# Supplementary material for: Determination of the peroxisomal proteome of pathogenic stage Histoplasma capsulatum
Source: mBio. 2026 Jun 9;17(7):e00771-26. doi: 10.1128/mbio.00771-26 (PMC13343957; doi:10.1128/mbio.00771-26)
Supplement: Table S1 — Unprocessed proteomics data. [file mbio.00771-26-s0002.xlsx]

## Sheet: ReadMe
Supplementary Table 1: Unprocessed Proteomics data. This sheet contains the raw peptide peak intensity data for all samples collected with contaminants removed.
Tab Labels	Description
Unlabeled	Replicates of WT strain with no TurboID (OSU614)
PEX(+)	Replicates of WT strain with peroxisomal TurboID (TurboID:PTS1, OSU643) or cytosolic TurboID (TurboID, OSU642)
pex7	Replicates of pex7Δ mutant with peroxisomal TurboID (TurboID:PTS1, OSU679) or cytosolic TurboID (TurboID, OSU680)
pex5	Replicates of pex5Δ mutant with peroxisomal TurboID (PTS2:TurboID, OSU675) or cytosolic TurboID (TurboID, OSU677)
Intramacrophage	Replicates of WT strain with peroxisomal TurboID (TurboID:PTS1, OSU643) or cytosolic TurboID (TurboID, OSU642) at 24 hours post infection of P388D macrophages

## Sheet: Unlabeled
Gene Product	No TurboID-1	No TurboID-2	No TurboID-3	No TurboID-4
G217B_5667	5.14147e+11	7.35739e+11	5.04004e+11	2.77476e+11
G217B_7030	3.24219e+11	3.76155e+11	3.56963e+11	1.60293e+11
G217B_1732	1.36915e+11	6.49795e+10	9.11178e+10	5.55217e+11
G217B_1265	8.30131e+10	1.08696e+11	8.75537e+10	2.09856e+10
G217B_2214	5.98982e+10	3.19615e+07	5.43656e+10	2.993e+07
G217B_8358	3.99124e+10	1.05642e+09	4.22221e+10	4.62162e+08
G217B_5381	2.37655e+10	1.36083e+10	3.38036e+10	8.23816e+09
G217B_8142	2.10025e+10	1.65281e+07	3.27665e+07	1.33255e+09
G217B_3636	1.80066e+10	1.9957e+10	2.1932e+10	7.32746e+09
G217B_4471	1.40395e+10	1.26636e+10	1.27675e+10	5.42982e+09
G217B_3848	7.98756e+09	8.03961e+08	8.49003e+09	1.81973e+10
G217B_0069	7.76828e+09	7.19119e+07	6.01814e+09	4.50907e+07
G217B_1383	7.5311e+09	6.04538e+09	1.63551e+09	4.1039e+08
G217B_6333	4.09767e+09	1.48605e+09	1.44691e+09	1.05407e+11
G217B_3571	4.09572e+09	2.51554e+09	1.50019e+08	1.42034e+09
G217B_2492	3.45333e+09	1.54555e+09	2.91686e+09	2.4007e+09
G217B_1966	3.3329e+09	2.97223e+09	4.02139e+09	9.59588e+08
G217B_4129	3.00387e+09	2.13625e+07	1.35168e+09	1.27856e+07
G217B_5329	2.87492e+09	4.72716e+09	7.01372e+10	1.03831e+11
G217B_4618	2.80345e+09	3.21331e+08	9.61431e+08	3.29858e+08
G217B_6235	2.55658e+09	2.07753e+08	2.25738e+09	1.66796e+08
G217B_6438	2.53363e+09	4.84912e+07	1.29934e+09	9.00503e+08
G217B_8818	2.48514e+09	1.33174e+09	1.90492e+09	1.299e+09
G217B_3502	2.44605e+09	2.32806e+08	1.69776e+08	2.10691e+08
G217B_3923	2.31319e+09	1.82284e+07	1.75915e+09	8.89595e+07
G217B_3330	1.82834e+09	4.73807e+08	7.68613e+08	6.10929e+08
GFP-TurboID	1.76446e+09	4.29375e+09	1.2854e+08	2.85263e+10
G217B_7985	1.63506e+09	4.96139e+07	1.60665e+09	2.25761e+09
G217B_6498	1.58498e+09	2.24224e+09	1.53135e+09	1.23381e+10
G217B_1478	1.56387e+09	2.13808e+09	1.95419e+09	8.25673e+09
G217B_6691	1.53603e+09	1.32253e+08	1.53781e+08	3.06562e+09
G217B_1998	1.39358e+09	3.93718e+08	1.67316e+09	3.51799e+09
G217B_6387	1.3888e+09	3.83765e+08	9.09864e+08	7.33831e+08
G217B_7191	1.22392e+09	5.83789e+08	1.439e+09	8.10322e+08
G217B_0890	1.1732e+09	4.66075e+07	6.09953e+09	2.87296e+08
G217B_6162	1.17076e+09	1.59652e+08	5.46225e+08	1.31348e+08
G217B_2641	1.11177e+09	2.42384e+07	3.53179e+07	1.04587e+08
G217B_8185	1.11123e+09	3.68791e+08	6.41647e+08	2.69961e+09
G217B_8515	1.10084e+09	1.6364e+07	5.38579e+07	2.05475e+07
G217B_2936	1.01872e+09	1.53515e+07	1.75915e+07	3.5037e+08
G217B_6537	9.10991e+08	6.70938e+08	6.63827e+08	4.29633e+09
G217B_5887	8.55361e+08	1.0279e+09	2.17761e+09	8.45759e+08
G217B_4921	8.50439e+08	4.56935e+07	8.13773e+08	2.27917e+08
G217B_2086	8.39474e+08	1.20049e+09	6.82246e+08	6.28059e+08
G217B_8374	8.37161e+08	3.93089e+08	9.57559e+08	9.90832e+08
G217B_3339	8.25104e+08	1.23383e+09	7.47134e+08	1.6834e+09
G217B_6771	7.9808e+08	2.93781e+08	1.1478e+09	1.36121e+09
G217B_0523	7.76134e+08	8.05702e+07	1.22511e+09	1.60657e+09
G217B_3706	7.56604e+08	2.50437e+08	6.58592e+08	7.10285e+08
G217B_4371	7.24445e+08	3.55421e+08	5.29276e+08	6.33423e+08
G217B_4699	7.12617e+08	1.03873e+09	5.35434e+08	4.70903e+08
G217B_5753	7.06687e+08	1.77155e+09	9.81412e+08	1.38828e+08
G217B_8835	6.74972e+08	1.96596e+07	5.0285e+07	5.26197e+08
G217B_5146	6.63341e+08	8.53925e+08	5.78194e+08	1.52455e+07
G217B_3701	6.52502e+08	3.22902e+09	5.79199e+09	7.82651e+08
G217B_5205	6.11878e+08	6.3384e+07	6.77764e+08	8.0233e+08
G217B_0173	5.70674e+08	1.88738e+07	1.30607e+09	3.72814e+08
G217B_4019	5.69714e+08	4.36419e+08	4.23209e+08	1.10459e+08
G217B_3705	5.65837e+08	6.10425e+07	5.05494e+08	1.75566e+08
G217B_5977	5.46426e+08	1.66763e+08	3.84993e+08	5.87696e+06
G217B_2321	5.34388e+08	2.53649e+08	1.16417e+08	9.54994e+08
G217B_1864	5.15088e+08	7.52685e+07	1.14947e+08	9.14767e+07
G217B_1076	5.12858e+08	4.24853e+07	4.37152e+07	5.28662e+08
G217B_8147	5.05278e+08	2.12913e+07	3.18804e+08	2.16085e+08
G217B_6010	4.96316e+08	1.5713e+08	1.81928e+08	2.45403e+08
G217B_6341	4.92448e+08	1.1456e+09	5.69771e+08	6.10907e+08
G217B_3883	4.90903e+08	6.57674e+08	4.33352e+08	1.98138e+08
G217B_6113	4.80778e+08	3.59859e+08	3.84593e+08	6.42805e+08
G217B_7024	4.55619e+08	7.28383e+08	4.26963e+08	3.05819e+08
G217B_1372	4.54317e+08	5.29254e+08	3.82976e+08	2.98731e+07
G217B_6757	4.50719e+08	1.0384e+09	4.27543e+08	1.63033e+08
G217B_1942	4.49457e+08	8.91993e+07	2.54323e+08	2.1803e+08
G217B_0025	4.49341e+08	1.06963e+08	2.69184e+08	3.7866e+08
G217B_6390	4.45373e+08	1.7301e+08	2.70888e+08	5.05755e+07
G217B_3393	4.37126e+08	1.57277e+08	2.35567e+08	4.11102e+06
G217B_2850	4.32945e+08	7.60907e+07	3.01189e+08	3.0637e+08
G217B_2598	4.31904e+08	6.77522e+07	4.13693e+08	5.57412e+08
G217B_7741	4.17573e+08	6.06733e+06	5.0599e+06	4.25127e+06
G217B_7560	4.11874e+08	5.50087e+08	3.93131e+08	8.12468e+07
G217B_5074	4.07253e+08	6.46643e+07	4.73054e+08	3.49721e+08
G217B_2118	4.06371e+08	4.15645e+08	5.07325e+08	4.62744e+07
G217B_8481	3.96196e+08	1.57829e+08	2.26389e+08	1.49944e+08
G217B_3886	3.90541e+08	2.76052e+08	6.59179e+08	4.92875e+08
G217B_2935	3.88747e+08	4.20436e+08	2.57854e+08	4.44673e+08
G217B_8920	3.80734e+08	4.97756e+08	3.85145e+08	4.9813e+07
G217B_3639	3.77556e+08	1.19073e+08	1.29983e+08	5.12675e+08
G217B_5824	3.73964e+08	3.16657e+06	3.39959e+06	1.40345e+07
G217B_7839	3.7009e+08	4.97327e+08	3.46522e+08	4.86106e+08
G217B_1462	3.62442e+08	1.44439e+08	8.13193e+08	2.31535e+09
G217B_2207	3.61873e+08	6.96147e+07	3.16176e+08	8.15614e+08
G217B_1812	3.5932e+08	1.53939e+06	5.82051e+06	644242
G217B_7072	3.5418e+08	1.70997e+08	1.73794e+08	2.26562e+09
G217B_6633	3.54176e+08	5.21772e+07	6.11357e+08	3.10795e+09
G217B_0168	3.51863e+08	1.22343e+08	7.30167e+07	9.64059e+07
G217B_7622	3.5081e+08	5.539e+07	1.22673e+08	5.70614e+08
G217B_7453	3.46455e+08	2.02327e+08	1.30993e+08	1.47271e+08
G217B_6929	3.43397e+08	2.61921e+08	3.87727e+08	1.02588e+09
G217B_5156	3.42831e+08	4.44307e+08	1.76998e+08	2.14686e+08
G217B_8729	3.41422e+08	1.40232e+08	1.20765e+08	2.26869e+07
G217B_4017	3.38588e+08	3.0885e+08	2.83222e+08	2.79584e+09
G217B_2619	3.30405e+08	3.9417e+08	3.64926e+08	8.90933e+07
G217B_6054	3.28661e+08	2.235e+08	3.69448e+08	7.28721e+08
G217B_3579	3.2798e+08	4.23484e+08	2.80952e+08	1.54303e+08
G217B_0532	3.2413e+08	3.97743e+08	4.15769e+08	2.11229e+08
G217B_6453	3.18691e+08	3.27151e+08	2.35968e+08	5.73764e+08
G217B_0074	3.13292e+08	8.56568e+07	3.51803e+08	2.75161e+08
G217B_5338	3.12586e+08	3.66063e+08	3.0589e+08	8.22235e+07
G217B_4944	3.10251e+08	3.5396e+08	4.83035e+08	1.82822e+08
G217B_5155	3.06226e+08	1.95931e+08	2.30979e+08	1.94819e+07
G217B_5047	3.05608e+08	3.33574e+08	4.5208e+08	6.78346e+07
G217B_1407	2.9897e+08	2.03361e+08	2.81085e+08	1.21549e+07
G217B_8788	2.95124e+08	1.21155e+08	1.28733e+08	1.3374e+08
G217B_1670	2.93993e+08	4.05355e+08	2.87918e+08	1.18302e+07
G217B_5300	2.93785e+08	6.2137e+06	3.37962e+07	2.18792e+08
G217B_4681	2.88507e+08	9.77885e+07	4.15309e+08	1.78729e+08
G217B_7773	2.88446e+08	3.65023e+08	2.86372e+08	6.19916e+07
G217B_5007	2.75557e+08	4.0161e+08	2.89651e+08	2.19514e+08
G217B_6466	2.74979e+08	1.2838e+08	2.08938e+08	2.21125e+08
G217B_6897	2.74951e+08	3.48107e+08	2.171e+08	1.07946e+08
G217B_5160	2.7175e+08	1.66009e+08	1.50659e+08	1.94047e+09
G217B_0669	2.71023e+08	2.13934e+08	2.12611e+08	3.96625e+07
G217B_5408	2.67505e+08	3.95601e+06	2.14414e+06	2.26769e+06
G217B_6363	2.66699e+08	3.03296e+08	2.41992e+08	1.27547e+07
G217B_2071	2.64078e+08	3.84806e+08	3.07298e+08	7.46577e+07
G217B_5357	2.63501e+08	1.85243e+08	1.72367e+08	2.44758e+08
G217B_6471	2.61674e+08	2.59312e+06	2.23428e+08	7.88909e+08
G217B_1411	2.61192e+08	4.09147e+07	3.83093e+07	1.69847e+08
G217B_8339	2.57924e+08	3.27925e+07	2.68242e+08	2.0682e+07
G217B_3906	2.56456e+08	1.85342e+08	8.72547e+07	4.80113e+08
G217B_4372	2.54318e+08	2.74339e+08	3.0174e+08	9.90814e+07
G217B_5938	2.53708e+08	3.5315e+08	2.38587e+08	8.9055e+07
G217B_7059	2.51516e+08	3.17923e+07	4.60431e+06	2.86426e+07
G217B_2128	2.49058e+08	1.95261e+08	1.08055e+08	1.01793e+08
G217B_6009	2.47348e+08	2.30345e+08	2.31698e+08	1.26717e+09
G217B_3125	2.45702e+08	3.31082e+08	2.39918e+08	3.5817e+07
G217B_0534	2.45104e+08	2.07675e+07	7.02269e+07	7.77087e+07
G217B_3944	2.44327e+08	3.28794e+08	1.44808e+08	5.8171e+08
G217B_8184	2.41652e+08	2.02037e+08	1.38985e+08	9.01774e+08
G217B_5424	2.40162e+08	1.80338e+08	1.29958e+08	2.97573e+09
G217B_5217	2.39731e+08	1.65115e+07	6.1644e+07	4.92083e+06
G217B_5949	2.3475e+08	5.53002e+07	3.52726e+07	7.96765e+07
G217B_4594	2.33027e+08	2.17771e+08	2.17039e+08	1.53265e+06
G217B_4982	2.32904e+08	1.01421e+08	1.84087e+08	7.69401e+07
G217B_4635	2.30194e+08	1.81055e+08	2.35034e+08	1.15675e+08
G217B_6345	2.29819e+08	4.95217e+07	1.62779e+08	4.48465e+07
G217B_7651	2.25874e+08	1.38008e+07	2.84817e+07	6.41584e+06
G217B_4145	2.25325e+08	1.62284e+08	4.32286e+08	5.7548e+08
G217B_8713	2.24996e+08	4.25201e+07	5.63136e+07	4.44649e+07
G217B_2851	2.24356e+08	1.95371e+07	2.41246e+07	5.03803e+07
G217B_7206	2.24101e+08	3.481e+08	2.41973e+08	1.85181e+07
G217B_6626	2.23159e+08	1.31481e+08	2.34633e+08	2.97022e+08
G217B_1726	2.23043e+08	1.67041e+07	1.40267e+07	4.65742e+06
G217B_7995	2.21609e+08	8.60505e+07	1.10977e+08	2.54315e+07
G217B_5366	2.16349e+08	5.37287e+06	1.37704e+08	1.89284e+08
G217B_3833	2.16338e+08	1.14941e+08	1.46936e+08	6.90593e+07
G217B_0320	2.16335e+08	6.55368e+06	1.03118e+08	1.83579e+08
G217B_5511	2.16071e+08	2.5099e+08	2.83704e+08	1.21017e+08
G217B_3980	2.1605e+08	3.16485e+06	3.42537e+08	1.20471e+09
G217B_0496	2.13099e+08	1.89386e+08	1.59065e+08	3.13808e+08
G217B_7462	2.12759e+08	3.49734e+08	2.26207e+08	1.39738e+08
G217B_2994	2.11527e+08	9.53979e+07	3.03225e+08	3.27415e+07
G217B_8728	2.10949e+08	9.68314e+06	2.91022e+07	2.28593e+07
G217B_3894	2.08603e+08	1.74918e+08	2.21179e+08	8.31429e+08
G217B_4546	2.05999e+08	2.53839e+08	1.61427e+08	3.94375e+07
G217B_5715	2.05507e+08	5.61371e+07	3.78982e+08	4.60914e+08
G217B_6457	2.04446e+08	2.6486e+07	4.20813e+08	3.23415e+08
G217B_4353	2.03168e+08	2.46011e+08	1.65783e+08	3.31352e+08
G217B_7337	2.03008e+08	2.34461e+08	1.43604e+08	2.1983e+07
G217B_8912	2.02376e+08	1.85771e+08	9.55069e+07	2.82619e+08
G217B_8603	2.00644e+08	2.11872e+08	1.66525e+08	3.33167e+06
G217B_8224	2.00498e+08	8.29502e+07	6.39126e+07	6.62216e+06
G217B_6145	1.98975e+08	3.15672e+08	1.95732e+08	8.55037e+08
G217B_7281	1.9833e+08	3.07504e+08	1.65371e+08	7.3547e+08
G217B_1159	1.97543e+08	2.0934e+08	2.98506e+08	9.44261e+07
G217B_3289	1.97425e+08	1.70366e+07	1.31311e+07	2.48266e+07
G217B_7080	1.96967e+08	3.42941e+08	1.59361e+08	8.25696e+07
G217B_1918	1.93859e+08	5.14526e+06	1.82705e+07	1.80428e+07
G217B_7498	1.93828e+08	1.78301e+08	1.45849e+08	2.39463e+08
G217B_3469	1.91566e+08	3.25185e+08	2.05361e+08	5.14347e+08
G217B_5639	1.91481e+08	3.81622e+07	6.30248e+07	1.5258e+08
G217B_7737	1.91359e+08	862559	816708	1.66838e+06
G217B_6525	1.88932e+08	6.28415e+07	7.35435e+06	5.90943e+06
G217B_2081	1.88514e+08	6.87638e+07	4.22107e+08	1.04734e+08
G217B_5645	1.8798e+08	2.4604e+08	1.24337e+08	2.06743e+08
G217B_1797	1.87589e+08	1.90995e+08	1.89806e+08	4.29235e+08
G217B_6331	1.86567e+08	2.08883e+06	1.002e+08	1.84959e+06
G217B_4520	1.84234e+08	3.35696e+07	2.13092e+08	2.20718e+07
G217B_6587	1.83846e+08	1.78811e+08	1.10246e+08	2.04348e+09
G217B_2386	1.82425e+08	4.24044e+07	1.67469e+08	2.32028e+08
G217B_5968	1.82284e+08	3.03134e+07	2.71338e+07	5.96964e+07
G217B_7330	1.82084e+08	3.06031e+07	2.81477e+07	3.33458e+07
G217B_6619	1.80919e+08	1.73383e+07	3.22467e+07	6.09816e+08
G217B_4698	1.80313e+08	7.92312e+07	8.26386e+07	2.94574e+08
G217B_3928	1.80278e+08	2.22982e+08	1.58369e+08	2.24907e+08
G217B_4669	1.80095e+08	8.07142e+06	1.25244e+08	1.34656e+08
G217B_4755	1.79878e+08	1.15303e+08	1.0112e+08	9.18245e+07
G217B_6891	1.73137e+08	1.32521e+08	1.55562e+08	1.57044e+06
G217B_1284	1.72587e+08	2.68795e+08	2.99725e+08	4.44448e+08
G217B_4895	1.70847e+08	6.00697e+07	4.25509e+07	1.1489e+08
G217B_8597	1.70254e+08	3.14673e+08	2.73885e+08	2.05623e+08
G217B_7808	1.69826e+08	2.84415e+07	4.35449e+06	782023
G217B_1652	1.69368e+08	1.8393e+07	1.59916e+07	1.09599e+07
G217B_2108	1.68876e+08	5.13262e+07	2.16668e+07	1.48007e+08
G217B_5412	1.68724e+08	2.44521e+08	1.5222e+08	7.43656e+07
G217B_1700	1.68317e+08	2.27356e+08	1.93077e+08	5.60496e+08
G217B_1927	1.67492e+08	5.5413e+07	1.17931e+08	1.05731e+08
G217B_1016	1.67342e+08	3.23254e+08	1.9435e+08	1.1967e+08
G217B_7627	1.66591e+08	1.58953e+08	9.20379e+07	2.82338e+07
G217B_6442	1.66067e+08	1.92521e+07	1.105e+08	8.12688e+07
G217B_5065	1.63701e+08	1.97003e+08	1.55937e+08	2.08978e+09
G217B_2330	1.63611e+08	2.32603e+08	1.79871e+08	1.70285e+08
G217B_3652	1.6351e+08	1.18514e+08	1.4721e+08	8.46692e+07
G217B_0007	1.63449e+08	1.68898e+08	1.06583e+09	4.42087e+08
G217B_2395	1.61384e+08	1.6541e+07	1.70317e+07	3.85563e+07
G217B_4141	1.6075e+08	7.76945e+07	1.36466e+08	3.72346e+09
G217B_6947	1.60136e+08	1.57828e+08	1.96762e+08	5.72614e+07
G217B_8449	1.59897e+08	1.38386e+07	9.61315e+06	647178
G217B_8445	1.58756e+08	1.10587e+09	1.43891e+07	7.39302e+06
G217B_6436	1.58026e+08	2.65902e+08	1.67734e+08	3.95735e+07
G217B_6119	1.57732e+08	5.50914e+06	1.41795e+08	4.14049e+06
G217B_8296	1.5591e+08	1.8976e+08	1.57796e+08	9.80438e+07
G217B_1078	1.55803e+08	2.13425e+08	1.99572e+08	1.11973e+08
G217B_2804	1.55082e+08	4.72987e+07	4.10789e+07	1.24868e+07
G217B_4220	1.53765e+08	6.03693e+07	4.60954e+07	3.17296e+07
G217B_8654	1.52479e+08	1.12399e+07	1.79082e+08	3.51675e+07
G217B_1619	1.52022e+08	1.09828e+08	1.2419e+08	1.60411e+08
G217B_5362	1.52005e+08	2.1341e+08	1.20231e+08	1.98979e+07
G217B_8432	1.51508e+08	6.76736e+07	1.16362e+08	2.28155e+07
G217B_8839	1.50859e+08	9.48873e+07	6.77751e+07	3.10963e+08
G217B_7822	1.50132e+08	2.01259e+07	3.55976e+07	4.46432e+07
G217B_5728	1.49831e+08	7.15489e+06	2.00536e+08	3.39975e+06
G217B_3354	1.4933e+08	8.28197e+08	5.7918e+07	5.60118e+06
G217B_4101	1.48817e+08	3.71028e+08	2.05013e+08	3.31555e+07
G217B_0308	1.48483e+08	3.77882e+07	4.90416e+07	2.02986e+08
G217B_6831	1.48478e+08	1.89331e+08	4.5932e+08	1.30617e+08
G217B_7187	1.47318e+08	2.59419e+08	1.33021e+08	1.81036e+08
G217B_4595	1.46723e+08	3.29296e+07	2.30816e+08	3.45307e+08
G217B_1644	1.45489e+08	1.37812e+10	2.68792e+08	9.43374e+09
G217B_2863	1.44698e+08	1.69619e+08	1.29751e+08	2.47934e+07
G217B_6940	1.43993e+08	1.45882e+08	1.4009e+08	4.17926e+07
G217B_6914	1.40904e+08	7.6579e+06	1.01754e+08	1.0908e+08
G217B_3537	1.40161e+08	9.49326e+07	7.03096e+07	4.67471e+07
G217B_1480	1.38498e+08	2.97325e+07	4.18003e+07	9.54615e+06
G217B_7493	1.38056e+08	1.63295e+08	9.93298e+07	1.42011e+07
G217B_8094	1.37746e+08	1.96043e+08	4.8422e+07	3.48809e+08
G217B_4810	1.37555e+08	8.40048e+07	8.82637e+07	3.80097e+08
G217B_7772	1.37204e+08	6.2222e+07	9.48255e+07	1.49848e+08
G217B_3897	1.3702e+08	6.58777e+07	5.34066e+07	3.22291e+08
G217B_1940	1.36975e+08	1.65238e+08	1.40886e+08	5.69112e+07
G217B_0622	1.36559e+08	3.40544e+07	8.5073e+07	1.63612e+09
G217B_8877	1.36283e+08	3.54313e+06	1.32783e+08	6.68477e+06
G217B_0747	1.35785e+08	7.88213e+07	2.45196e+08	1.63837e+08
G217B_6720	1.35262e+08	1.38399e+08	1.27034e+08	2.22191e+08
G217B_5670	1.33105e+08	2.31545e+08	9.38121e+07	3.6604e+07
G217B_3047	1.32782e+08	1.39325e+08	1.4155e+08	8.2796e+06
G217B_7998	1.32142e+08	1.24572e+08	6.04215e+07	1.57548e+08
G217B_3501	1.30027e+08	2.79617e+07	8.46926e+07	6.44273e+07
G217B_2959	1.29612e+08	1.48293e+08	3.68563e+08	1.91553e+06
G217B_2495	1.29216e+08	1.37673e+08	1.00987e+08	1.23626e+09
G217B_5601	1.28782e+08	3.77467e+08	6.13003e+06	1.32359e+09
G217B_6094	1.28442e+08	1.95324e+08	1.25336e+08	7.46805e+07
G217B_2451	1.27986e+08	1.58982e+08	8.34197e+08	7.71513e+07
G217B_8372	1.27973e+08	1.44925e+08	9.8683e+07	2.78381e+08
G217B_6488	1.27937e+08	7.20633e+07	9.43058e+07	2.62494e+08
G217B_1263	1.27495e+08	6.97923e+07	1.43578e+07	3.1669e+08
G217B_5053	1.2725e+08	2.03404e+08	6.39431e+07	1.85617e+08
G217B_7494	1.25055e+08	3.09438e+07	4.38206e+07	3.45905e+07
G217B_8577	1.24462e+08	1.49049e+08	1.34576e+08	5.49773e+06
G217B_4998	1.22161e+08	1.72385e+08	1.04772e+08	2.50902e+07
G217B_0380	1.21943e+08	1.1367e+08	9.5874e+07	5.40654e+07
G217B_6371	1.21913e+08	1.10263e+08	7.80884e+07	1.63435e+08
G217B_4779	1.20982e+08	2.53526e+07	2.75974e+08	9.72787e+07
G217B_8232	1.20925e+08	2.17816e+08	1.39055e+08	2.17677e+07
G217B_1320	1.19894e+08	1.64647e+08	1.22201e+08	3.53849e+06
G217B_0908	1.19838e+08	2.19833e+08	1.29008e+08	1.21277e+09
G217B_1611	1.19494e+08	2.02792e+08	1.79697e+08	5.02344e+07
G217B_0300	1.19044e+08	7.9718e+07	8.98082e+07	2.05896e+07
G217B_2223	1.18741e+08	8.26336e+07	1.1739e+08	1.49465e+08
G217B_4931	1.18714e+08	2.00675e+07	3.74303e+07	1.0252e+06
G217B_5710	1.18103e+08	7.97029e+07	2.91413e+08	9.43769e+07
G217B_0035	1.18033e+08	1.71256e+07	1.9548e+08	3.92201e+07
G217B_1352	1.1679e+08	4.62685e+07	4.40276e+08	1.64664e+08
G217B_7010	1.16508e+08	2.89879e+08	1.39432e+08	2.45852e+09
G217B_2251	1.16297e+08	1.47524e+07	7.5041e+07	6.16716e+07
G217B_1033	1.16267e+08	4.77288e+07	2.2974e+08	3.23602e+07
G217B_8174	1.16204e+08	1.16803e+07	3.17457e+07	1.43051e+06
G217B_8606	1.15989e+08	1.66984e+08	1.25117e+08	4.7185e+08
G217B_8155	1.14864e+08	1.45391e+08	8.68326e+07	3.16704e+07
G217B_6909	1.14793e+08	1.53261e+06	9.23561e+07	2.8624e+07
G217B_5557	1.14119e+08	2.58672e+07	5.82392e+07	7.50525e+07
G217B_2043	1.14094e+08	2.48435e+07	2.32253e+08	1.25047e+09
G217B_8873	1.13554e+08	4.27611e+07	9.10223e+07	1.79667e+08
G217B_1028	1.12989e+08	2.02333e+08	1.01964e+08	3.07335e+07
G217B_6008	1.12636e+08	3.21655e+07	2.8799e+07	3.11428e+08
G217B_2039	1.11795e+08	1.1284e+09	1.10744e+08	1.23046e+10
G217B_0425	1.10631e+08	2.09037e+08	1.06833e+08	2.79226e+07
G217B_1392	1.10137e+08	2.46519e+08	3.52425e+08	1.68726e+08
G217B_6742	1.0983e+08	1.7398e+08	1.13059e+08	1.71393e+08
G217B_6806	1.09812e+08	1.13602e+08	9.38339e+07	3.37057e+08
G217B_5181	1.09003e+08	2.17706e+07	2.56564e+07	2.7932e+09
G217B_4242	1.08868e+08	9.80472e+07	8.77564e+07	3.50935e+07
G217B_6102	1.0826e+08	1.02834e+08	1.93431e+08	2.704e+08
G217B_8740	1.06977e+08	2.08468e+06	2.17325e+06	3.89543e+07
G217B_7240	1.0664e+08	1.33917e+08	1.03378e+08	1.84484e+06
G217B_7502	1.0423e+08	1.53994e+07	1.7594e+07	2.90408e+07
G217B_4942	1.03255e+08	9.97721e+07	1.01291e+08	5.89884e+07
G217B_7745	1.0238e+08	1.45403e+08	1.09697e+08	1.32926e+08
G217B_7383	1.023e+08	3.32102e+07	1.30769e+08	5.43432e+07
G217B_7908	1.02261e+08	7.48313e+07	6.02644e+07	7.36953e+06
G217B_3868	1.02188e+08	7.5844e+07	7.49893e+07	4.03259e+07
G217B_8039	1.01522e+08	5.09778e+07	1.00602e+08	7.95511e+07
G217B_4688	1.00645e+08	1.01278e+08	7.32109e+07	7.99497e+07
G217B_5017	9.97724e+07	1.18878e+08	1.08227e+08	3.37795e+06
G217B_1689	9.93724e+07	3.27649e+07	9.25288e+07	1.34521e+08
G217B_6995	9.79429e+07	5.96426e+06	7.74229e+07	1.55872e+06
G217B_0735	9.74374e+07	4.25348e+07	6.64297e+07	1.49686e+08
G217B_7221	9.7395e+07	4.2236e+07	8.4292e+07	5.90806e+08
G217B_0147	9.64489e+07	2.12684e+07	2.06712e+07	2.55898e+07
G217B_6460	9.62912e+07	4.11365e+07	1.74025e+08	7.14391e+08
G217B_5700	9.56152e+07	3.62314e+06	4.64072e+07	1.03519e+06
G217B_4693	9.37306e+07	1.31746e+08	1.59009e+08	2.45598e+08
G217B_8051	9.28952e+07	3.00694e+07	5.67389e+06	5.39077e+06
G217B_0806	9.26431e+07	4.26368e+07	4.75056e+07	1.27963e+08
G217B_3491	9.18384e+07	8.07058e+07	1.0142e+08	1.35772e+07
G217B_7492	9.14177e+07	8.9834e+07	8.70203e+07	9.01466e+07
G217B_6308	9.13704e+07	9.26711e+07	7.23756e+07	2.51051e+07
G217B_6840	9.07356e+07	5.51633e+07	6.82124e+07	8.10606e+07
G217B_6745	9.02904e+07	4.53792e+07	8.08613e+06	1.7439e+07
G217B_5170	8.9827e+07	6.31302e+07	5.11383e+07	1.52407e+07
G217B_6878	8.9328e+07	5.60297e+07	4.80825e+07	4.64734e+08
G217B_6591	8.80352e+07	2.93682e+06	3.18861e+06	1.43074e+07
G217B_4374	8.77855e+07	3.34384e+07	1.63536e+07	2.01125e+08
G217B_1556	8.7681e+07	6.8329e+07	3.98511e+07	5.52761e+08
G217B_5174	8.75495e+07	6.05691e+07	2.6829e+08	3.03148e+08
G217B_6485	8.75451e+07	4.03308e+07	4.27609e+07	3.10649e+08
G217B_6068	8.74449e+07	1.03024e+08	6.06597e+07	3.82477e+07
G217B_6455	8.65614e+07	7.46063e+07	6.7592e+07	3.08938e+06
G217B_1134	8.60326e+07	5.5111e+07	6.18544e+07	2.05891e+06
G217B_3033	8.52909e+07	9.50557e+07	9.81691e+07	902083
G217B_8622	8.46513e+07	3.63546e+07	6.03817e+07	3.46481e+07
G217B_0860	8.43178e+07	8.25017e+07	6.4627e+07	3.90019e+07
G217B_3993	8.42254e+07	5.92053e+06	6.63431e+07	2.14073e+07
G217B_3277	8.37313e+07	5.71043e+07	3.82854e+07	8.31525e+07
G217B_0541	8.34931e+07	8.92657e+07	8.1148e+07	1.39308e+06
G217B_3511	8.3382e+07	4.42251e+07	6.68443e+07	6.00963e+07
G217B_2901	8.33569e+07	4.9262e+06	3.93076e+07	4.90034e+07
G217B_3852	8.27278e+07	9.19355e+07	1.68727e+08	1.78902e+09
G217B_3949	8.26845e+07	9.61118e+07	1.70858e+07	1.79563e+08
G217B_7984	8.2679e+07	1.02433e+07	4.07893e+06	2.377e+07
G217B_8359	8.21633e+07	1.04576e+08	7.12784e+07	2.18558e+08
G217B_0454	8.15414e+07	4.11915e+07	3.30908e+07	3.49656e+08
G217B_5286	8.02263e+07	5.90893e+07	3.81643e+07	5.48777e+08
G217B_2611	7.95127e+07	3.14809e+06	2.06009e+07	2.78546e+06
G217B_2771	7.90866e+07	5.98693e+07	7.05371e+07	3.2536e+07
G217B_7554	7.87943e+07	7.56454e+07	1.56621e+08	8.46098e+06
G217B_3635	7.87891e+07	2.63192e+07	4.14502e+07	1.09665e+08
G217B_1378	7.87476e+07	8.38367e+07	5.83179e+07	2.52159e+07
G217B_1466	7.82319e+07	2.54784e+07	1.88868e+07	1.09021e+07
G217B_5404	7.74405e+07	1.03266e+08	6.50536e+07	1.56712e+07
G217B_6347	7.73843e+07	3.19975e+08	1.48005e+08	4.07002e+09
G217B_2110	7.65257e+07	6.83858e+06	2.62752e+08	4.17516e+07
G217B_4869	7.60866e+07	1.02489e+08	9.82096e+07	1.07861e+09
G217B_6403	7.5893e+07	3.77923e+07	6.78282e+07	2.9269e+07
G217B_5522	7.57304e+07	2.81245e+07	1.513e+07	1.08308e+08
G217B_6918	7.56613e+07	1.59985e+08	5.8792e+07	3.14596e+06
G217B_5714	7.56015e+07	4.1281e+07	3.88405e+07	5.66865e+07
G217B_7473	7.46399e+07	8.00591e+07	3.39317e+08	1.03727e+08
G217B_1124	7.35905e+07	8.84453e+07	6.30321e+07	2.83697e+07
G217B_8300	7.25847e+07	5.28906e+07	5.22143e+07	1.52541e+08
G217B_1781	7.20748e+07	1.15427e+08	8.22056e+07	5.66105e+07
G217B_0437	7.2022e+07	7.82832e+07	6.90845e+07	1.55594e+07
G217B_4484	7.16221e+07	1.48363e+08	1.06691e+08	6.78337e+07
G217B_8495	7.15026e+07	1.18581e+07	6.03317e+07	3.10132e+06
G217B_8521	7.07993e+07	4.42264e+06	4.84844e+07	4.61623e+06
G217B_1691	7.05973e+07	3.38366e+07	7.26411e+07	1.23335e+09
G217B_2940	6.8951e+07	3.28767e+07	6.08792e+07	2.57235e+07
G217B_6035	6.85716e+07	4.33071e+06	3.06687e+06	7.02888e+06
G217B_2349	6.83744e+07	1.03293e+08	7.0748e+07	2.74101e+07
G217B_8834	6.79886e+07	2.69874e+07	6.27293e+07	3.17751e+07
G217B_3484	6.70489e+07	1.5198e+06	7.56378e+06	6.59428e+07
G217B_8909	6.70115e+07	1.31327e+08	7.40526e+07	2.79967e+08
G217B_3999	6.67051e+07	5.79332e+06	3.83034e+07	1.59734e+06
G217B_4565	6.65947e+07	2.11148e+06	5.49501e+07	2.57981e+06
G217B_4190	6.63107e+07	1.8167e+07	2.20356e+07	6.9376e+06
G217B_2974	6.5426e+07	4.563e+07	5.68988e+07	2.83653e+07
G217B_4073	6.53245e+07	3.23577e+07	1.35022e+08	9.14182e+07
G217B_6108	6.51753e+07	9.81143e+07	5.85362e+07	1.15835e+08
G217B_7450	6.50717e+07	5.51731e+07	4.45802e+07	1.12528e+06
G217B_6688	6.50536e+07	1.27674e+07	2.77103e+07	1.79569e+07
G217B_4161	6.49446e+07	1.27227e+08	3.17723e+08	3.67141e+07
G217B_4411	6.38516e+07	1.15438e+08	1.10263e+08	5.75867e+09
G217B_6533	6.38475e+07	1.57234e+08	8.23191e+07	7.28554e+06
G217B_1899	6.37756e+07	5.15008e+07	4.9097e+07	1.97091e+07
G217B_1149	6.37581e+07	1.09786e+07	5.32763e+07	3.18752e+07
G217B_4943	6.36837e+07	6.57767e+07	6.33091e+07	1.13895e+07
G217B_7362	6.3518e+07	3.97624e+07	4.47569e+07	6.84743e+07
G217B_7608	6.3177e+07	1.26748e+07	2.4347e+07	9.59824e+06
G217B_2000	6.3117e+07	8.53539e+07	1.39141e+08	2.16882e+08
G217B_1571	6.22568e+07	4.8076e+06	1.07775e+07	4.92371e+06
G217B_0977	6.18825e+07	1.79079e+08	7.22021e+07	1.49214e+09
G217B_6294	6.15086e+07	3.75466e+07	3.45613e+07	1.08477e+07
G217B_4198	6.14355e+07	4.40585e+08	1.44949e+09	3.85326e+07
G217B_3534	6.13878e+07	7.31466e+06	2.58025e+06	1.38189e+06
G217B_6829	6.0899e+07	6.73161e+07	6.5822e+07	1.25416e+07
G217B_6583	6.04002e+07	2.48187e+07	1.8836e+07	3.83084e+07
G217B_7593	5.9829e+07	1.75799e+07	8.52418e+06	2.33306e+08
G217B_2671	5.94e+07	4.44605e+07	4.05603e+07	1.98121e+07
G217B_2046	5.92754e+07	7.04894e+07	5.0822e+07	2.41647e+08
G217B_6608	5.92225e+07	4.62536e+07	2.35255e+07	8.07894e+06
G217B_3847	5.91427e+07	6.5244e+06	1.16339e+07	3.2975e+08
G217B_6749	5.91278e+07	4.38781e+07	6.84476e+06	2.99888e+07
G217B_2469	5.90033e+07	1.33459e+08	4.93639e+07	1.18586e+08
G217B_5335	5.88212e+07	1.30769e+08	6.2804e+07	1.95526e+08
G217B_4592	5.86058e+07	9.65013e+07	7.72913e+07	2.38975e+07
G217B_6209	5.78313e+07	5.71615e+07	7.34272e+07	1.02008e+07
G217B_3602	5.72608e+07	2.40288e+07	1.19448e+08	5.63442e+08
G217B_5789	5.71953e+07	1.36814e+07	8.67555e+06	3.41011e+07
G217B_1715	5.69211e+07	8.89431e+07	5.68734e+07	3.78174e+07
G217B_0117	5.65437e+07	8.04936e+07	4.73804e+07	5.23934e+06
G217B_3120	5.59707e+07	7.85392e+07	4.78342e+07	5.82429e+07
G217B_1077	5.57076e+07	8.07416e+07	3.45429e+07	1.74729e+06
G217B_4674	5.52133e+07	6.48477e+07	5.30179e+07	2.52909e+07
G217B_0400	5.45647e+07	1.81063e+07	1.70286e+08	1.13473e+09
G217B_6662	5.40697e+07	7.01967e+07	5.2458e+07	5.18171e+08
G217B_3651	5.40369e+07	4.95107e+07	1.30741e+08	3.19179e+08
G217B_2514	5.39981e+07	1.37971e+08	4.61655e+07	1.19978e+07
G217B_8624	5.3514e+07	5.34338e+07	2.56247e+07	1.18252e+08
G217B_8797	5.33878e+07	9.79555e+07	4.95304e+07	1.2554e+08
G217B_1941	5.33536e+07	2.2834e+07	1.71954e+07	1.80148e+08
G217B_4454	5.29703e+07	1.54765e+07	3.04662e+07	1.47832e+07
G217B_4373	5.29577e+07	2.37295e+07	2.3708e+07	1.33214e+06
G217B_7091	5.25595e+07	701139	4.47439e+07	861099
G217B_6142	5.23609e+07	1.40875e+07	4.05043e+07	9.96738e+06
G217B_7422	5.22142e+07	6.74477e+07	5.77474e+07	1.19955e+07
G217B_5975	5.19714e+07	4.38994e+06	2.24293e+06	9.96368e+07
G217B_3857	5.17616e+07	1.45444e+07	1.37812e+07	7.26362e+06
G217B_8536	5.15347e+07	7.85845e+07	6.14599e+07	6.39479e+06
G217B_4648	5.13166e+07	5.29124e+07	3.88212e+07	7.59413e+06
G217B_5473	5.12908e+07	4.20774e+07	3.21786e+06	9.26572e+06
G217B_0360	5.08297e+07	9.55314e+06	1.00575e+07	7.96599e+07
G217B_7508	5.07656e+07	3.0538e+07	3.70955e+07	3.07528e+07
G217B_2109	5.06263e+07	3.76656e+07	3.70602e+07	2.57231e+07
G217B_4640	5.06097e+07	5.07354e+07	3.7995e+07	1.27148e+07
G217B_4059	5.05866e+07	5.32688e+07	8.62563e+07	2.89547e+07
G217B_6741	5.04727e+07	3.25117e+07	2.30197e+07	2.40954e+07
G217B_5202	5.01939e+07	8.23386e+07	5.52357e+07	2.20634e+08
G217B_5704	5.01148e+07	1.15196e+08	4.52901e+07	1.17567e+07
G217B_4704	5.00937e+07	5.62177e+08	3.52953e+07	2.86449e+07
G217B_7697	5.00352e+07	2.32188e+08	7.25196e+07	8.48945e+07
G217B_8779	4.91577e+07	4.04691e+07	2.99404e+07	4.82381e+08
G217B_0816	4.90395e+07	2.9811e+06	1.26604e+08	2.6174e+07
G217B_5510	4.90037e+07	2.02725e+07	2.00268e+07	1.60147e+07
G217B_5500	4.89148e+07	2.45332e+06	685821	1.48007e+08
G217B_0850	4.83636e+07	5.35608e+06	7.30055e+06	5.41159e+08
G217B_6821	4.8164e+07	8.73582e+07	5.19942e+07	5.82734e+07
G217B_2692	4.72121e+07	6.60636e+07	2.08659e+07	1.11723e+06
G217B_4946	4.7069e+07	1.75894e+07	5.14282e+07	9.5296e+07
G217B_6334	4.70609e+07	3.70923e+07	2.83425e+07	1.19272e+09
G217B_1258	4.67143e+07	4.66919e+07	3.55651e+07	1.63156e+08
G217B_8768	4.6413e+07	7.82969e+07	6.29856e+07	7.44502e+06
G217B_8879	4.60416e+07	5.42063e+07	5.39371e+07	4.11543e+07
G217B_7789	4.60026e+07	7.39127e+06	3.87633e+07	4.02199e+06
G217B_5575	4.58997e+07	6.56127e+07	3.46796e+07	5.91879e+06
G217B_0582	4.55825e+07	7.81301e+07	2.28426e+07	1.35687e+08
G217B_7703	4.54287e+07	7.41224e+07	4.55869e+07	3.11966e+07
G217B_5809	4.54042e+07	5.25342e+07	4.0401e+07	1.26748e+08
G217B_4538	4.53525e+07	1.47585e+07	2.52959e+08	8.40901e+08
G217B_5055	4.52719e+07	7.61952e+06	4.0866e+07	7.70346e+07
G217B_4591	4.51247e+07	3.49006e+07	2.85557e+07	2.07461e+06
G217B_7495	4.4999e+07	3.55924e+06	2.27762e+07	9.82651e+07
G217B_8482	4.46659e+07	4.19157e+07	4.52391e+07	1.08769e+09
G217B_0963	4.45964e+07	7.62049e+07	4.33504e+07	2.61068e+08
G217B_4905	4.43376e+07	3.31531e+07	4.61354e+07	2.67272e+08
G217B_3274	4.43253e+07	1.47111e+07	2.92642e+07	1.4831e+08
G217B_2698	4.42256e+07	6.9524e+07	4.44261e+07	1.0582e+07
G217B_1509	4.41721e+07	2.98014e+07	2.73503e+07	1.27011e+07
G217B_7458	4.41331e+07	2.49066e+07	3.04093e+07	6.17246e+07
G217B_7171	4.4088e+07	8.94067e+07	3.86211e+07	3.5983e+07
G217B_5682	4.36522e+07	695064	5.04672e+07	2.08571e+07
G217B_2589	4.36387e+07	2.16732e+07	2.23675e+07	3.48244e+08
G217B_5345	4.36301e+07	3.7009e+06	4.02345e+07	1.76896e+06
G217B_6011	4.34973e+07	9.01673e+06	2.2498e+07	5.4936e+06
G217B_5583	4.32622e+07	3.22757e+07	2.1125e+07	5.54829e+06
G217B_2230	4.32202e+07	6.43009e+07	5.29806e+07	6.9165e+06
G217B_7034	4.31823e+07	6.58513e+07	5.08008e+07	6.87139e+08
G217B_5720	4.30233e+07	6.79671e+07	4.82302e+07	5.4705e+06
G217B_1713	4.29441e+07	2.51564e+07	4.53442e+07	1.32363e+08
G217B_7844	4.27502e+07	6.10528e+07	3.27105e+07	1.32716e+07
G217B_4021	4.26681e+07	8.95576e+06	3.1174e+07	6.828e+06
G217B_6935	4.25774e+07	1.68748e+07	2.97622e+07	1.69745e+08
G217B_3581	4.22125e+07	2.37892e+07	2.73152e+07	7.77942e+07
G217B_7057	4.21425e+07	1.55945e+08	3.89506e+07	6.12786e+07
G217B_5136	4.21395e+07	1.93133e+07	2.01629e+08	3.15874e+07
G217B_4765	4.21068e+07	2.34263e+06	881672	7.06641e+07
G217B_8554	4.20411e+07	8.90776e+07	1.70352e+08	4.67436e+07
G217B_7766	4.20092e+07	5.53823e+07	2.63226e+07	7.55832e+07
G217B_3279	4.19684e+07	2.40072e+07	4.90148e+07	1.33374e+07
G217B_8424	4.1934e+07	3.02637e+07	3.20876e+07	3.79895e+07
G217B_7032	4.18739e+07	2.95642e+07	5.94718e+07	1.11868e+08
G217B_2731	4.18703e+07	1.26004e+07	1.79839e+07	2.68952e+07
G217B_8428	4.17794e+07	1.05952e+07	1.92842e+07	6.44585e+06
G217B_6146	4.16988e+07	3.85397e+07	3.27676e+07	4.16802e+06
G217B_2090	4.14059e+07	3.64246e+07	3.3056e+06	144115
G217B_6983	4.12703e+07	3.09851e+07	3.68484e+07	1.13522e+08
G217B_7933	4.07511e+07	4.76422e+07	5.83285e+07	8.65375e+06
G217B_1109	4.04917e+07	1.28663e+07	5.98985e+07	5.18776e+06
G217B_1032	4.03603e+07	5.91324e+07	5.04134e+07	168396
G217B_0749	4.0298e+07	2.28798e+07	8.228e+07	9.79413e+07
G217B_6005	4.02142e+07	1.50114e+07	1.70707e+07	4.20839e+07
G217B_8908	4.01694e+07	1.83235e+07	3.16267e+07	1.7321e+08
G217B_6071	3.99181e+07	6.82027e+07	6.86084e+07	4.71231e+07
G217B_1013	3.98489e+07	2.66315e+07	2.59631e+07	4.7216e+07
G217B_4719	3.95513e+07	1.13095e+07	5.85798e+06	6.06618e+06
G217B_5219	3.93719e+07	5.72248e+07	3.4706e+07	5.70809e+07
G217B_1052	3.92945e+07	1.00081e+07	5.55756e+06	4.42946e+06
G217B_4438	3.92861e+07	1.72131e+07	2.19146e+07	1.76463e+09
G217B_4076	3.92689e+07	2.0344e+07	2.63335e+07	1.23987e+08
G217B_4320	3.91549e+07	4.58533e+07	2.59244e+07	1.22088e+07
G217B_4556	3.9114e+07	7.95134e+07	4.77549e+07	9.64552e+06
G217B_2799	3.89107e+07	8.58209e+07	4.10765e+07	9.4341e+06
G217B_2215	3.88092e+07	1.2482e+06	8.06525e+07	3.91915e+08
G217B_6081	3.87653e+07	2.63031e+07	2.17749e+07	5.64908e+06
G217B_5521	3.85858e+07	3.07226e+06	3.24391e+07	7.66908e+06
G217B_3914	3.85801e+07	7.3035e+06	3.4591e+06	1.21603e+07
G217B_4192	3.85336e+07	2.27382e+06	2.46524e+07	2.08437e+06
G217B_6297	3.81739e+07	3.08786e+07	1.98969e+07	2.50155e+08
G217B_6561	3.80849e+07	2.79684e+07	5.07404e+07	1.00822e+08
G217B_5344	3.75433e+07	4.25231e+07	1.58422e+07	7.37431e+08
G217B_3331	3.75409e+07	1.55802e+07	4.33951e+07	1.87717e+08
G217B_0556	3.7127e+07	5.76044e+07	5.36317e+07	2.2597e+08
G217B_0439	3.70635e+07	6.91573e+06	7.87835e+06	2.36192e+06
G217B_2971	3.70369e+07	3.50874e+07	3.56714e+07	1.17638e+09
G217B_7376	3.70343e+07	3.90025e+07	4.8117e+07	1.4497e+07
G217B_7692	3.67045e+07	4.50752e+07	2.91343e+07	1.06053e+06
G217B_6391	3.64785e+07	6.8549e+06	2.33397e+07	1.88077e+08
G217B_8484	3.61961e+07	3.69981e+07	4.00435e+07	3.85504e+06
G217B_8346	3.61581e+07	2.84656e+07	2.57431e+07	1.59361e+08
G217B_1171	3.61219e+07	5.15797e+06	5.06395e+06	2.70393e+07
G217B_8110	3.61022e+07	1.1326e+07	1.81364e+07	1.37613e+07
G217B_3336	3.60597e+07	1.0955e+07	1.19849e+07	1.23681e+07
G217B_6123	3.60023e+07	2.37297e+08	4.95314e+07	5.38482e+08
G217B_1286	3.59876e+07	5.76854e+07	2.26173e+07	2.03688e+08
G217B_0111	3.59013e+07	3.3339e+07	2.59838e+07	1.81191e+07
G217B_6327	3.57931e+07	5.74192e+07	4.34801e+07	6.60689e+07
G217B_7920	3.5684e+07	1.8325e+07	1.60742e+08	3.01516e+07
G217B_2380	3.56839e+07	4.18487e+07	2.34196e+07	8.03159e+06
G217B_2946	3.54597e+07	5.71965e+07	3.42746e+07	2.08172e+07
G217B_6805	3.52836e+07	3.28328e+06	1.40758e+07	2.01147e+06
G217B_6185	3.52117e+07	1.73202e+07	2.14559e+07	3.78313e+08
G217B_1497	3.51814e+07	3.85339e+07	3.15629e+07	1.5141e+06
G217B_8089	3.49224e+07	1.91631e+07	3.28992e+07	6.48607e+07
G217B_7804	3.48862e+07	4.49742e+06	1.95965e+07	3.27884e+06
G217B_4933	3.47773e+07	5.0298e+07	4.60744e+07	6.09192e+07
G217B_0301	3.47718e+07	2.32578e+06	1.74305e+07	2.14326e+07
G217B_0129	3.45801e+07	5.94426e+07	2.9419e+07	2.37959e+08
G217B_0734	3.4548e+07	9.49855e+06	2.33006e+07	8.25044e+07
G217B_6160	3.45114e+07	1.39021e+07	2.50231e+07	4.79827e+07
G217B_5821	3.44406e+07	1.00129e+07	1.01423e+07	2.60254e+07
G217B_2829	3.43099e+07	2.39957e+06	1.14985e+07	2.38059e+06
G217B_3098	3.41533e+07	1.8751e+07	1.82426e+07	1.27653e+08
G217B_2956	3.38813e+07	5.0903e+07	3.64038e+07	1.99096e+08
G217B_5851	3.38674e+07	7.0984e+07	5.10737e+07	3.10528e+08
G217B_2023	3.38081e+07	4.0482e+07	3.20145e+07	1.92395e+06
G217B_5946	3.3747e+07	4.7318e+07	3.12731e+07	1.75709e+06
G217B_3461	3.36431e+07	2.72806e+07	3.29528e+07	1.18282e+07
G217B_0785	3.3634e+07	7.64755e+06	4.24169e+07	4.93894e+07
G217B_7106	3.34605e+07	1.58864e+07	1.46945e+07	1.50517e+06
G217B_5180	3.34532e+07	1.01636e+07	1.12128e+06	8.49555e+07
G217B_1413	3.34489e+07	1.95808e+07	5.41342e+07	3.95896e+07
G217B_2389	3.34356e+07	1.7896e+07	4.83691e+07	7.0736e+06
G217B_8601	3.3413e+07	5.50558e+07	2.57098e+07	8.66629e+07
G217B_3599	3.33943e+07	3.52392e+07	2.97101e+07	1.135e+06
G217B_7082	3.33818e+07	2.97913e+07	3.00714e+07	2.11781e+07
G217B_5266	3.33726e+07	1.66554e+07	4.10168e+07	1.2543e+06
G217B_0456	3.30862e+07	6.57736e+07	3.1338e+07	2.60484e+07
G217B_0784	3.29989e+07	6.22753e+07	3.64875e+07	2.08419e+08
G217B_1627	3.29237e+07	4.37014e+06	6.63083e+07	2.31754e+06
G217B_2980	3.29215e+07	3.46339e+07	2.01784e+07	3.9804e+07
G217B_4274	3.27968e+07	2.20005e+07	1.51212e+07	2.84008e+06
G217B_7138	3.27723e+07	1.30857e+07	3.599e+07	4.59435e+06
G217B_8949	3.26889e+07	3.15237e+07	2.0758e+07	2.48024e+08
G217B_7112	3.26876e+07	2.10294e+07	2.52968e+07	7.5143e+08
G217B_7693	3.26636e+07	2.41553e+07	1.50389e+07	2.87879e+06
G217B_6072	3.26323e+07	2.31454e+07	4.53444e+07	2.80954e+07
G217B_7338	3.23124e+07	1.76859e+07	1.85792e+07	4.50186e+06
G217B_4611	3.22853e+07	6.67001e+06	3.45897e+07	5.43199e+07
G217B_2021	3.22468e+07	2.01988e+07	2.56435e+07	3.29096e+07
G217B_7993	3.22414e+07	3.17277e+07	1.2563e+08	8.44221e+06
G217B_1137	3.22243e+07	3.50792e+07	2.70645e+07	4.4173e+07
G217B_5732	3.21201e+07	1.28721e+07	2.20926e+07	3.38696e+07
G217B_6832	3.2118e+07	4.41527e+07	1.67574e+07	9.49931e+06
G217B_7054	3.18045e+07	1.18135e+07	6.68905e+07	2.44877e+07
G217B_3312	3.16742e+07	1.99989e+08	1.2149e+07	5.28906e+08
G217B_4539	3.16482e+07	6.83666e+06	1.54682e+07	1.21029e+07
G217B_3655	3.14823e+07	5.9491e+06	7.34175e+06	2.83166e+06
G217B_0553	3.13459e+07	1.70283e+07	1.08857e+07	3.54548e+07
G217B_2614	3.12828e+07	7.36934e+06	1.37778e+07	4.6191e+07
G217B_1175	3.12128e+07	3.19872e+07	2.72372e+07	1.31897e+06
G217B_0586	3.11435e+07	1.97444e+07	1.32426e+07	1.01046e+07
G217B_3446	3.11409e+07	2.44921e+07	3.06804e+07	1.31148e+08
G217B_8382	3.08463e+07	1.97219e+07	4.29081e+07	1.19742e+07
G217B_8182	3.08123e+07	3.85439e+07	3.93886e+07	4.92152e+07
G217B_5556	3.07964e+07	1.6724e+07	2.0189e+07	2.895e+07
G217B_8248	3.07855e+07	1.43009e+07	1.03821e+07	2.23403e+07
G217B_2437	3.07569e+07	9.84317e+06	2.85878e+07	1.06134e+08
G217B_5662	3.06453e+07	7.29129e+07	4.1831e+07	6.12493e+07
G217B_6063	3.05551e+07	1.52752e+07	1.88608e+07	3.13755e+07
G217B_4157	3.03086e+07	5.08808e+07	3.01764e+07	8.22464e+06
G217B_1401	3.02958e+07	1.1709e+07	1.2822e+07	1.68408e+07
G217B_0729	3.02722e+07	7.31065e+07	4.5643e+07	4.79547e+08
G217B_1019	3.02115e+07	7.62512e+07	6.20825e+07	9.04953e+07
G217B_0364	3.01925e+07	6.84582e+06	1.08739e+07	3.39479e+07
G217B_2153	3.00469e+07	9.70977e+07	3.54964e+07	1.69956e+07
G217B_8600	3.00436e+07	2.11369e+07	2.53235e+07	9.22909e+06
G217B_1409	3.00302e+07	1.32954e+07	3.00178e+07	1.23873e+08
G217B_0566	2.97753e+07	4.06856e+07	3.70306e+07	8.03397e+07
G217B_4414	2.97155e+07	2.44616e+07	1.76198e+07	2.17841e+08
G217B_1139	2.96832e+07	7.63062e+06	1.36535e+07	5.06953e+06
G217B_1121	2.95105e+07	2.16617e+07	1.87709e+07	5.37348e+08
G217B_0954	2.94064e+07	5.34781e+07	1.054e+07	1.2283e+08
G217B_4581	2.93838e+07	3.88969e+07	2.32011e+07	2.81013e+07
G217B_1476	2.92125e+07	2.03411e+07	1.5767e+07	1.04384e+08
G217B_0674	2.91655e+07	6.12056e+06	4.6306e+06	1.86206e+07
G217B_0057	2.91639e+07	2.16887e+07	2.32673e+07	4.42418e+08
G217B_2444	2.90508e+07	1.12962e+07	2.25923e+08	3.86929e+08
G217B_3533	2.9027e+07	1.28516e+07	4.67358e+07	4.31905e+06
G217B_3467	2.90121e+07	6.47341e+06	4.348e+07	8.49777e+07
G217B_3285	2.89619e+07	523444	643294	1.1192e+06
G217B_6479	2.88053e+07	1.0768e+08	1.45311e+07	2.32358e+09
G217B_4108	2.87858e+07	2.71981e+07	2.90664e+07	8.63507e+07
G217B_5690	2.87722e+07	3.65256e+07	7.62242e+06	2.13487e+06
G217B_7708	2.87638e+07	2.50018e+07	2.00624e+07	1.48559e+08
G217B_8796	2.86895e+07	1.80593e+07	1.01093e+07	2.19472e+07
G217B_5165	2.8614e+07	6.20337e+07	1.5333e+07	4.97134e+07
G217B_6028	2.85562e+07	4.88671e+07	3.49288e+07	3.87199e+07
G217B_8907	2.8365e+07	9.6113e+06	2.03095e+07	9.40468e+06
G217B_5117	2.82618e+07	1.33187e+07	1.09815e+07	8.28749e+07
G217B_5270	2.82557e+07	2.18829e+07	2.55771e+07	5.77969e+06
G217B_8480	2.82125e+07	3.62916e+08	2.09572e+07	8.88418e+07
G217B_3569	2.80075e+07	4.46695e+07	3.41329e+07	4.31497e+06
G217B_7746	2.79121e+07	2.19382e+07	2.02763e+07	1.51931e+08
G217B_6960	2.7839e+07	4.23614e+07	2.9817e+07	4.71302e+07
G217B_6822	2.7796e+07	5.48463e+07	1.59193e+07	2.20207e+08
G217B_4641	2.77331e+07	1.16758e+07	1.49728e+08	1.49892e+08
G217B_7051	2.7699e+07	1.32605e+07	2.055e+07	1.18647e+08
G217B_0574	2.76719e+07	2.9429e+07	1.48948e+07	5.58362e+07
G217B_4149	2.75719e+07	2.3124e+07	1.61498e+07	8.21821e+07
G217B_8170	2.73829e+07	1.37026e+08	2.77574e+07	1.3047e+09
G217B_3763	2.72746e+07	1.55466e+07	3.6813e+07	8.47791e+07
G217B_6323	2.7244e+07	3.49765e+07	2.2694e+07	6.34177e+07
G217B_4106	2.72131e+07	1.49591e+07	1.43294e+07	1.24771e+07
G217B_8896	2.69934e+07	4.36768e+07	3.51615e+07	7.37338e+06
G217B_4936	2.68595e+07	5.90954e+07	4.01057e+07	1.23486e+07
G217B_4155	2.68174e+07	3.77423e+07	4.1869e+07	5.9277e+07
G217B_6106	2.6799e+07	3.49349e+06	4.26681e+06	1.39973e+08
G217B_2820	2.67303e+07	1.36619e+07	1.16523e+07	2.3132e+07
G217B_0305	2.66209e+07	5.54516e+07	2.43644e+06	5.77277e+06
G217B_2185	2.65906e+07	1.38161e+07	1.78117e+07	4.69269e+08
G217B_5147	2.64735e+07	4.01693e+07	2.19971e+08	1.79735e+07
G217B_1113	2.63987e+07	6.27513e+07	5.0873e+07	4.79044e+07
G217B_8631	2.63463e+07	3.49353e+07	2.25344e+07	1.44259e+09
G217B_4782	2.62496e+07	1.79858e+07	3.83602e+07	6.53157e+06
G217B_1408	2.62103e+07	1.94645e+07	3.82344e+07	6.83715e+07
G217B_4150	2.60757e+07	2.51521e+07	5.81265e+08	2.57512e+07
G217B_6372	2.60716e+07	822543	2.35527e+07	1.79191e+06
G217B_8651	2.60588e+07	2.15323e+07	6.63366e+06	3.14209e+06
G217B_1989	2.58195e+07	1.40313e+07	1.05627e+07	3.17816e+08
G217B_3153	2.58139e+07	2.72438e+07	2.53499e+07	1.91519e+07
G217B_0038	2.57801e+07	3.51988e+06	5.39491e+06	2.61238e+07
G217B_5173	2.57632e+07	3.52364e+06	1.02021e+07	1.76239e+07
G217B_4110	2.57399e+07	2.40971e+07	1.96002e+07	8.45819e+06
G217B_4063	2.57038e+07	6.29596e+06	1.82569e+07	8.22785e+07
G217B_5884	2.56707e+07	1.50127e+07	1.78609e+07	1.40691e+06
G217B_1796	2.56419e+07	1.62879e+07	2.48994e+08	2.05276e+07
G217B_4522	2.55218e+07	2.37189e+07	2.86384e+07	1.23174e+09
G217B_2768	2.55137e+07	4.83457e+07	2.41782e+07	1.19521e+08
G217B_6858	2.5437e+07	3.3457e+08	6.58964e+07	5.62597e+07
G217B_7996	2.5362e+07	2.16252e+07	2.23816e+07	5.11002e+07
G217B_4726	2.52972e+07	5.59391e+06	1.05006e+07	4.22615e+08
G217B_0085	2.50838e+07	1.32321e+06	1.27892e+07	7.29572e+07
G217B_0343	2.49863e+07	4.19057e+07	4.289e+07	3.98913e+08
G217B_2830	2.48234e+07	2.68107e+07	2.66815e+07	1.9063e+07
G217B_1211	2.45972e+07	1.53513e+07	1.98384e+07	4.39304e+07
G217B_3440	2.44651e+07	2.72109e+07	2.6112e+07	3.22933e+07
G217B_4081	2.44176e+07	6.03591e+07	8.87255e+06	8.11156e+06
G217B_6404	2.43342e+07	1.78337e+07	2.48271e+08	3.25757e+07
G217B_8455	2.43301e+07	1.51267e+07	1.48338e+07	6.35848e+07
G217B_4159	2.42794e+07	3.88188e+07	1.15204e+07	2.36662e+08
G217B_8513	2.40093e+07	3.67792e+06	5.06516e+07	1.14063e+06
G217B_7047	2.40022e+07	2.34062e+07	1.83117e+07	9.15071e+06
G217B_3062	2.39487e+07	5.08236e+06	2.38374e+07	1.43713e+08
G217B_1107	2.37883e+07	3.88233e+06	6.97993e+06	7.27223e+07
G217B_4665	2.36891e+07	1.40379e+07	1.54439e+07	2.34259e+06
G217B_5663	2.36836e+07	1.97606e+07	1.47317e+07	5.19237e+07
G217B_1546	2.36525e+07	3.84807e+07	2.56582e+08	4.84494e+07
G217B_5699	2.35382e+07	1.63263e+07	1.27477e+07	6.11483e+06
G217B_6085	2.35129e+07	9.70582e+06	7.84374e+06	2.86853e+08
G217B_2937	2.34848e+07	938807	5.78264e+06	4.97455e+06
G217B_4167	2.34603e+07	8.53915e+06	2.06575e+07	1.08386e+08
G217B_8807	2.34489e+07	6.93393e+06	4.04952e+06	2.70706e+07
G217B_6470	2.34277e+07	4.58033e+07	2.73126e+07	2.04524e+07
G217B_4736	2.33054e+07	2.38916e+07	3.77432e+07	1.13092e+08
G217B_7623	2.32221e+07	6.24364e+07	6.13303e+07	9.46986e+07
G217B_6287	2.30206e+07	1.19335e+07	3.44244e+07	2.38153e+07
G217B_1039	2.28478e+07	3.62667e+07	2.00012e+07	3.9894e+06
G217B_4762	2.26107e+07	2.43863e+07	2.02296e+07	1.02684e+08
G217B_2939	2.25867e+07	2.28998e+06	2.71072e+06	3.48512e+07
G217B_7043	2.25748e+07	2.23306e+07	2.84427e+07	632938
G217B_3869	2.25384e+07	1.2599e+07	9.41701e+06	2.11743e+07
G217B_0050	2.24677e+07	3.92217e+06	1.62907e+07	3.16936e+06
G217B_1119	2.24572e+07	5.75928e+06	7.05987e+06	1.65857e+07
G217B_2197	2.24516e+07	1.57927e+07	6.39174e+06	6.36712e+06
G217B_0828	2.24268e+07	9.08357e+06	1.3327e+07	3.2766e+06
G217B_1849	2.22914e+07	4.51788e+06	1.51878e+07	7.10509e+06
G217B_0431	2.22195e+07	2.95567e+07	6.48083e+07	7.5116e+07
G217B_2626	2.21911e+07	3.79838e+07	2.94312e+07	1.4768e+07
G217B_8638	2.21688e+07	1.55092e+07	4.14411e+08	3.02602e+06
G217B_0455	2.21244e+07	9.5807e+06	1.50136e+07	7.40748e+07
G217B_7411	2.20386e+07	1.61752e+07	5.80943e+06	6.49096e+06
G217B_0648	2.1922e+07	4.51787e+07	2.6367e+07	6.38411e+06
G217B_5019	2.19034e+07	2.14661e+07	1.55733e+07	1.15393e+08
G217B_4854	2.19013e+07	1.04955e+07	5.08091e+06	1.32192e+06
G217B_0746	2.18309e+07	1.73149e+07	2.61331e+07	1.61229e+08
G217B_5067	2.1733e+07	2.93043e+06	2.12278e+07	6.45321e+07
G217B_8342	2.17213e+07	2.52844e+07	1.59022e+07	1.82333e+07
G217B_4311	2.1652e+07	2.69209e+07	1.66787e+07	4.05938e+06
G217B_8671	2.15755e+07	3.71318e+06	3.69752e+07	1.54505e+07
G217B_4820	2.15525e+07	1.53928e+07	1.29609e+07	5.42015e+07
G217B_1323	2.15246e+07	2.0115e+07	2.72553e+07	1.57638e+06
G217B_5239	2.13754e+07	1.79989e+07	2.20444e+07	3.77384e+06
G217B_8927	2.13203e+07	8.73177e+06	2.52479e+07	8.09552e+06
G217B_0757	2.13091e+07	2.89507e+07	2.23133e+07	1.52178e+07
G217B_2916	2.11793e+07	7.74655e+06	8.14159e+06	2.69668e+07
G217B_7052	2.11588e+07	1.21437e+07	7.65868e+06	1.27723e+07
G217B_4855	2.11215e+07	2.75489e+06	5.37476e+06	4.64923e+06
G217B_0927	2.10535e+07	2.54474e+07	1.42548e+07	5.40267e+07
G217B_5948	2.10378e+07	1.32302e+07	1.06079e+07	6.89573e+07
G217B_1828	2.09765e+07	2.61036e+07	1.86986e+07	1.91315e+07
G217B_6775	2.09722e+07	1.39821e+07	1.30607e+07	2.43333e+06
G217B_1981	2.09402e+07	5.08908e+07	5.44665e+07	4.31563e+07
G217B_5572	2.08952e+07	2.56502e+07	1.63514e+07	2.20694e+07
G217B_5312	2.08684e+07	2.14039e+07	1.88587e+07	7.73539e+06
G217B_7194	2.07086e+07	1.9924e+07	2.87604e+07	4.6791e+07
G217B_8118	2.06658e+07	3.8075e+07	3.32142e+07	2.96549e+07
G217B_7474	2.06406e+07	2.27316e+07	1.40899e+07	5.08966e+06
G217B_8716	2.05855e+07	1.76386e+07	1.20929e+07	1.07861e+07
G217B_6823	2.05438e+07	6.23953e+06	3.88971e+07	4.68462e+07
G217B_8941	2.04142e+07	2.60924e+07	3.51302e+07	1.24706e+08
G217B_2683	2.03806e+07	4.55683e+07	4.16942e+07	2.46305e+06
G217B_5384	2.03644e+07	7.76807e+06	1.21465e+07	6.15221e+06
G217B_5272	2.03582e+07	3.37017e+07	6.42257e+06	1.3532e+08
G217B_7374	2.03198e+07	7.4697e+07	3.45294e+06	3.25755e+06
G217B_7220	2.02918e+07	1.27993e+07	1.21064e+07	3.43433e+07
G217B_7181	2.01124e+07	1.17759e+07	9.35002e+06	8.12559e+06
G217B_5569	2.00909e+07	8.15237e+06	9.70556e+06	5.37536e+07
G217B_1112	2.00137e+07	5.42002e+07	2.17165e+07	2.20016e+07
G217B_4468	1.99598e+07	8.82901e+06	1.65813e+06	1.64905e+06
G217B_2172	1.99038e+07	4.35187e+07	2.46988e+06	538706
G217B_5923	1.98827e+07	2.05501e+07	1.90204e+07	6.81325e+06
G217B_0951	1.97615e+07	3.76957e+07	2.25845e+07	1.25233e+08
G217B_2848	1.96693e+07	1.2805e+07	2.00717e+07	4.65185e+07
G217B_5082	1.96002e+07	1.68339e+07	9.96717e+06	2.66264e+08
G217B_6624	1.95683e+07	5.20176e+06	1.44415e+07	5.99597e+07
G217B_8022	1.9383e+07	4.83932e+07	2.30755e+07	5.94919e+08
G217B_7151	1.93595e+07	4.1511e+06	1.1159e+07	2.73173e+06
G217B_7232	1.92698e+07	2.8633e+06	1.21112e+07	1.59828e+06
G217B_5434	1.92182e+07	1.1254e+07	1.40789e+07	3.1954e+06
G217B_6610	1.91974e+07	2.94988e+07	1.64174e+07	4.32958e+07
G217B_2887	1.91591e+07	2.55946e+07	7.26691e+06	3.31874e+06
G217B_5627	1.9121e+07	2.62206e+07	2.84344e+07	3.54906e+06
G217B_6356	1.91192e+07	4.39337e+06	4.398e+06	7.91912e+06
G217B_8198	1.90706e+07	3.12144e+07	4.75981e+07	1.23614e+07
G217B_3633	1.89756e+07	7.53727e+06	1.40779e+07	3.40887e+06
G217B_5334	1.89626e+07	3.04611e+06	1.18198e+06	5.40951e+06
G217B_5114	1.88325e+07	9.33647e+06	2.61907e+08	5.92909e+07
G217B_6352	1.86403e+07	1.25396e+07	7.94746e+06	2.44572e+08
G217B_2005	1.86383e+07	9.07737e+06	1.23616e+07	2.61745e+07
G217B_6923	1.86095e+07	1.61772e+07	2.79821e+08	3.67652e+06
G217B_8171	1.86015e+07	1.17018e+07	9.07265e+06	4.66603e+06
G217B_5077	1.85877e+07	9.95472e+06	2.1025e+08	3.90065e+07
G217B_4777	1.85866e+07	2.71826e+07	2.08519e+07	3.94143e+07
G217B_4247	1.85748e+07	3.40128e+07	1.92834e+07	2.30525e+08
G217B_0613	1.85415e+07	1.01265e+06	541338	1.10458e+06
G217B_2767	1.84311e+07	1.77433e+07	1.72817e+07	6.07976e+06
G217B_2822	1.83674e+07	9.23963e+06	2.09868e+07	1.2443e+06
G217B_7754	1.83243e+07	1.70453e+07	1.42063e+07	1.02983e+08
G217B_6247	1.83203e+07	2.05073e+07	1.62179e+07	2.75235e+06
G217B_5002	1.8212e+07	3.16842e+07	2.66329e+07	4.39034e+06
G217B_8782	1.81327e+07	1.40491e+07	2.19361e+07	1.27963e+06
G217B_6989	1.81231e+07	1.47767e+07	6.83254e+06	674165
G217B_4358	1.81061e+07	4.96987e+07	3.35766e+07	6.2736e+06
G217B_6239	1.79604e+07	1.30597e+08	7.98854e+07	8.08183e+07
G217B_3908	1.78731e+07	2.009e+06	2.81229e+06	1.79485e+06
G217B_0964	1.78465e+07	1.54058e+07	2.44899e+07	1.36383e+07
G217B_7666	1.77661e+07	1.62986e+07	3.79632e+07	3.26282e+08
G217B_0603	1.77542e+07	375320	627775	854118
G217B_6898	1.77329e+07	3.64607e+07	2.42666e+07	1.02981e+08
G217B_6565	1.77205e+07	8.09892e+06	4.21783e+07	2.76328e+07
G217B_4319	1.77173e+07	2.13436e+07	5.98405e+06	7.78688e+06
G217B_4044	1.76917e+07	2.67094e+07	1.56706e+07	7.04598e+06
G217B_8810	1.76568e+07	1.54833e+07	1.83608e+07	3.94088e+07
G217B_8550	1.76121e+07	1.37744e+07	9.24452e+06	1.04831e+08
G217B_8705	1.75378e+07	3.90461e+07	1.67617e+07	3.4603e+06
G217B_5517	1.74985e+07	3.02429e+07	2.20873e+07	1.45565e+07
G217B_5080	1.74831e+07	6.01775e+06	2.91897e+07	3.12477e+07
G217B_7312	1.7475e+07	1.29781e+07	2.16937e+07	1.4926e+06
G217B_8207	1.72895e+07	1.63726e+07	1.15524e+07	1.06349e+06
G217B_1391	1.72703e+07	5.78158e+06	1.45207e+07	1.07645e+07
G217B_7371	1.71837e+07	1.23516e+07	5.72273e+06	8.22973e+06
G217B_5154	1.71057e+07	3.54253e+07	8.38618e+06	6.37877e+06
G217B_8566	1.70951e+07	4.98533e+07	2.77834e+07	1.12482e+07
G217B_3010	1.70591e+07	1.27921e+07	2.45954e+07	4.87241e+07
G217B_5811	1.70566e+07	3.6806e+07	3.53656e+07	2.22827e+08
G217B_6738	1.70533e+07	3.82416e+06	3.38592e+06	6.1127e+07
G217B_7257	1.6973e+07	7.98075e+06	1.52611e+07	5.93518e+07
G217B_2406	1.69654e+07	3.57089e+07	1.39281e+07	9.06149e+06
G217B_4735	1.68948e+07	1.04928e+07	6.94591e+06	1.13903e+07
G217B_5231	1.68766e+07	7.33071e+06	1.76618e+06	1.1638e+06
G217B_2759	1.67552e+07	1.84867e+07	1.5817e+07	9.85579e+06
G217B_0620	1.67345e+07	6.45378e+06	1.136e+07	2.20378e+07
G217B_2254	1.66839e+07	3.47026e+07	2.89044e+07	2.66108e+07
G217B_0577	1.66122e+07	6.27128e+06	2.92236e+07	3.92815e+07
G217B_8132	1.65572e+07	1.63388e+07	1.76068e+07	5.20834e+06
G217B_3865	1.64598e+07	2.22518e+07	1.26577e+07	2.34747e+07
G217B_4792	1.63644e+07	1.12555e+07	8.56421e+06	8.15452e+06
G217B_8369	1.63392e+07	8.73735e+06	8.41323e+06	8.77064e+07
G217B_3912	1.63335e+07	1.37948e+07	1.57853e+07	2.44673e+07
G217B_0195	1.63262e+07	650128	1.25354e+06	1.58083e+06
G217B_7645	1.63008e+07	3.20764e+06	5.24489e+06	507006
G217B_3738	1.62841e+07	3.57978e+06	9.85972e+06	6.91058e+06
G217B_1069	1.62567e+07	3.03144e+06	862771	791404
G217B_8633	1.62e+07	8.49602e+06	1.06829e+07	7.02488e+07
G217B_5198	1.61828e+07	4.56534e+07	1.24964e+07	2.95659e+07
G217B_4359	1.61736e+07	1.2853e+07	3.55645e+07	2.70826e+08
G217B_3332	1.61223e+07	1.97875e+07	1.92125e+07	5.83796e+07
G217B_3673	1.61015e+07	2.99224e+07	1.49206e+07	8.76005e+06
G217B_1750	1.60984e+07	2.45576e+07	1.36278e+07	4.40029e+07
G217B_0750	1.60671e+07	1.31042e+07	1.91672e+07	4.48473e+07
G217B_6022	1.60212e+07	4.13824e+07	9.43142e+06	3.0119e+07
G217B_4465	1.60203e+07	1.58385e+07	1.87062e+07	9.43778e+07
G217B_8165	1.59888e+07	1.38013e+07	1.44769e+07	8.28009e+06
G217B_3920	1.59617e+07	1.30832e+07	1.85344e+07	9.41089e+06
G217B_0367	1.59531e+07	1.76489e+07	1.56023e+07	5.83216e+08
G217B_3453	1.59249e+07	2.59939e+07	1.35027e+07	406774
G217B_5429	1.58579e+07	1.3834e+07	6.69808e+06	7.59501e+06
G217B_6461	1.5846e+07	3.63443e+07	5.38466e+07	3.66097e+07
G217B_5669	1.5842e+07	3.99743e+07	1.33125e+07	2.85983e+07
G217B_6290	1.58117e+07	1.25073e+07	1.63726e+07	1.73213e+08
G217B_2319	1.57885e+07	6.26262e+07	1.54744e+07	2.3601e+08
G217B_7725	1.57644e+07	6.68542e+08	2.59027e+07	3.92279e+07
G217B_1739	1.57423e+07	2.98133e+07	1.28684e+07	475883
G217B_1779	1.57359e+07	1.99991e+07	2.21441e+07	1.41928e+06
G217B_0969	1.56595e+07	2.65853e+06	6.57691e+06	1.03607e+06
G217B_7769	1.56385e+07	3.4161e+06	8.28475e+06	2.40662e+07
G217B_6545	1.56381e+07	1.13313e+07	1.29582e+07	3.63581e+06
G217B_3045	1.56157e+07	1.34163e+06	3.92038e+06	5.41264e+07
G217B_7114	1.55684e+07	5.25104e+08	4.88118e+08	2.02621e+06
G217B_7384	1.55619e+07	4.99958e+06	5.26407e+06	8.03481e+06
G217B_2169	1.5541e+07	2.26873e+07	2.18698e+07	3.20423e+07
G217B_2750	1.55387e+07	3.39469e+07	2.42167e+07	1.83985e+07
G217B_1768	1.54826e+07	1.89904e+07	1.50003e+07	1.94617e+08
G217B_4737	1.54599e+07	1.90647e+07	1.25793e+07	1.94422e+07
G217B_2855	1.53776e+07	3.29936e+06	3.15127e+07	4.22285e+07
G217B_1205	1.53529e+07	3.29789e+06	2.16392e+07	3.5094e+06
G217B_2819	1.53004e+07	1.58587e+07	1.01781e+07	3.68234e+07
G217B_4023	1.52665e+07	1.33789e+07	2.44441e+07	1.88213e+07
G217B_4524	1.51865e+07	6.75932e+06	1.23485e+07	3.57175e+07
G217B_2134	1.51263e+07	3.02829e+07	9.86376e+06	2.93238e+06
G217B_7880	1.50987e+07	1.4332e+07	1.58152e+07	9.91269e+08
G217B_7053	1.50277e+07	1.82083e+07	9.56889e+06	5.65418e+06
G217B_2567	1.50273e+07	1.53091e+07	1.66803e+07	219008
G217B_5162	1.50051e+07	3.07968e+07	2.38391e+07	4.53023e+06
G217B_4928	1.49544e+07	6.63497e+06	5.0548e+07	2.82663e+07
G217B_0489	1.48921e+07	6.88465e+06	1.09539e+07	7.1931e+07
G217B_8674	1.48902e+07	6.63535e+06	7.71188e+06	7.53202e+06
G217B_0265	1.4864e+07	4.12166e+06	3.32976e+07	2.36759e+06
G217B_2119	1.48012e+07	1.06829e+07	1.18185e+07	2.62182e+06
G217B_2446	1.47708e+07	4.22812e+06	7.92498e+06	651932
G217B_8725	1.47588e+07	3.19611e+06	1.82457e+08	3.06221e+08
G217B_8611	1.47551e+07	4.73186e+06	7.15794e+06	2.31601e+07
G217B_5591	1.47295e+07	2.31877e+07	1.49174e+07	2.63427e+06
G217B_1680	1.46001e+07	1.26649e+07	3.25746e+07	2.84382e+07
G217B_6375	1.45844e+07	5.7441e+06	1.08347e+07	4.14047e+07
G217B_0565	1.45675e+07	4.64816e+06	9.1138e+06	2.84395e+06
G217B_8587	1.45645e+07	9.70817e+06	1.5315e+07	1.47138e+06
G217B_1993	1.44975e+07	6.80089e+06	4.31502e+06	1.78976e+06
G217B_2518	1.44833e+07	7.6693e+06	2.17994e+07	1.3224e+07
G217B_6722	1.4481e+07	1.22167e+07	7.98098e+06	1.88569e+08
G217B_4436	1.44138e+07	6.40501e+06	9.34966e+06	6.45388e+06
G217B_7287	1.44001e+07	3.24955e+06	1.89697e+07	2.19558e+06
G217B_5778	1.43818e+07	3.28819e+07	8.78443e+06	3.96683e+07
G217B_4136	1.42785e+07	2.04524e+07	4.05442e+06	4.01684e+06
G217B_2059	1.42599e+07	2.32875e+07	1.06465e+07	2.54409e+06
G217B_2553	1.42374e+07	2.63861e+07	4.65718e+07	4.20033e+07
G217B_2080	1.41902e+07	7.77198e+06	1.05706e+07	2.07993e+07
G217B_1206	1.41877e+07	2.11848e+07	1.42032e+07	2.93253e+06
G217B_1025	1.41665e+07	5.22525e+06	3.27929e+06	5.44495e+06
G217B_4288	1.39945e+07	3.93702e+06	2.2024e+06	8.97339e+07
G217B_8096	1.3957e+07	8.97506e+06	2.29988e+07	2.08125e+08
G217B_1135	1.39016e+07	394654	703527	3.81431e+06
G217B_7023	1.38774e+07	1.86131e+07	1.68403e+07	1.2058e+07
G217B_5285	1.38333e+07	3.54821e+06	2.08506e+06	1.10227e+08
G217B_7354	1.38133e+07	4.93115e+06	2.8332e+06	2.34814e+06
G217B_3996	1.38069e+07	2.76482e+08	4.78126e+07	1.21423e+08
G217B_3605	1.38019e+07	1.97894e+07	1.39592e+07	5.02173e+06
G217B_7892	1.37934e+07	3.43811e+07	3.12967e+07	1.28626e+08
G217B_5112	1.37913e+07	1.91948e+07	1.69821e+07	3.88626e+06
G217B_8743	1.37892e+07	1.12746e+07	1.62183e+07	2.60596e+08
G217B_5799	1.37724e+07	2.40673e+07	2.58989e+07	1.87659e+08
G217B_6636	1.37327e+07	2.24564e+07	1.8354e+07	1.47027e+08
G217B_1688	1.373e+07	1.06743e+07	1.40269e+07	1.10624e+07
G217B_6744	1.36989e+07	9.68489e+06	1.55735e+07	7.86726e+06
G217B_8141	1.36826e+07	1.71052e+07	1.42232e+07	4.35783e+07
G217B_6115	1.36502e+07	2.07723e+07	1.45156e+07	1.95401e+07
G217B_3988	1.36205e+07	1.47335e+07	6.60591e+07	4.13931e+07
G217B_7734	1.3586e+07	2.0891e+07	1.65285e+07	6.64205e+06
G217B_0901	1.35247e+07	1.12876e+07	1.14311e+07	613522
G217B_3436	1.33475e+07	8.89069e+06	3.50318e+07	3.98974e+07
G217B_8866	1.33029e+07	3.01682e+07	1.91726e+07	952367
G217B_5336	1.3297e+07	1.04904e+07	7.51994e+06	2.48548e+07
G217B_3170	1.3281e+07	1.95752e+07	1.33873e+07	1.20861e+07
G217B_1324	1.32235e+07	608093	1.61009e+06	1.09346e+07
G217B_8776	1.32111e+07	2.50901e+07	1.04825e+07	2.32355e+07
G217B_4919	1.31693e+07	1.14096e+06	1.3473e+06	1.28966e+06
G217B_0515	1.31414e+07	6.43531e+06	5.6466e+06	1.94639e+06
G217B_0737	1.31402e+07	1.14002e+07	1.81206e+07	6.97982e+06
G217B_5560	1.31125e+07	9.36235e+06	8.35868e+06	8.46902e+06
G217B_5302	1.30298e+07	1.24527e+07	2.35499e+07	6.59843e+06
G217B_6233	1.30011e+07	5.16097e+07	5.21158e+06	4.60445e+06
G217B_5133	1.2967e+07	2.6603e+06	4.50263e+06	2.5698e+06
G217B_8792	1.29466e+07	1.85815e+07	9.02254e+06	2.27302e+06
G217B_3665	1.29358e+07	5.43278e+06	1.12681e+07	2.72655e+07
G217B_7667	1.29004e+07	1.64003e+06	1.04914e+06	1.29776e+07
G217B_1508	1.2899e+07	6.79986e+06	1.55754e+07	1.69012e+06
G217B_6623	1.28833e+07	3.35699e+07	2.39384e+07	6.69548e+07
G217B_2877	1.28687e+07	7.66214e+06	5.32754e+06	7.58512e+07
G217B_4758	1.28462e+07	3.52051e+06	1.51648e+07	1.0838e+08
G217B_3608	1.27512e+07	3.19841e+06	4.33082e+06	6.94491e+06
G217B_6710	1.26536e+07	8.01543e+06	1.18986e+07	1.81913e+06
G217B_8092	1.26079e+07	1.74349e+07	1.5102e+07	6.01847e+07
G217B_7516	1.25713e+07	1.60392e+07	1.32474e+07	3.229e+06
G217B_0975	1.24846e+07	1.41006e+07	1.5728e+07	2.20897e+07
G217B_1226	1.24151e+07	1.07633e+07	6.12583e+06	7.758e+07
G217B_2817	1.23389e+07	9.16151e+06	9.60026e+06	1.36336e+07
G217B_5971	1.22684e+07	1.15387e+07	7.08976e+06	1.51391e+06
G217B_2516	1.22202e+07	7.8175e+06	1.09638e+07	2.58873e+07
G217B_7449	1.2219e+07	3.95707e+06	3.65883e+06	1.65474e+06
G217B_8116	1.22034e+07	1.66393e+06	1.07457e+07	1.8406e+08
G217B_4490	1.21697e+07	2.91131e+06	2.37146e+06	1.915e+07
G217B_6066	1.21187e+07	1.18586e+06	1.97665e+06	1.77081e+06
G217B_1192	1.21158e+07	2.38654e+06	1.48142e+06	1.25096e+06
G217B_2564	1.20935e+07	7.42574e+06	9.10118e+06	3.65441e+06
G217B_1721	1.20425e+07	7.76447e+07	1.41825e+07	3.30136e+08
G217B_7550	1.20201e+07	6.28918e+06	6.29441e+06	1.39438e+07
G217B_2999	1.18754e+07	4.53686e+06	1.71828e+07	3.53003e+06
G217B_5702	1.17736e+07	2.01085e+07	1.36232e+07	5.41956e+06
G217B_3831	1.17735e+07	7.7393e+06	7.18224e+06	6.98237e+07
G217B_1747	1.17551e+07	1.72404e+07	9.35823e+06	5.60828e+06
G217B_5668	1.1711e+07	1.50525e+06	1.5968e+06	1.76908e+06
G217B_3770	1.16746e+07	7.89423e+06	5.13426e+06	2.72431e+08
G217B_6612	1.15289e+07	3.52742e+06	3.40972e+06	3.88004e+06
G217B_1660	1.15166e+07	1.50857e+07	1.87862e+07	4.02799e+07
G217B_4460	1.15063e+07	9.407e+06	1.57349e+07	2.19617e+07
G217B_2114	1.14951e+07	8.26695e+06	6.93986e+06	1.53792e+07
G217B_3243	1.14836e+07	5.52003e+06	7.13372e+06	7.04669e+06
G217B_7499	1.14714e+07	1.66492e+07	1.42208e+07	7.66767e+06
G217B_6069	1.13906e+07	1.20548e+07	6.26124e+06	1.35141e+07
G217B_2083	1.13715e+07	9.99021e+06	5.67099e+06	3.05266e+07
G217B_4712	1.13568e+07	5.79314e+06	9.07793e+06	1.41725e+09
G217B_3644	1.13273e+07	1.1215e+07	9.34284e+06	3.59919e+08
G217B_2963	1.13152e+07	3.6016e+07	9.55756e+06	1.56633e+07
G217B_5661	1.12105e+07	3.24013e+06	2.81342e+06	3.2885e+06
G217B_1567	1.12086e+07	1.92363e+07	3.20267e+07	7.42045e+07
G217B_1610	1.11338e+07	2.18161e+07	5.79236e+06	2.31965e+06
G217B_4062	1.10923e+07	5.44775e+06	5.33731e+06	2.47733e+07
G217B_8542	1.10443e+07	1.39138e+07	2.28925e+06	6.65601e+07
G217B_4894	1.10247e+07	6.38094e+06	7.81058e+06	1.19668e+07
G217B_4064	1.09957e+07	7.83602e+06	6.95228e+06	5.28163e+06
G217B_6881	1.09756e+07	7.17029e+06	5.94627e+06	5.4202e+07
G217B_4807	1.09227e+07	1.25643e+07	2.04847e+06	1.41381e+06
G217B_4774	1.09167e+07	1.43004e+07	2.68466e+07	3.47446e+08
G217B_0906	1.08867e+07	6.88195e+07	1.75186e+08	1.57157e+07
G217B_3390	1.0836e+07	7.85304e+06	9.38617e+06	1.67636e+07
G217B_5039	1.08264e+07	1.91752e+07	3.21955e+07	7.22164e+07
G217B_6645	1.08123e+07	7.89424e+07	7.9704e+06	2.50713e+07
G217B_0875	1.08109e+07	1.42393e+07	1.88505e+07	1.52962e+07
G217B_2763	1.07759e+07	6.21263e+06	6.57894e+06	2.14967e+07
G217B_6214	1.07747e+07	5.62692e+06	1.52091e+07	1.60103e+07
G217B_2343	1.07475e+07	3.64598e+06	1.6199e+07	3.54054e+06
G217B_0342	1.07435e+07	3.36128e+07	4.22863e+06	2.7754e+07
G217B_2662	1.06998e+07	1.95751e+07	2.58307e+07	5.03244e+06
G217B_3361	1.06958e+07	2.32918e+07	1.4502e+07	1.08471e+08
G217B_7290	1.06578e+07	487937	1.9978e+07	3.53146e+07
G217B_6748	1.06576e+07	1.22799e+07	7.88503e+06	1.84965e+07
G217B_7951	1.06535e+07	4.15106e+06	833383	1.64826e+07
G217B_2312	1.06463e+07	3.19293e+07	8.86346e+07	2.2693e+07
G217B_8507	1.06191e+07	1.74341e+07	2.47084e+08	9.45908e+06
G217B_8574	1.06173e+07	7.40304e+06	1.24328e+06	9.06101e+07
G217B_1355	1.0543e+07	9.99318e+06	2.9864e+07	4.0493e+07
G217B_6325	1.05411e+07	8.33138e+06	1.19636e+07	5.03262e+06
G217B_1987	1.04469e+07	1.47206e+06	1.74014e+06	1.73241e+06
G217B_2221	1.03924e+07	7.81123e+06	1.45156e+07	1.96895e+08
G217B_7084	1.03691e+07	9.38812e+06	6.10911e+07	1.47082e+08
G217B_3648	1.03636e+07	4.60596e+06	4.02908e+06	3.13431e+06
G217B_2702	1.03627e+07	1.1468e+07	7.14761e+06	1.59588e+07
G217B_6001	1.03302e+07	5.83258e+06	5.12708e+06	8.03979e+06
G217B_5487	1.03147e+07	437587	545092	483954
G217B_3280	1.02739e+07	1.73464e+07	1.81432e+07	1.18781e+07
G217B_6164	1.02664e+07	1.10179e+06	7.69644e+06	567845
G217B_0174	1.02064e+07	1.8418e+07	1.17663e+07	443819
G217B_6360	1.01678e+07	1.91326e+07	1.62101e+07	4.11602e+06
G217B_2194	1.01489e+07	5.5002e+06	7.29156e+06	7.63495e+06
G217B_4203	1.012e+07	1.46164e+07	7.25403e+06	5.72033e+06
G217B_6021	1.01164e+07	2.9076e+06	2.65059e+06	3.95055e+07
G217B_5016	1.01042e+07	5.07459e+06	1.01955e+07	5.13229e+07
G217B_8234	1.00911e+07	8.58544e+06	1.72815e+07	1.52291e+07
G217B_5746	1.00873e+07	9.99559e+06	7.96634e+06	1.58422e+06
G217B_8623	1.00777e+07	1.99038e+07	1.49089e+07	3.96002e+06
G217B_3404	1.00704e+07	1.94083e+07	764595	637615
G217B_0395	1.00701e+07	8.4942e+06	3.55642e+06	6.61471e+07
G217B_5102	1.00419e+07	1.00848e+07	1.00359e+07	3.79787e+06
G217B_2244	1.00254e+07	1.30984e+07	4.73164e+06	3.06928e+07
G217B_7758	1.00095e+07	4.80956e+06	5.20651e+06	2.08561e+07
G217B_0970	1.00048e+07	1.95004e+06	786719	6.84768e+06
G217B_3049	9.98212e+06	3.69754e+06	8.10506e+06	2.67519e+06
G217B_1818	9.95502e+06	9.51478e+06	6.85357e+06	1.74832e+06
G217B_1168	9.93727e+06	8.81383e+06	9.62072e+06	9.5356e+06
G217B_5501	9.87207e+06	5.0642e+06	4.24287e+06	8.26481e+06
G217B_4848	9.86044e+06	3.35279e+06	6.5273e+06	1.60762e+07
G217B_1142	9.84977e+06	2.69807e+06	3.5234e+06	8.39667e+06
G217B_5169	9.84317e+06	1.34848e+07	1.10647e+07	2.97782e+07
G217B_1579	9.82795e+06	2.92956e+06	2.85652e+06	2.49757e+06
G217B_0626	9.7759e+06	1.27446e+07	1.32973e+06	1.59201e+06
G217B_5978	9.74992e+06	1.81187e+06	5.06982e+06	2.18797e+06
G217B_5043	9.74077e+06	1.66839e+07	1.81744e+08	5.59978e+08
G217B_4789	9.73658e+06	7.13082e+06	6.06607e+06	3.95943e+06
G217B_2970	9.68349e+06	9.33098e+06	7.44758e+06	4.72858e+07
G217B_4127	9.67151e+06	1.1004e+07	8.42677e+06	2.69735e+07
G217B_5785	9.65346e+06	2.12293e+07	3.64383e+06	1.77755e+07
G217B_8605	9.62007e+06	8.98509e+06	4.26962e+06	1.47321e+08
G217B_2387	9.58048e+06	1.09413e+07	1.09466e+07	1.28694e+06
G217B_2868	9.57241e+06	5.08426e+06	6.98679e+06	1.11389e+07
G217B_1607	9.55931e+06	6.91734e+06	3.30058e+07	1.80726e+08
G217B_8203	9.53602e+06	2.71834e+06	8.10403e+06	2.31961e+07
G217B_1373	9.5187e+06	7.28401e+06	9.91074e+06	5.37377e+06
G217B_0597	9.4956e+06	9.16395e+06	8.3043e+06	8.8297e+07
G217B_4079	9.48448e+06	1.05021e+06	7.37557e+06	1.23731e+07
G217B_2785	9.48428e+06	3.45037e+06	3.04009e+06	9.83226e+06
G217B_0893	9.3758e+06	1.48439e+07	4.18286e+07	1.27878e+07
G217B_7680	9.35076e+06	2.91638e+06	1.80503e+07	1.01145e+07
G217B_0942	9.34881e+06	3.54712e+06	1.48729e+06	1.22573e+06
G217B_8336	9.34879e+06	8.48009e+06	7.318e+06	8.48061e+07
G217B_4558	9.28104e+06	5.14759e+06	2.68586e+07	4.75295e+07
G217B_7694	9.2751e+06	1.18077e+07	1.02208e+07	9.77115e+06
G217B_4891	9.22735e+06	2.06861e+07	1.72703e+07	9.19948e+06
G217B_0727	9.21206e+06	6.26129e+06	8.70902e+06	3.70338e+06
G217B_1196	9.20811e+06	4.73635e+06	2.52059e+06	5.40391e+07
G217B_5751	9.20488e+06	443318	4.03436e+06	3.00731e+07
G217B_7669	9.18826e+06	8.69239e+06	9.48443e+06	6.88985e+06
G217B_0867	9.14052e+06	1.94618e+07	4.71837e+06	4.81946e+07
G217B_7037	9.13741e+06	5.07298e+06	6.15828e+06	1.71841e+07
G217B_7937	9.13207e+06	2.3771e+07	1.78478e+07	7.89964e+06
G217B_3565	9.12811e+06	718352	960045	9.41235e+06
G217B_6090	9.1263e+06	1.42504e+06	763484	1.36931e+07
G217B_1423	9.06994e+06	3.55698e+06	1.13172e+07	3.32471e+06
G217B_7164	9.05718e+06	6.8488e+06	8.32368e+07	3.66552e+06
G217B_7962	9.01837e+06	6.16953e+06	1.1716e+07	1.68837e+07
G217B_0629	9.00987e+06	6.32069e+06	1.25638e+07	8.47579e+07
G217B_3034	9.00508e+06	6.86006e+06	4.09427e+06	3.1074e+07
G217B_1021	8.95084e+06	2.40572e+06	3.02564e+06	1.4293e+08
G217B_3450	8.94023e+06	6.05453e+06	7.84185e+06	4.81332e+06
G217B_8042	8.89356e+06	1.49456e+06	6.88434e+06	1.15706e+07
G217B_3165	8.83456e+06	9.92462e+06	2.74255e+07	2.6338e+06
G217B_0748	8.81765e+06	4.2621e+06	2.6387e+06	2.60382e+06
G217B_2593	8.81395e+06	5.4808e+06	9.02512e+06	5.1076e+07
G217B_5730	8.80821e+06	1.23897e+07	1.0211e+07	4.96269e+07
G217B_5932	8.76145e+06	9.33639e+06	6.84907e+06	1.10128e+07
G217B_3893	8.73673e+06	7.30474e+06	3.9728e+06	1.89415e+07
G217B_0764	8.7212e+06	2.68431e+07	2.24498e+07	2.19066e+07
G217B_2142	8.72096e+06	3.82198e+06	6.38959e+06	1.34926e+06
G217B_0417	8.69236e+06	917796	183227	5.19691e+07
G217B_7161	8.67628e+06	1.20654e+07	9.961e+06	7.70846e+06
G217B_1922	8.6483e+06	1.3843e+08	1.2063e+07	4.65015e+07
G217B_2695	8.63076e+06	971130	885911	5.78195e+06
G217B_5485	8.6148e+06	9.5718e+06	9.40317e+06	5.26156e+07
G217B_5092	8.58207e+06	2.89991e+07	9.20379e+06	2.15627e+07
G217B_7947	8.57323e+06	1.086e+07	1.04292e+07	5.22551e+06
G217B_2697	8.55765e+06	5.28657e+07	1.82733e+07	1.02688e+09
G217B_7126	8.55643e+06	1.90498e+07	9.56049e+06	692164
G217B_8868	8.5525e+06	875907	862176	1.2672e+06
G217B_8954	8.53378e+06	2.23737e+07	2.16736e+07	3.26928e+07
G217B_6609	8.48877e+06	3.50576e+06	4.8036e+06	4.92059e+06
G217B_6818	8.47289e+06	7.97402e+06	4.46839e+06	1.38342e+07
G217B_1170	8.46307e+06	4.24826e+06	5.06372e+06	2.04321e+07
G217B_5867	8.44767e+06	8.04403e+06	5.95198e+06	5.40406e+07
G217B_2107	8.43898e+06	903766	1.19051e+07	3.35306e+07
G217B_3982	8.42767e+06	4.1879e+07	5.54062e+06	3.87728e+06
G217B_7638	8.42752e+06	4.23984e+06	3.5742e+06	1.24532e+07
G217B_8773	8.42424e+06	1.12632e+07	5.07544e+06	1.60146e+09
G217B_0012	8.41906e+06	4.20056e+06	5.54847e+06	4.73886e+06
G217B_5574	8.40592e+06	5.57393e+06	6.99551e+06	8.47649e+06
G217B_3929	8.39247e+06	3.03899e+07	3.84335e+06	2.83189e+07
G217B_2812	8.36451e+06	8.60155e+06	1.04218e+07	9.19879e+06
G217B_2526	8.35962e+06	7.17128e+06	5.7566e+06	1.66919e+08
G217B_4492	8.35358e+06	5.19148e+06	3.13415e+07	8.17683e+07
G217B_3363	8.32468e+06	1.57648e+07	9.37631e+06	1.5088e+06
G217B_2261	8.28464e+06	9.5852e+06	7.54603e+06	6.59733e+06
G217B_7999	8.26567e+06	1.02365e+07	3.79842e+06	2.98665e+07
G217B_1068	8.25357e+06	6.64448e+06	3.97993e+06	4.90562e+07
G217B_3786	8.23973e+06	3.2934e+06	3.64563e+06	2.54385e+06
G217B_8730	8.20229e+06	5.11271e+06	3.08127e+06	9.27673e+06
G217B_0965	8.17982e+06	7.56861e+06	9.98565e+06	777808
G217B_0115	8.17965e+06	4.52338e+06	2.90903e+06	3.4342e+07
G217B_8975	8.14935e+06	540483	1.03497e+06	5.34588e+07
G217B_4485	8.14804e+06	1.5218e+06	3.2582e+06	1.03043e+06
G217B_2840	8.12293e+06	5.17345e+06	5.37131e+06	5.58689e+06
G217B_2787	8.11362e+06	1.88124e+06	3.63359e+06	2.21748e+06
G217B_0099	8.10879e+06	7.76399e+06	1.00814e+07	2.77082e+08
G217B_4884	8.10852e+06	8.84205e+06	8.73765e+06	9.25823e+06
G217B_1910	8.08965e+06	3.84402e+06	371348	3.8007e+07
G217B_6531	8.05422e+06	1.49503e+07	1.08921e+07	2.81496e+07
G217B_7720	8.04455e+06	1.87347e+07	6.83052e+06	2.7526e+07
G217B_8969	8.03712e+06	3.56515e+06	1.49214e+07	4.96542e+06
G217B_6012	8.02776e+06	7.62068e+06	1.82427e+06	2.40258e+06
G217B_1018	7.98502e+06	9.45087e+06	6.55484e+06	6.86541e+06
G217B_0126	7.98501e+06	1.0043e+07	5.10955e+07	5.45522e+07
G217B_3264	7.97586e+06	1.24676e+07	5.59068e+07	1.47497e+08
G217B_5368	7.95099e+06	7.60069e+06	4.00856e+07	467350
G217B_5775	7.95004e+06	8.04873e+06	6.24657e+06	1.63142e+07
G217B_3978	7.92598e+06	6.73108e+06	7.85107e+06	1.02418e+07
G217B_1254	7.89247e+06	2.46307e+06	1.53984e+06	1.09646e+07
G217B_3254	7.88377e+06	2.68519e+06	1.22919e+06	1.05283e+06
G217B_4329	7.88169e+06	7.95543e+06	1.68663e+06	659727
G217B_5014	7.87861e+06	3.55288e+07	1.091e+07	9.14557e+06
G217B_4107	7.86572e+06	1.38639e+07	9.41644e+06	1.08455e+06
G217B_4661	7.8332e+06	4.84753e+06	1.02477e+07	7.06211e+08
G217B_1297	7.74211e+06	1.14231e+07	6.38756e+06	469653
G217B_8195	7.72677e+06	3.67274e+06	4.51658e+06	3.16829e+06
G217B_8276	7.72056e+06	1.07848e+06	1.31476e+06	2.03307e+06
G217B_5538	7.69445e+06	2.30557e+06	1.96088e+06	885457
G217B_8697	7.67969e+06	6.03627e+06	3.81082e+06	1.17919e+07
G217B_6670	7.67342e+06	3.32426e+06	5.72246e+06	2.04097e+06
G217B_7873	7.65998e+06	4.96134e+06	6.05424e+06	4.6727e+06
G217B_2823	7.63037e+06	2.50422e+06	7.29347e+06	6.10857e+07
G217B_2807	7.59363e+06	4.04591e+06	4.51967e+06	1.643e+06
G217B_0939	7.59302e+06	3.19097e+07	2.14131e+07	3.53575e+06
G217B_6980	7.58143e+06	2.75464e+07	5.85116e+07	2.63298e+08
G217B_0153	7.55901e+06	5.662e+06	2.10985e+06	1.08101e+07
G217B_0517	7.55682e+06	4.73931e+06	4.20935e+06	5.09682e+06
G217B_3960	7.54007e+06	5.48849e+06	6.41527e+06	1.87276e+08
G217B_6448	7.48048e+06	5.20884e+06	3.05218e+06	3.42361e+07
G217B_1272	7.47314e+06	9.25221e+06	7.54513e+06	1.84612e+07
G217B_6226	7.46445e+06	2.68312e+07	2.14342e+06	2.43165e+06
G217B_3181	7.4342e+06	4.74476e+06	5.39621e+06	5.74987e+06
G217B_5350	7.40207e+06	4.62278e+06	4.86008e+06	1.5379e+07
G217B_8120	7.3961e+06	8.73011e+06	6.8774e+06	6.71207e+07
G217B_4048	7.37623e+06	6.70297e+06	7.75713e+06	1.18639e+07
G217B_5983	7.34333e+06	1.48943e+07	8.36975e+06	4.29414e+06
G217B_2587	7.33055e+06	3.92174e+06	4.43911e+06	2.36694e+07
G217B_6577	7.30753e+06	7.7332e+06	6.27392e+06	5.34658e+07
G217B_8812	7.2756e+06	7.08689e+06	6.94233e+06	1.32468e+07
G217B_2818	7.26893e+06	2.92331e+06	1.17496e+07	1.36677e+06
G217B_6887	7.2608e+06	1.02449e+07	7.07379e+06	2.83154e+07
G217B_6920	7.21549e+06	3.44357e+06	6.59357e+06	8.09355e+06
G217B_1902	7.20329e+06	9.34274e+06	5.80974e+06	3.90931e+06
G217B_5085	7.19971e+06	2.24835e+07	5.18261e+08	2.36215e+08
G217B_5149	7.19026e+06	8.95045e+06	1.89517e+07	4.09395e+07
G217B_0535	7.17854e+06	1.61247e+06	1.43318e+06	1.5667e+06
G217B_0935	7.10552e+06	4.54445e+06	4.33147e+06	405945
G217B_0291	7.10392e+06	623843	1.83018e+06	469634
G217B_1160	7.08263e+06	1.87454e+07	1.03358e+07	8.22933e+06
G217B_1602	7.04494e+06	1.27213e+06	2.30592e+06	6.41721e+07
G217B_2780	7.03205e+06	1.48525e+06	9.28565e+06	1.34359e+06
G217B_3367	7.03108e+06	7.35113e+06	7.87208e+06	1.17189e+07
G217B_7888	7.02053e+06	1.44407e+07	7.82793e+06	1.26018e+06
G217B_1908	7.01341e+06	2.54102e+06	1.3451e+06	892201
G217B_0663	7.00825e+06	4.88603e+06	6.50544e+06	1.84752e+06
G217B_0082	6.99747e+06	8.31652e+06	9.23768e+06	1.67287e+07
G217B_0493	6.97628e+06	4.30072e+06	1.16298e+06	2.47814e+06
G217B_1250	6.95252e+06	4.90564e+06	3.45984e+06	2.89899e+06
G217B_6717	6.95028e+06	4.13722e+06	4.12971e+06	4.01137e+06
G217B_6238	6.91091e+06	6.64214e+06	5.7956e+06	5.04395e+07
G217B_8736	6.84633e+06	485404	865717	1.11165e+07
G217B_4366	6.84258e+06	4.82807e+06	8.05208e+06	6.93857e+07
G217B_5226	6.84036e+06	7.67968e+06	5.07469e+06	1.35432e+06
G217B_2431	6.83254e+06	3.02568e+06	6.43351e+06	3.2238e+06
G217B_8151	6.81163e+06	5.43119e+06	2.95419e+06	786479
G217B_7252	6.80086e+06	4.31241e+06	4.32977e+06	1.32026e+07
G217B_2478	6.78508e+06	1.0946e+07	3.17666e+07	4.94083e+06
G217B_7896	6.76859e+06	1.98876e+06	1.95587e+06	1.29131e+07
G217B_8011	6.76361e+06	7.85715e+06	9.75269e+06	2.79323e+07
G217B_8188	6.76104e+06	8.48308e+06	9.77714e+06	5.02055e+08
G217B_7178	6.75354e+06	466388	327290	203284
G217B_4415	6.74826e+06	1.52141e+07	2.48309e+07	3.1006e+07
G217B_1551	6.74273e+06	5.85732e+06	4.22067e+06	1.38213e+08
G217B_3394	6.70984e+06	5.24159e+06	4.68453e+06	1.79666e+06
G217B_0972	6.70037e+06	3.79821e+06	6.50344e+06	3.73917e+06
G217B_3631	6.69794e+06	3.89423e+06	4.69883e+06	3.16175e+07
G217B_8444	6.69645e+06	1.51749e+06	1.38544e+06	728208
G217B_7310	6.69584e+06	4.0042e+06	4.60127e+06	2.99351e+06
G217B_1017	6.69336e+06	769889	3.0913e+06	1.37497e+08
G217B_2143	6.69069e+06	638626	1.19498e+06	765501
G217B_4071	6.66903e+06	1.4388e+06	2.8081e+06	1.89309e+06
G217B_8527	6.63954e+06	5.89614e+06	6.90932e+06	3.50247e+06
G217B_8386	6.60255e+06	1.2985e+07	5.27951e+06	1.0108e+06
G217B_6089	6.60004e+06	7.92556e+06	7.32534e+06	2.47227e+07
G217B_7771	6.55416e+06	7.79018e+06	4.92984e+06	1.40752e+08
G217B_6475	6.55229e+06	5.98876e+06	5.76393e+06	3.60862e+06
G217B_6625	6.5219e+06	1.80079e+06	1.10513e+06	1.1688e+07
G217B_3693	6.48553e+06	6.32098e+06	3.5786e+06	9.54808e+06
G217B_3309	6.44798e+06	1.16061e+06	2.15173e+06	843975
G217B_7421	6.44045e+06	5.6723e+06	4.23991e+06	3.59096e+06
G217B_8113	6.3892e+06	514490	3.67117e+06	754210
G217B_5843	6.38542e+06	1.17696e+07	1.1774e+07	2.23931e+06
G217B_3662	6.36224e+06	5.824e+06	8.3966e+06	5.89512e+06
G217B_8187	6.35739e+06	3.58053e+06	5.71721e+06	3.29392e+06
G217B_7347	6.34919e+06	1.60597e+08	1.95852e+08	3.28847e+07
G217B_0796	6.34787e+06	1.7432e+06	2.39654e+06	7.79257e+06
G217B_5643	6.3441e+06	4.43652e+06	4.4255e+06	4.10285e+06
G217B_0751	6.33434e+06	5.68386e+06	7.31017e+06	1.05694e+07
G217B_5897	6.32467e+06	8.00128e+07	3.98627e+07	8.59963e+07
G217B_6116	6.30415e+06	3.43734e+07	5.14976e+06	7.24132e+06
G217B_1126	6.27235e+06	6.05057e+09	3.45496e+07	1.13553e+07
G217B_5731	6.27091e+06	4.34156e+06	5.17928e+06	3.56166e+06
G217B_3628	6.25905e+06	7.32893e+06	7.75968e+06	3.65195e+06
G217B_4913	6.2524e+06	8.18759e+06	2.55361e+08	4.87447e+06
G217B_4032	6.2515e+06	3.00143e+06	4.93121e+06	1.55865e+07
G217B_8862	6.2499e+06	5.21842e+06	4.9739e+06	4.27551e+06
G217B_2635	6.23138e+06	3.73208e+06	1.05654e+07	1.4152e+06
G217B_7866	6.22024e+06	1.09207e+07	5.9822e+06	2.06096e+06
G217B_4768	6.21855e+06	4.71707e+06	6.19216e+06	3.90784e+06
G217B_8343	6.19661e+06	9.04086e+06	4.14893e+06	1.47088e+07
G217B_6298	6.17396e+06	3.41531e+06	2.20186e+06	2.00513e+06
G217B_3455	6.14408e+06	5.51883e+06	2.86131e+06	6.81738e+06
G217B_3998	6.12297e+06	5.06736e+06	7.57684e+06	1.92942e+07
G217B_6074	6.12132e+06	1.31859e+07	2.73068e+06	2.49144e+06
G217B_7003	6.11279e+06	5.25258e+06	1.43934e+07	1.93434e+07
G217B_7723	6.09458e+06	1.28668e+07	6.09014e+06	5.56425e+07
G217B_1138	6.07061e+06	6.09926e+06	5.97305e+06	1.3451e+07
G217B_2806	6.03839e+06	6.77888e+06	4.76301e+06	3.59517e+06
G217B_4670	6.02212e+06	1.21611e+07	7.60236e+06	1.4246e+08
G217B_7127	6.01514e+06	9.15528e+06	9.93545e+06	2.54685e+07
G217B_7413	6.01439e+06	1.48288e+06	1.16834e+06	990688
G217B_1805	5.99345e+06	4.02609e+06	5.30386e+06	4.24505e+07
G217B_5436	5.98108e+06	5.45714e+06	6.14306e+06	4.14712e+07
G217B_5865	5.95459e+06	4.43953e+06	5.28987e+06	8.70273e+07
G217B_4151	5.95218e+06	9.29195e+06	9.13908e+06	3.77479e+07
G217B_8035	5.95021e+06	9.44941e+06	9.45783e+06	1.59798e+08
G217B_6195	5.93937e+06	5.27115e+06	5.66995e+06	4.12963e+06
G217B_1730	5.93168e+06	3.97647e+06	6.41888e+06	2.23489e+08
G217B_8809	5.92074e+06	1.34307e+07	7.26697e+06	2.27539e+06
G217B_4031	5.91807e+06	2.5318e+07	3.83147e+06	5.25194e+06
G217B_6336	5.91309e+06	1.94866e+06	2.25631e+06	1.80694e+06
G217B_4659	5.90346e+06	2.85861e+07	5.54944e+06	8.35681e+06
G217B_2488	5.89274e+06	4.9231e+06	1.32833e+07	3.8438e+08
G217B_5791	5.88801e+06	6.60134e+06	4.44029e+06	2.70253e+07
G217B_4338	5.88532e+06	7.61038e+06	5.53599e+06	1.97055e+06
G217B_4833	5.88291e+06	2.03503e+07	7.66582e+06	663135
G217B_5140	5.87817e+06	6.56342e+06	6.26145e+06	1.79409e+06
G217B_6592	5.87697e+06	1.02657e+07	3.64926e+06	2.64234e+06
G217B_7877	5.8767e+06	5.05515e+06	8.76541e+06	7.50217e+06
G217B_7704	5.8543e+06	8.06185e+06	7.35693e+06	1.29872e+06
G217B_1127	5.84668e+06	2.49644e+06	1.48815e+07	1.75026e+06
G217B_5000	5.84656e+06	1.55365e+06	1.94778e+06	553526
G217B_5004	5.84351e+06	1.8529e+06	2.1268e+06	1.96028e+06
G217B_4140	5.80947e+06	5.0832e+06	5.20027e+06	4.53636e+07
G217B_3258	5.80824e+06	9.01708e+06	4.89671e+06	1.50766e+07
G217B_0818	5.7933e+06	3.53832e+06	2.28846e+06	1.28401e+07
G217B_0922	5.79111e+06	3.16488e+06	2.10433e+06	421863
G217B_0921	5.77857e+06	4.12772e+06	1.15001e+06	6.85982e+06
G217B_5537	5.7782e+06	4.51365e+06	2.64575e+07	5.55959e+06
G217B_8012	5.77382e+06	6.50253e+06	4.22743e+06	3.1733e+06
G217B_5303	5.77339e+06	301635	2.82711e+07	307786
G217B_7408	5.7437e+06	9.50931e+06	6.62851e+06	1.78265e+06
G217B_1189	5.74321e+06	3.02628e+06	4.13098e+06	3.72454e+06
G217B_6910	5.71679e+06	930926	2.84352e+06	5.09225e+06
G217B_5352	5.68368e+06	7.21018e+06	5.48286e+06	3.83682e+06
G217B_5868	5.6529e+06	9.38038e+06	1.82854e+06	2.09743e+06
G217B_2290	5.64695e+06	4.07786e+06	3.93827e+06	7.88796e+07
G217B_8130	5.62314e+06	2.47613e+06	1.22536e+06	1.47372e+06
G217B_1354	5.60882e+06	9.77755e+06	5.74793e+06	2.57012e+06
G217B_1970	5.59496e+06	1.5266e+06	3.59256e+06	1.45764e+06
G217B_5137	5.5879e+06	2.50943e+06	2.63427e+08	1.66087e+06
G217B_2056	5.58404e+06	4.10546e+06	4.28624e+06	3.57386e+06
G217B_8944	5.56191e+06	6.36758e+06	1.08825e+07	2.06384e+07
G217B_1110	5.5493e+06	1.7725e+06	2.81483e+06	1.86893e+06
G217B_1412	5.54312e+06	7.0355e+06	4.44318e+06	2.01012e+06
G217B_3429	5.54007e+06	2.29399e+06	8.59098e+06	1.51591e+06
G217B_8450	5.51997e+06	4.09932e+06	3.96999e+06	2.14911e+06
G217B_0755	5.51618e+06	5.35146e+06	4.72162e+06	1.81476e+06
G217B_3667	5.51083e+06	2.17698e+07	1.59843e+07	3.27703e+06
G217B_2390	5.50872e+06	3.99678e+06	2.25298e+06	1.38302e+06
G217B_6815	5.50541e+06	3.86893e+06	4.05868e+06	1.97173e+07
G217B_3340	5.50075e+06	6.77126e+06	3.87853e+06	1.38138e+06
G217B_0874	5.4997e+06	2.11355e+06	4.83749e+06	1.05859e+07
G217B_5773	5.45762e+06	5.5983e+06	8.17791e+06	1.2667e+08
G217B_4951	5.4312e+06	5.47254e+06	5.07958e+06	1.61108e+08
G217B_5351	5.42356e+06	2.14403e+06	896811	644343
G217B_6825	5.39236e+06	8.90939e+06	4.72971e+06	2.73055e+06
G217B_3244	5.38222e+06	5.45104e+06	7.878e+06	1.15256e+07
G217B_8338	5.37775e+06	2.54237e+06	3.80472e+06	3.14166e+06
G217B_2663	5.32861e+06	4.95069e+06	5.19894e+06	793342
G217B_1520	5.31945e+06	1.00078e+07	7.25027e+06	1.65611e+07
G217B_3463	5.30528e+06	6.94493e+06	5.14943e+06	2.7418e+06
G217B_8447	5.3002e+06	3.99185e+06	2.66302e+06	1.17696e+07
G217B_8100	5.27501e+06	4.80612e+06	4.17264e+06	595140
G217B_7642	5.27394e+06	2.92428e+06	4.04278e+06	2.47085e+06
G217B_4116	5.26782e+06	4.44107e+06	1.67811e+06	1.62287e+07
G217B_1163	5.25577e+06	6.96036e+06	4.35334e+06	1.11474e+07
G217B_8712	5.23415e+06	1.53481e+06	2.17737e+06	4.25051e+06
G217B_5494	5.22908e+06	4.56886e+06	8.10598e+06	8.46878e+07
G217B_3584	5.21365e+06	4.82932e+06	7.21157e+06	7.519e+06
G217B_3692	5.20229e+06	7.90525e+06	5.42937e+06	622589
G217B_0711	5.20106e+06	1.7151e+06	1.59613e+06	1.10139e+06
G217B_1803	5.19838e+06	1.1653e+07	8.03704e+06	1.23629e+07
G217B_8077	5.19752e+06	1.5456e+07	5.93987e+06	651086
G217B_6893	5.17944e+06	4.17625e+06	3.19666e+06	4.0564e+07
G217B_1290	5.17418e+06	5.74973e+06	6.85682e+06	5.4978e+07
G217B_2876	5.17156e+06	4.10673e+06	3.79233e+06	1.09205e+08
G217B_6429	5.15956e+06	4.30416e+06	7.53292e+06	5.49305e+06
G217B_3368	5.15695e+06	2.51068e+06	2.39872e+06	2.30227e+06
G217B_6763	5.14745e+06	1.18313e+06	933611	4.99629e+06
G217B_8233	5.14352e+06	6.737e+06	1.17132e+07	1.50649e+07
G217B_5299	5.13809e+06	1.1674e+07	3.40153e+06	5.21838e+07
G217B_7654	5.13051e+06	1.01133e+07	5.55453e+06	1.44383e+06
G217B_6182	5.12012e+06	9.27198e+06	1.14078e+07	4.42843e+06
G217B_3328	5.11394e+06	9.59871e+06	3.05096e+06	1.83982e+07
G217B_8413	5.09789e+06	1.01677e+06	1.10569e+06	4.37308e+06
G217B_0778	5.09403e+06	6.9589e+06	6.99079e+06	4.36217e+06
G217B_7090	5.0897e+06	1.2414e+06	2.14587e+06	1.06345e+08
G217B_0732	5.07788e+06	3.266e+06	7.14678e+07	8.9895e+06
G217B_3029	5.04814e+06	3.54827e+06	1.78858e+06	1.74747e+07
G217B_4442	5.04461e+06	1.35881e+07	4.19733e+06	1.76225e+07
G217B_5142	5.0273e+06	5.03815e+06	5.22578e+06	890656
G217B_4997	5.02354e+06	172661	2.79781e+06	325046
G217B_4870	5.00958e+06	1.47742e+07	2.22125e+06	738461
G217B_8310	4.99382e+06	3.12082e+06	5.82127e+06	7.84268e+06
G217B_6241	4.98363e+06	342125	20194.4	778164
G217B_4440	4.97765e+06	5.62371e+06	9.55093e+06	8.21342e+07
G217B_3627	4.94032e+06	3.4093e+06	3.64511e+06	3.74595e+06
G217B_4378	4.93918e+06	1.7427e+07	1.14253e+07	2.26032e+06
G217B_6412	4.93851e+06	6.96646e+06	3.84767e+06	2.67169e+06
G217B_1545	4.89247e+06	4.94574e+06	5.3374e+06	1.15358e+06
G217B_3782	4.89173e+06	3.93498e+06	3.39008e+06	1.96043e+07
G217B_6689	4.89032e+06	1.38468e+07	5.56145e+06	5.21558e+08
G217B_5087	4.8583e+06	5.28464e+06	4.23392e+06	6.0626e+06
G217B_5069	4.84256e+06	2.08945e+07	4.50877e+06	1.46171e+07
G217B_6553	4.83827e+06	3.30139e+06	3.23203e+06	3.36877e+06
G217B_8206	4.81936e+06	1.59359e+06	1.91185e+06	1.97632e+07
G217B_3475	4.81601e+06	1.65108e+06	4.23992e+06	1.07428e+07
G217B_0051	4.8081e+06	341321	367441	705810
G217B_3470	4.8035e+06	4.33699e+06	4.90782e+06	7.01495e+07
G217B_2113	4.79665e+06	7.13954e+06	3.70426e+06	987629
G217B_4533	4.79365e+06	1.40625e+06	1.77918e+06	889956
G217B_8915	4.79225e+06	2.57098e+06	3.40639e+06	3.08407e+06
G217B_0871	4.78719e+06	1.08169e+06	2.93471e+06	836703
G217B_5476	4.77679e+06	7.15093e+06	4.12495e+06	4.49999e+06
G217B_2216	4.77358e+06	5.09935e+06	4.1042e+06	3.16299e+07
G217B_1058	4.76618e+06	1.3056e+06	726885	1.66483e+06
G217B_4316	4.75113e+06	4.88498e+06	4.61596e+06	4.79149e+06
G217B_6638	4.72393e+06	2.13074e+06	4.73136e+06	2.80162e+06
G217B_4080	4.70153e+06	4.17981e+06	6.29047e+06	5.87125e+06
G217B_7341	4.68298e+06	2.42254e+07	2.50848e+06	1.72638e+07
G217B_1597	4.68031e+06	2.35657e+06	6.66318e+06	3.36564e+09
G217B_4888	4.67533e+06	7.63405e+06	5.85809e+06	7.33319e+06
G217B_5615	4.61325e+06	1.4111e+06	3.64252e+06	1.27604e+06
G217B_6877	4.60347e+06	5.79979e+06	5.0711e+06	880160
G217B_0909	4.59894e+06	4.75339e+06	2.62001e+06	2.0691e+06
G217B_3341	4.58896e+06	5.06633e+06	3.63314e+06	956397
G217B_6051	4.58581e+06	6.09935e+06	8.07342e+06	2.46797e+06
G217B_8731	4.57922e+06	7.83548e+06	1.09536e+07	7.04198e+07
G217B_6889	4.57809e+06	1.56248e+07	4.47314e+06	1.28847e+07
G217B_4398	4.57199e+06	5.86392e+06	5.41009e+06	8.46357e+06
G217B_3188	4.56374e+06	548849	1.17123e+07	505178
G217B_7285	4.56309e+06	2.96643e+06	4.19458e+06	1.4662e+07
G217B_4301	4.55926e+06	5.50147e+06	4.70585e+06	3.79076e+06
G217B_0273	4.55874e+06	2.7882e+06	5.80695e+06	2.21177e+06
G217B_7537	4.55262e+06	2.46137e+06	2.38617e+06	2.25327e+06
G217B_6104	4.54694e+06	1.9867e+06	1.70938e+06	6.87772e+06
G217B_3215	4.53722e+06	2.9539e+06	2.42699e+06	6.35076e+06
G217B_4752	4.53418e+06	2.46805e+07	4.48348e+06	1.05371e+07
G217B_6236	4.52332e+06	2.811e+07	3.57335e+06	7.68468e+06
G217B_7076	4.51615e+06	5.00058e+06	4.32262e+06	3.0696e+06
G217B_1986	4.49273e+06	5.92232e+06	5.25193e+06	2.07735e+06
G217B_4623	4.47548e+06	3.30914e+06	2.33725e+06	4.29154e+06
G217B_0512	4.41586e+06	4.66877e+06	1.39146e+07	2.99241e+06
G217B_6669	4.40915e+06	5.33816e+06	3.84996e+06	6.42375e+06
G217B_3642	4.39906e+06	5.39078e+06	4.6975e+06	3.7884e+08
G217B_1164	4.39477e+06	1.35071e+07	1.55801e+07	2.09938e+07
G217B_2085	4.35588e+06	1.94076e+06	960359	1.14374e+07
G217B_6237	4.34849e+06	1.55532e+07	6.04203e+06	1.81808e+07
G217B_0328	4.33337e+06	4.29598e+06	3.09824e+06	3.22115e+06
G217B_3561	4.32459e+06	3.98429e+06	3.73292e+06	9.14403e+06
G217B_3381	4.31981e+06	981251	4.43694e+06	6.63045e+06
G217B_3384	4.31184e+06	1.91826e+06	1.34539e+06	1.68335e+06
G217B_6188	4.2927e+06	7.08245e+06	6.25271e+06	4.36238e+07
G217B_1930	4.29209e+06	4.93131e+06	5.24486e+06	6.53054e+07
G217B_7159	4.27577e+06	5.74477e+06	4.92344e+06	431615
G217B_6469	4.26809e+06	1.22323e+06	5.43123e+06	608946
G217B_6656	4.26173e+06	8.45191e+06	6.02994e+06	962419
G217B_0128	4.23277e+06	5.22496e+06	3.16816e+06	7.27999e+06
G217B_2824	4.2256e+06	4.09908e+06	1.24086e+06	7.10129e+06
G217B_8962	4.22448e+06	3.22187e+06	2.2732e+06	2.3468e+06
G217B_6137	4.20975e+06	5.68874e+06	4.98624e+06	1.02638e+08
G217B_8309	4.18625e+06	1.84474e+07	8.47204e+06	2.35901e+07
G217B_8970	4.1786e+06	1.73684e+06	933561	5.82693e+06
G217B_1959	4.16036e+06	1.81022e+06	1.46586e+06	1.12875e+06
G217B_3513	4.15566e+06	2.18396e+06	1.72821e+06	9.70222e+06
G217B_6965	4.14307e+06	781761	1.92984e+06	1.01967e+07
G217B_1311	4.1423e+06	9.82777e+06	3.22955e+06	1.22141e+07
G217B_8625	4.13951e+06	8.78092e+06	6.84286e+06	3.73511e+06
G217B_6566	4.1206e+06	7.99479e+06	3.81943e+06	8.02461e+07
G217B_0423	4.11282e+06	3.22643e+06	1.08079e+06	1.42604e+06
G217B_0767	4.1028e+06	3.86142e+06	3.53608e+06	4.34149e+07
G217B_7278	4.10198e+06	5.32463e+06	4.25895e+06	2.75847e+06
G217B_8311	4.09715e+06	2.3939e+06	1.28667e+06	1.12113e+06
G217B_8230	4.09543e+06	1.21147e+06	1.06954e+06	694346
G217B_1745	4.08069e+06	907062	3.84575e+06	1.13609e+08
G217B_0274	4.07028e+06	5.34942e+06	6.42175e+06	3.25582e+07
G217B_3661	4.05557e+06	5.43786e+06	3.46063e+06	3.19849e+06
G217B_7107	4.05369e+06	2.03858e+06	4.36057e+06	1.36186e+07
G217B_1614	4.03621e+06	1.6854e+06	2.23597e+06	5.65091e+06
G217B_3011	4.03011e+06	3.04656e+06	4.35105e+06	2.33073e+06
G217B_5255	4.02931e+06	7.01337e+06	2.32437e+06	8.02472e+06
G217B_6979	4.01528e+06	1.22141e+07	1.107e+07	3.7432e+07
G217B_5263	3.99341e+06	6.64048e+06	6.16303e+06	1.12568e+06
G217B_2022	3.98951e+06	4.64535e+06	3.97728e+06	1.41431e+06
G217B_5347	3.9765e+06	9.65468e+06	3.69912e+06	1.52551e+07
G217B_8186	3.94812e+06	4.49104e+06	4.59329e+06	4.64234e+06
G217B_2362	3.94791e+06	6.35336e+06	5.1674e+06	1.95555e+07
G217B_5540	3.94631e+06	1.21585e+06	2.32056e+06	2.88061e+06
G217B_4900	3.93043e+06	2.47066e+06	7.75139e+06	8.78068e+06
G217B_3107	3.91909e+06	4.01009e+06	2.94347e+07	2.25877e+06
G217B_0616	3.90388e+06	2.64076e+06	3.40728e+06	2.80583e+06
G217B_0706	3.89817e+06	5.72716e+07	4.20629e+06	2.43938e+06
G217B_2770	3.86692e+06	8.72079e+06	4.66168e+06	8.29461e+06
G217B_0359	3.86146e+06	3.97839e+06	2.92138e+06	2.88274e+07
G217B_3560	3.852e+06	7.75116e+06	4.95992e+06	1.0942e+07
G217B_5853	3.83426e+06	2.84232e+06	2.91091e+06	5.16195e+07
G217B_3360	3.82301e+06	1.87523e+06	1.03422e+07	1.64441e+07
G217B_4849	3.82136e+06	4.22852e+06	4.61786e+06	3.62905e+07
G217B_0023	3.81721e+06	2.34713e+06	1.31671e+06	4.69348e+06
G217B_2262	3.81333e+06	2.17911e+06	3.44774e+06	1.72031e+07
G217B_7241	3.8096e+06	3.54972e+06	2.44848e+07	2.94256e+06
G217B_6899	3.80113e+06	569044	2.74262e+06	5.50871e+07
G217B_4437	3.78294e+06	231659	832627	848728
G217B_7821	3.78118e+06	4.384e+06	3.67204e+06	1.60775e+07
G217B_8123	3.7808e+06	3.26947e+06	2.24021e+06	1.94576e+07
G217B_0275	3.78009e+06	2.88899e+06	7.16675e+06	3.40167e+06
G217B_1326	3.77272e+06	2.67992e+06	869206	1.15263e+06
G217B_5214	3.7546e+06	4.5344e+06	3.56993e+06	3.6535e+06
G217B_3002	3.75431e+06	2.68013e+06	4.20875e+06	4.39092e+06
G217B_6370	3.74948e+06	3.82737e+06	2.08718e+07	2.11133e+06
G217B_6963	3.74818e+06	1.23161e+06	5.25298e+06	217304
G217B_0284	3.74356e+06	4.31935e+06	5.55494e+06	705635
G217B_6223	3.71571e+06	3.39941e+06	2.25522e+07	3.91565e+07
G217B_4743	3.71364e+06	1.79856e+06	2.16842e+06	2.2873e+06
G217B_6791	3.71042e+06	5.24408e+06	1.42696e+07	4.59208e+07
G217B_6203	3.70624e+06	1.62772e+07	420839	2.27298e+07
G217B_1767	3.68527e+06	4.54356e+06	6.70263e+06	1.83269e+06
G217B_4817	3.67772e+06	4.82339e+06	3.70333e+06	1.17281e+06
G217B_4564	3.66662e+06	1.29096e+06	5.09995e+06	1.06207e+06
G217B_6756	3.64569e+06	1.64347e+06	4.61282e+06	857752
G217B_7894	3.64036e+06	1.53246e+06	2.32833e+06	3.72692e+07
G217B_4883	3.63994e+06	1.86046e+06	3.0092e+06	980901
G217B_3785	3.62254e+06	3.82995e+06	7.15585e+06	1.66529e+06
G217B_1108	3.61304e+06	1.72392e+06	1.85761e+06	5.836e+06
G217B_0196	3.60129e+06	3.00072e+06	2.39347e+06	973909
G217B_6163	3.59732e+06	1.28389e+07	2.31166e+08	2.65197e+06
G217B_0026	3.58767e+06	3.13185e+06	5.31599e+06	8.27579e+07
G217B_8331	3.58721e+06	1.23025e+06	2.60978e+06	1.48517e+07
G217B_3498	3.58673e+06	3.47692e+06	2.56151e+06	3.34378e+06
G217B_7078	3.5837e+06	1.79403e+06	3.2661e+06	1.68088e+06
G217B_8157	3.58304e+06	2.08701e+06	9.3906e+06	8.68943e+06
G217B_4626	3.57088e+06	5.29657e+06	3.10794e+06	2.20399e+06
G217B_2985	3.57064e+06	3.09196e+06	3.24094e+06	7.34801e+06
G217B_8084	3.5571e+06	711629	810659	635483
G217B_0157	3.55616e+06	2.50302e+06	3.339e+06	1.75909e+07
G217B_3936	3.55201e+06	2.19147e+07	4.25238e+06	2.55254e+06
G217B_2715	3.55183e+06	8.82956e+06	8.49155e+06	2.66913e+07
G217B_5664	3.55011e+06	1.93611e+06	2.27732e+06	1.11952e+07
G217B_3832	3.53664e+06	4.47755e+06	2.96966e+06	865162
G217B_5587	3.53625e+06	2.22934e+06	3.71532e+06	2.6255e+07
G217B_8890	3.53525e+06	3.57117e+06	2.63096e+06	644291
G217B_8196	3.52476e+06	1.10541e+06	1.1215e+06	770862
G217B_1151	3.52243e+06	5.76791e+06	2.72225e+06	2.60436e+06
G217B_1220	3.50208e+06	5.63384e+06	3.83681e+06	2.67463e+06
G217B_0953	3.49539e+06	3.16952e+06	3.43815e+06	1.42589e+08
G217B_4871	3.49276e+06	1.04615e+07	7.62379e+06	2.81317e+06
G217B_5256	3.49234e+06	7.14953e+06	3.51239e+06	2.56374e+06
G217B_7559	3.48516e+06	2.57458e+06	2.00943e+06	1.554e+07
G217B_0861	3.47224e+06	1.13913e+06	1.45398e+06	1.00925e+06
G217B_5548	3.45798e+06	5.24526e+06	2.45041e+06	3.26168e+06
G217B_4279	3.44916e+06	2.47135e+06	3.18453e+06	2.61033e+08
G217B_0202	3.43932e+06	3.07021e+06	2.85099e+06	2.52937e+06
G217B_6769	3.42817e+06	4.00305e+06	5.81055e+06	9.74998e+06
G217B_7986	3.42433e+06	5.06844e+06	5.61833e+06	1.76635e+07
G217B_6351	3.41933e+06	3.91797e+06	4.09214e+06	127662
G217B_5317	3.41932e+06	3.22296e+07	2.84398e+06	3.1538e+06
G217B_1457	3.41756e+06	6.85123e+06	3.86498e+06	2.03758e+07
G217B_4573	3.41563e+06	4.68226e+06	4.42187e+06	1.29322e+07
G217B_0323	3.40594e+06	2.18358e+06	5.54608e+06	1.46797e+06
G217B_4904	3.40563e+06	2.61955e+06	1.57315e+06	7.07069e+06
G217B_1824	3.40023e+06	1.99605e+06	1.95651e+06	3.1892e+06
G217B_8307	3.39094e+06	3.51043e+06	4.65499e+06	7.17291e+06
G217B_5497	3.36869e+06	5.39008e+06	3.81836e+07	2.28869e+07
G217B_4103	3.35427e+06	3.28312e+06	4.26388e+06	2.4757e+06
G217B_0627	3.33347e+06	8.4186e+06	5.71598e+06	5.22246e+06
G217B_3197	3.33324e+06	2.29728e+06	2.30545e+06	7.0589e+06
G217B_3671	3.32238e+06	3.22681e+06	5.89817e+07	3.48053e+06
G217B_1761	3.31787e+06	3.44401e+06	2.08744e+06	758009
G217B_1878	3.31478e+06	3.6401e+07	8.92949e+06	6.81696e+07
G217B_8540	3.30351e+06	3.46795e+06	3.53087e+06	2.7754e+06
G217B_0073	3.29843e+06	3.14648e+06	2.98971e+06	3.11463e+06
G217B_2749	3.29423e+06	5.93927e+06	4.41011e+06	3.41418e+06
G217B_8087	3.29405e+06	4.11926e+06	1.546e+06	1.08875e+06
G217B_4226	3.29397e+06	942494	441244	543888
G217B_7755	3.29392e+06	3.89731e+06	5.6511e+06	1.69734e+06
G217B_0545	3.28791e+06	1.92008e+06	2.32263e+06	1.64638e+06
G217B_3038	3.28095e+06	8.00554e+06	2.85488e+06	1.22543e+06
G217B_8124	3.27716e+06	1.3677e+06	3.62687e+06	1.32817e+06
G217B_2001	3.2524e+06	5.8943e+06	2.15153e+06	1.40377e+06
G217B_0492	3.24352e+06	1.75931e+06	2.17102e+06	1.6244e+06
G217B_7590	3.2286e+06	770357	645709	173028
G217B_6307	3.22457e+06	3.76736e+06	2.47942e+06	3.02796e+06
G217B_4429	3.22379e+06	2.81667e+06	2.82404e+06	2.37945e+06
G217B_5070	3.22185e+06	1.82636e+06	6.93472e+06	7.63514e+06
G217B_8220	3.20734e+06	6.69341e+06	8.44293e+06	1.00163e+07
G217B_1180	3.19338e+06	1.45829e+06	2.49886e+06	1.99185e+07
G217B_4189	3.19216e+06	4.77687e+06	3.12729e+06	8.45675e+06
G217B_8050	3.18614e+06	3.24994e+06	4.38329e+06	4.79438e+06
G217B_8825	3.15285e+06	3.2304e+06	3.38334e+06	1.34031e+06
G217B_4678	3.13177e+06	5.44721e+06	2.9209e+06	2.46271e+06
G217B_1859	3.12809e+06	3.31796e+06	3.53637e+06	3.59525e+07
G217B_6285	3.12568e+06	8.14105e+06	5.07018e+06	2.96495e+06
G217B_5478	3.12281e+06	2.89571e+06	5.97676e+06	5.18351e+07
G217B_2466	3.10541e+06	3.71192e+06	2.18594e+06	1.28757e+07
G217B_7785	3.10139e+06	822982	1.22833e+06	680340
G217B_7927	3.10054e+06	1.76962e+07	4.96635e+06	4.21332e+06
G217B_6907	3.10015e+06	2.30617e+06	633601	793951
G217B_4828	3.09534e+06	1.87719e+06	1.30131e+06	869522
G217B_7965	3.08689e+06	42484.2	75109.8	77869.9
G217B_6067	3.0814e+06	1.54556e+06	3.22994e+06	820072
G217B_4337	3.07996e+06	3.28456e+06	2.9388e+06	2.88163e+06
G217B_8440	3.07588e+06	2.53497e+06	3.49164e+06	7.74646e+07
G217B_4636	3.07382e+06	3.98112e+06	4.60942e+06	1.9821e+08
G217B_2030	3.06494e+06	8.04588e+06	3.82352e+06	3.01114e+06
G217B_5602	3.05995e+06	2.96454e+06	4.52813e+06	2.68815e+06
G217B_7176	3.05163e+06	2.37349e+06	3.96229e+06	762949
G217B_1953	3.04737e+06	447389	470874	768080
G217B_4645	3.04658e+06	483496	1.09214e+06	540776
G217B_3712	3.03831e+06	2.3151e+06	2.44441e+06	1.73785e+06
G217B_2857	3.03035e+06	1.30363e+06	1.83894e+06	1.08008e+06
G217B_7363	3.02133e+06	659708	2.45317e+07	654822
G217B_1492	3.01198e+06	3.61179e+06	3.28865e+06	2.59854e+06
G217B_1647	3.00677e+06	1.64023e+06	1.28513e+06	1.48728e+06
G217B_5966	2.99572e+06	2.69388e+06	3.1299e+06	2.31239e+06
G217B_3689	2.99295e+06	3.83619e+06	7.20155e+06	2.31558e+07
G217B_8365	2.99155e+06	1.16162e+07	4.5172e+07	5.00871e+07
G217B_4875	2.99133e+06	5.1443e+06	7.99824e+06	3.37135e+06
G217B_7045	2.98344e+06	2.02038e+06	2.84264e+06	2.58877e+06
G217B_2164	2.97057e+06	3.70364e+06	4.70874e+06	3.90361e+06
G217B_7441	2.93679e+06	1.20405e+06	2.43186e+06	1.82422e+06
G217B_5419	2.90831e+06	5.11904e+06	2.54303e+06	1.22196e+06
G217B_0752	2.90673e+06	1.57798e+06	9.09115e+06	2.21625e+09
G217B_3875	2.89626e+06	1.97753e+06	2.16925e+06	9.38015e+06
G217B_7295	2.89471e+06	2.06247e+06	1.0106e+06	8.65303e+06
G217B_2805	2.89088e+06	7.3539e+07	1.51576e+06	1.09373e+07
G217B_2340	2.88625e+06	3.33511e+06	2.85561e+06	3.63702e+06
G217B_3675	2.88619e+06	1.20486e+06	3.7347e+06	8.84467e+06
G217B_6052	2.88203e+06	8.88864e+06	2.09666e+06	4.38064e+06
G217B_0572	2.87796e+06	3.22511e+06	3.54119e+06	3.78898e+06
G217B_3699	2.86344e+06	5.87253e+06	4.14842e+06	648675
G217B_8827	2.8444e+06	4.8252e+07	2.39594e+06	1.16404e+06
G217B_5813	2.84196e+06	2.06918e+06	1.71948e+06	3.93779e+07
G217B_3030	2.83605e+06	3.50177e+06	3.97942e+07	6.39703e+06
G217B_4708	2.83149e+06	3.34086e+06	5.32296e+06	3.1359e+06
G217B_2554	2.82451e+06	1.2764e+06	5.68075e+06	1.29683e+06
G217B_0524	2.82177e+06	3.32882e+06	1.78104e+06	1.96475e+08
G217B_7249	2.80741e+06	2.13096e+06	4.16996e+06	964828
G217B_1037	2.79015e+06	1.47714e+06	689161	850119
G217B_1848	2.77965e+06	3.01259e+06	9.75339e+06	1.69045e+06
G217B_1340	2.76996e+06	7.61928e+06	1.11411e+07	2.26021e+06
G217B_5735	2.76875e+06	2.69665e+06	3.57442e+06	3.04259e+06
G217B_8490	2.76313e+06	2.97264e+06	3.35629e+06	1.74861e+07
G217B_4584	2.76161e+06	2.7441e+06	1.72862e+06	1.46721e+07
G217B_7619	2.75785e+06	5.49436e+06	3.73486e+06	552679
G217B_1625	2.7522e+06	2.86495e+06	2.06131e+06	2.47332e+06
G217B_3223	2.74756e+06	1.1696e+06	2.33354e+06	1.09676e+06
G217B_4385	2.74307e+06	1.92334e+06	2.21173e+06	1.92144e+06
G217B_4586	2.73853e+06	3.04772e+06	3.52801e+06	1.78114e+06
G217B_1314	2.7331e+06	3.31216e+06	1.80343e+06	2.1208e+06
G217B_0604	2.73033e+06	1.01232e+06	1.15093e+07	1.49352e+07
G217B_0528	2.71419e+06	1.86472e+06	1.31262e+06	3.08695e+07
G217B_7004	2.70965e+06	2.21336e+06	2.57836e+06	1.67347e+07
G217B_3343	2.7087e+06	7.10882e+06	6.70595e+06	1.92324e+06
G217B_4037	2.70765e+06	4.85741e+06	4.38454e+06	3.17434e+06
G217B_2687	2.69901e+06	2.7904e+06	2.53692e+06	8.80183e+06
G217B_4751	2.69152e+06	6.27216e+06	3.07897e+06	996054
G217B_4652	2.68887e+06	3.08576e+06	2.27485e+06	7.6811e+07
G217B_0027	2.68264e+06	4.45896e+06	5.9459e+06	1.04834e+06
G217B_2566	2.68221e+06	1.92697e+06	2.0382e+06	2.78481e+06
G217B_0960	2.67601e+06	1.83319e+06	7.89862e+06	2.40439e+06
G217B_3649	2.67551e+06	3.16989e+06	2.18773e+06	5.9633e+06
G217B_8483	2.66262e+06	2.98092e+06	450105	1.23315e+08
G217B_8715	2.65779e+06	3.3885e+06	4.669e+06	1.30174e+07
G217B_8219	2.65151e+06	1.98797e+06	1.33555e+06	1.00685e+06
G217B_8838	2.64283e+06	2.18172e+06	3.29337e+06	2.85592e+06
G217B_2009	2.63046e+06	3.6556e+06	3.02226e+06	2.87747e+06
G217B_8344	2.62514e+06	2.28814e+06	2.32419e+06	2.59185e+06
G217B_3117	2.59313e+06	7.95061e+06	2.59027e+06	633114
G217B_0884	2.59224e+06	921801	3.11021e+06	631816
G217B_2793	2.58896e+06	4.80835e+06	2.62027e+06	825390
G217B_6420	2.58708e+06	1.07947e+06	1.777e+06	1.6179e+06
G217B_8169	2.58615e+06	6.7073e+06	2.94126e+06	1.49989e+06
G217B_1576	2.58582e+06	2.23943e+06	2.63088e+06	2.68189e+06
G217B_6646	2.57216e+06	3.84939e+06	1.96963e+07	2.54052e+06
G217B_8221	2.56879e+06	2.70294e+06	3.49253e+06	1.05328e+07
G217B_0598	2.5677e+06	1.47517e+06	1.67109e+06	2.20739e+06
G217B_6437	2.56277e+06	1.69956e+06	2.38402e+06	2.81674e+07
G217B_4446	2.56061e+06	2.8489e+06	2.82213e+06	2.68079e+06
G217B_0968	2.55503e+06	2.40852e+06	2.23663e+06	4.3447e+07
G217B_6721	2.54754e+06	1.98508e+06	1.5182e+06	1.20415e+06
G217B_5742	2.54187e+06	3.86408e+06	5.33209e+06	1.46719e+06
G217B_4381	2.51245e+06	2.01634e+06	2.36396e+06	1.36896e+06
G217B_4784	2.50775e+06	4.61661e+06	4.26218e+06	6.10367e+07
G217B_7039	2.5067e+06	3.60527e+06	3.71622e+06	2.88564e+06
G217B_4720	2.5053e+06	1.60533e+06	5.28819e+06	2.08392e+06
G217B_8156	2.5005e+06	1.60782e+06	1.19664e+06	1.25898e+06
G217B_2149	2.48421e+06	4.97982e+06	3.51071e+06	4.90429e+06
G217B_8005	2.47524e+06	1.08473e+08	4.43989e+07	4.00242e+08
G217B_1387	2.46379e+06	2.78625e+06	3.56206e+06	913808
G217B_1075	2.44478e+06	558574	1.0673e+06	930769
G217B_0918	2.44023e+06	1.01774e+07	472345	8.71043e+08
G217B_7837	2.43638e+06	1.57481e+06	1.56306e+06	2.01006e+07
G217B_3713	2.43462e+06	2.60979e+07	3.24326e+06	2.49651e+07
G217B_2955	2.43215e+06	2.4874e+06	2.90202e+06	3.12884e+06
G217B_5934	2.42753e+06	720465	870968	585344
G217B_5516	2.42668e+06	4.38362e+06	4.59299e+06	3.24059e+07
G217B_8720	2.42377e+06	2.01748e+06	1.53066e+06	1.8419e+08
G217B_1092	2.42053e+06	2.54537e+06	2.94106e+06	2.93185e+06
G217B_3884	2.41972e+06	2.13145e+06	1.67901e+06	1.25605e+06
G217B_1191	2.41076e+06	981050	1.68562e+06	580127
G217B_5960	2.39442e+06	1.27e+06	2.00611e+06	650382
G217B_1394	2.39421e+06	2.65846e+06	1.17515e+06	2.29968e+06
G217B_0857	2.39178e+06	1.15492e+07	6.02292e+06	817805
G217B_1469	2.3905e+06	2.91154e+06	1.95924e+06	2.75044e+06
G217B_8560	2.38654e+06	1.64715e+06	2.17315e+06	2.18405e+07
G217B_1147	2.38076e+06	3.43714e+06	1.61703e+06	9.34685e+06
G217B_2834	2.37119e+06	1.41601e+07	1.61632e+07	1.67586e+07
G217B_6025	2.37116e+06	4.17061e+06	2.25499e+06	1.87523e+06
G217B_2096	2.35799e+06	866037	1.07759e+06	962018
G217B_8595	2.35215e+06	2.4737e+06	1.02722e+06	893904
G217B_5857	2.34995e+06	1.40089e+07	2.96202e+06	2.42107e+06
G217B_2701	2.3427e+06	2.35668e+06	1.47678e+06	1.3734e+07
G217B_6708	2.33493e+06	1.26743e+06	1.98608e+06	957748
G217B_1581	2.33353e+06	1.18316e+06	9.60099e+06	9.27796e+06
G217B_7308	2.32593e+06	551993	2.22234e+06	291331
G217B_4579	2.32133e+06	1.50373e+06	1.34949e+06	1.37982e+06
G217B_0645	2.32108e+06	6.99026e+06	3.66063e+06	1.73709e+06
G217B_2943	2.32004e+06	1.89763e+06	1.48357e+06	2.24904e+07
G217B_3559	2.3161e+06	2.15798e+06	2.47399e+06	1.63273e+07
G217B_3527	2.31529e+06	857143	3.76075e+06	1.09792e+06
G217B_1840	2.30432e+06	1.16087e+06	832308	1.14563e+06
G217B_8913	2.30332e+06	836716	3.04862e+06	1.17414e+06
G217B_7719	2.29893e+06	6.24426e+06	829413	1.27527e+06
G217B_8967	2.2852e+06	2.56506e+06	1.5559e+06	2.30959e+06
G217B_3586	2.28483e+06	6.04037e+06	2.91479e+06	2.39136e+06
G217B_3214	2.27643e+06	821356	1.04277e+06	1.28223e+06
G217B_4917	2.27602e+06	7.50316e+06	4.13149e+06	1.15301e+08
G217B_2318	2.27595e+06	2.27116e+06	1.87315e+06	2.10874e+06
G217B_0813	2.27401e+06	7.99486e+06	2.01756e+06	9.54888e+06
G217B_1074	2.27119e+06	2.63992e+06	2.96445e+06	2.6269e+06
G217B_7113	2.26994e+06	1.01722e+07	1.33457e+06	823973
G217B_0315	2.25123e+06	2.01259e+06	692939	886108
G217B_3364	2.24644e+06	2.44934e+06	3.39383e+06	1.31969e+07
G217B_4686	2.24166e+06	1.9268e+06	2.33807e+06	2.97051e+06
G217B_6634	2.23946e+06	1.35009e+06	4.55831e+06	1.28914e+06
G217B_5212	2.2391e+06	1.94614e+06	6.01059e+06	2.24693e+07
G217B_3981	2.22096e+06	2.22661e+06	2.4809e+06	5.48904e+06
G217B_2192	2.21947e+06	2.97712e+06	3.84961e+06	1.82804e+06
G217B_5360	2.21922e+06	436693	565514	512984
G217B_1893	2.21659e+06	1.26672e+06	1.73988e+06	1.61233e+06
G217B_4624	2.21168e+06	3.43441e+06	1.7534e+06	1.91429e+06
G217B_8287	2.20818e+06	3.04817e+06	1.07891e+06	1.14367e+07
G217B_8357	2.20645e+06	4.08557e+06	6.32748e+06	1.00625e+06
G217B_3319	2.20642e+06	2.38351e+06	2.64898e+06	3.10423e+07
G217B_3844	2.20221e+06	2.38023e+06	1.94249e+06	9.01376e+07
G217B_7611	2.19937e+06	3.21267e+06	1.28542e+06	1.23261e+06
G217B_6500	2.19767e+06	3.02189e+06	3.52077e+06	8.70973e+06
G217B_8690	2.18916e+06	2.20278e+06	2.10386e+06	1.87872e+06
G217B_7243	2.18743e+06	1.54067e+06	1.75167e+06	1.52273e+06
G217B_7926	2.18603e+06	6.00514e+06	3.81472e+06	3.03392e+07
G217B_6906	2.18602e+06	2.58518e+06	2.36857e+06	1.52604e+07
G217B_2313	2.18583e+06	5.30908e+06	4.97827e+06	2.7541e+06
G217B_5387	2.18314e+06	3.99363e+07	1.40295e+07	1.9162e+06
G217B_2236	2.18131e+06	2.44973e+06	1.32506e+07	1.96263e+06
G217B_5678	2.17948e+06	3.38171e+06	2.42266e+06	2.40815e+06
G217B_2041	2.17659e+06	1.99416e+06	766941	8.71408e+07
G217B_5094	2.16311e+06	742428	1.80272e+06	1.45952e+06
G217B_7658	2.15506e+06	6.57605e+06	2.34194e+06	2.36178e+07
G217B_7709	2.15494e+06	1.55104e+06	1.99207e+06	1.4464e+06
G217B_4480	2.14821e+06	6.81056e+06	4.01407e+06	2.85643e+06
G217B_6938	2.14802e+06	1.11054e+06	686835	1.01427e+06
G217B_5318	2.14627e+06	1.75089e+06	1.11532e+06	1.01482e+06
G217B_6215	2.14196e+06	4.02699e+06	2.26752e+06	1.52568e+06
G217B_1484	2.13995e+06	3.93236e+06	1.73263e+06	1.58127e+06
G217B_2122	2.13429e+06	1.92188e+06	2.97621e+06	2.17258e+07
G217B_1397	2.12778e+06	1.69207e+06	249716	585268
G217B_5576	2.12774e+06	1.81124e+06	2.46919e+06	4.40345e+06
G217B_2029	2.12172e+06	858041	6.86863e+06	1.06681e+06
G217B_8634	2.12117e+06	4.26032e+06	218902	519544
G217B_6941	2.11244e+06	1.89327e+06	1.99068e+06	1.69534e+06
G217B_4125	2.11004e+06	1.89478e+06	1.97633e+06	6.30443e+06
G217B_6192	2.10894e+06	1.08469e+06	481991	681523
G217B_8710	2.10367e+06	738486	481013	754583
G217B_5909	2.1003e+06	4.37091e+06	1.4723e+06	1.65585e+06
G217B_4237	2.09904e+06	2.76706e+06	2.19118e+06	9.60507e+06
G217B_5940	2.0976e+06	2.07277e+06	1.83862e+06	1.61369e+06
G217B_3013	2.09337e+06	643623	2.03292e+06	649932
G217B_3600	2.08878e+06	1.9518e+06	2.49647e+06	2.18143e+06
G217B_0610	2.07506e+06	4.29717e+06	2.3811e+06	6.06771e+07
G217B_7005	2.06241e+06	2.6112e+06	2.55236e+06	1.82904e+06
G217B_2231	2.05689e+06	713228	2.13758e+06	1.24476e+06
G217B_8584	2.04292e+06	1.20946e+06	1.78374e+06	1.434e+06
G217B_7810	2.03251e+06	6.80445e+06	3.75e+06	1.6889e+06
G217B_1679	2.02954e+06	2.85876e+06	1.43358e+06	593946
G217B_7626	2.02863e+06	3.01574e+06	1.37934e+06	1.09729e+06
G217B_2592	2.02515e+06	1.80885e+06	3.5376e+06	1.57494e+08
G217B_3488	2.01079e+06	1.51595e+06	1.1875e+06	4.19368e+06
G217B_5515	2.00761e+06	1.63355e+06	1.79422e+06	1.95879e+06
G217B_0783	2.00444e+06	1.17435e+06	1.48018e+06	1.09763e+06
G217B_3003	2.00258e+06	2.85636e+06	1.15335e+06	3.53152e+07
G217B_4728	1.99795e+06	3.1009e+06	3.49465e+06	3.29807e+07
G217B_6847	1.99328e+06	1.61054e+06	2.23776e+06	3.39006e+07
G217B_3175	1.99265e+06	1.61229e+06	1.59872e+06	7.48526e+06
G217B_3496	1.9858e+06	2.04687e+06	909581	4.99624e+06
G217B_0739	1.98378e+06	3.8196e+06	2.51523e+06	2.17616e+06
G217B_6354	1.98101e+06	1.38711e+06	7.46095e+06	1.98849e+08
G217B_8885	1.97686e+06	956591	1.26034e+06	3.45317e+07
G217B_7843	1.96615e+06	2.391e+06	2.17531e+06	2.27829e+06
G217B_2460	1.96275e+06	611531	669097	1.15377e+06
G217B_0371	1.9586e+06	3.03782e+06	974568	1.28842e+06
G217B_2037	1.95602e+06	3.20531e+06	2.41406e+06	2.36726e+06
G217B_0897	1.95469e+06	1.31418e+06	2.04528e+06	2.46366e+06
G217B_3976	1.94843e+06	3.43307e+06	1.22974e+06	794675
G217B_1702	1.94284e+06	2.39752e+06	3.23602e+06	1.13506e+06
G217B_2739	1.94111e+06	1.30568e+06	1.74951e+06	5.57655e+06
G217B_1771	1.9404e+06	1.58246e+06	1.56884e+06	1.23455e+06
G217B_5947	1.93977e+06	288555	628931	662868
G217B_2906	1.93969e+06	2.51238e+06	8.50156e+06	9.62055e+06
G217B_6378	1.93709e+06	1.10977e+06	2.11473e+06	6.77347e+07
G217B_5529	1.93144e+06	1.6988e+06	2.21751e+06	1.35778e+08
G217B_0166	1.92826e+06	2.25864e+06	1.26212e+06	239306
G217B_8714	1.92008e+06	2.52899e+06	1.70999e+06	782834
G217B_5758	1.91744e+06	687876	1.1487e+06	8.70919e+06
G217B_4668	1.90742e+06	1.29629e+06	8.06865e+06	2.77399e+07
G217B_5550	1.90561e+06	3.12181e+06	2.80699e+06	1.61332e+06
G217B_8530	1.9024e+06	984658	1.43978e+06	833359
G217B_5138	1.89838e+06	1.61313e+06	1.16003e+06	668917
G217B_6760	1.89392e+06	2.04237e+06	2.01925e+06	2.98029e+06
G217B_7346	1.88759e+06	2.00521e+06	2.65058e+06	1.37204e+07
G217B_5486	1.88535e+06	827053	1.22693e+06	1.4916e+06
G217B_0083	1.88104e+06	1.22095e+06	2.17217e+06	1.74783e+06
G217B_8878	1.88088e+06	2.57078e+06	5.0072e+06	1.69628e+06
G217B_2002	1.87028e+06	1.42099e+06	2.0838e+06	1.94856e+06
G217B_2784	1.86667e+06	1.18971e+06	1.5203e+06	1.26434e+06
G217B_1963	1.85697e+06	1.1305e+06	1.39035e+06	1.23189e+06
G217B_3834	1.85145e+06	1.8107e+06	6.76206e+06	1.78614e+06
G217B_1047	1.84863e+06	2.71987e+06	2.75138e+06	7.15584e+06
G217B_4185	1.84778e+06	2.07661e+06	1.60476e+06	457294
G217B_4146	1.84218e+06	1.50319e+06	1.23099e+06	1.09982e+06
G217B_3913	1.84171e+06	1.37e+06	1.66981e+06	1.4111e+06
G217B_0337	1.84124e+06	1.52986e+06	1.29023e+06	1.02983e+06
G217B_0723	1.83932e+06	4.06151e+06	2.67455e+06	525481
G217B_8377	1.83821e+06	1.60573e+06	1.89452e+06	1.90739e+06
G217B_4935	1.83737e+06	1.92478e+06	4.51896e+06	2.17296e+06
G217B_0037	1.83655e+06	2.99123e+06	1.73282e+06	8.46401e+06
G217B_7652	1.83566e+06	155299	581340	6.91218e+07
G217B_6588	1.83315e+06	4.28538e+06	2.14948e+06	360256
G217B_1898	1.82277e+06	2.15724e+06	1.47689e+06	1.3708e+08
G217B_6362	1.82038e+06	2.16279e+06	3.27722e+06	610770
G217B_4068	1.81389e+06	2.04333e+06	1.44073e+06	1.51771e+06
G217B_0635	1.80797e+06	1.1938e+06	1.58043e+06	1.13932e+06
G217B_3353	1.80269e+06	6.91936e+06	1.61319e+06	1.55649e+06
G217B_6845	1.80249e+06	1.34707e+07	2.48717e+06	2.13134e+06
G217B_1282	1.79793e+06	1.13529e+06	1.6788e+06	1.89741e+07
G217B_8582	1.7818e+06	2.28078e+06	2.66226e+06	5.86206e+07
G217B_1608	1.78171e+06	1.67833e+06	1.96579e+06	1.44037e+06
G217B_0285	1.77803e+06	3.92289e+06	3.24741e+06	2.73702e+06
G217B_5407	1.7758e+06	3.24007e+06	955630	1.24415e+06
G217B_5796	1.76045e+06	1.70133e+06	1.15649e+06	3.51471e+07
G217B_0638	1.75808e+06	1.24073e+06	1.39168e+06	921537
G217B_1178	1.74244e+06	889392	1.10015e+06	423248
G217B_6055	1.74163e+06	1.2776e+06	1.31661e+06	1.11711e+06
G217B_6855	1.71574e+06	1.73365e+06	2.52132e+06	1.68553e+06
G217B_8965	1.7147e+06	2.17772e+06	2.0646e+06	6.73974e+06
G217B_8551	1.71341e+06	1.71436e+06	1.861e+06	2.84046e+07
G217B_8820	1.70529e+06	1.24512e+06	1.13176e+07	1.33156e+06
G217B_7255	1.70021e+06	1.01306e+06	1.02593e+06	1.33179e+06
G217B_1728	1.69479e+06	599596	913404	542300
G217B_5292	1.69286e+06	6.88376e+06	1.72723e+06	9.53372e+06
G217B_5078	1.68741e+06	1.8495e+06	1.77228e+06	1.0592e+06
G217B_8966	1.68712e+06	1.94515e+06	880154	1.49836e+06
G217B_5995	1.68308e+06	2.25979e+06	4.62935e+06	1.88476e+06
G217B_4417	1.66478e+06	2.38762e+06	1.23986e+06	1.3494e+06
G217B_5959	1.66285e+06	1.56498e+06	979732	700609
G217B_0429	1.66195e+06	2.84185e+06	2.28555e+06	659891
G217B_8848	1.66017e+06	1.16105e+06	2.22108e+06	1.62262e+07
G217B_4083	1.65588e+06	1.58558e+06	2.02049e+06	2.16551e+06
G217B_8249	1.65535e+06	1.21158e+06	993097	1.37533e+07
G217B_8279	1.65162e+06	684638	1.67498e+06	2.19409e+06
G217B_3287	1.64607e+06	1.4571e+06	1.30276e+06	1.79836e+06
G217B_8621	1.64322e+06	530903	513548	2.76315e+07
G217B_3860	1.63594e+06	2.06417e+06	2.48675e+06	820812
G217B_4949	1.63543e+06	473957	1.0622e+06	1.33963e+06
G217B_6954	1.6329e+06	6.1786e+06	3.12521e+06	1.11691e+06
G217B_6641	1.63234e+06	1.53341e+06	1.25653e+06	1.5961e+06
G217B_6773	1.62817e+06	2.04644e+06	1.92665e+06	3.89303e+07
G217B_1504	1.61427e+06	1.81302e+06	2.67339e+06	2.04929e+06
G217B_7089	1.6123e+06	2.79808e+06	1.51496e+07	1.37104e+08
G217B_1223	1.61225e+06	1.55543e+06	1.87198e+06	1.37656e+06
G217B_0810	1.6101e+06	2.03892e+06	514770	675109
G217B_7459	1.60909e+06	2.19224e+06	4.11365e+06	2.96355e+06
G217B_0187	1.60389e+06	1.41781e+06	985211	1.41162e+06
G217B_2419	1.59622e+06	3.39878e+06	2.42955e+06	426056
G217B_7616	1.59059e+06	558719	982466	484275
G217B_5116	1.58624e+06	2.60498e+06	1.25303e+06	4.11553e+07
G217B_8315	1.57809e+06	1.98308e+06	5.56231e+06	1.50079e+06
G217B_2875	1.57673e+06	1.51227e+06	1.42399e+06	1.00909e+07
G217B_2430	1.57477e+06	1.44872e+06	914543	7.20595e+06
G217B_1882	1.57311e+06	1.48301e+06	890170	1.62487e+06
G217B_4930	1.57246e+06	921908	1.03146e+06	9.04009e+06
G217B_6780	1.56468e+06	2.04735e+06	2.90306e+06	1.19695e+06
G217B_5600	1.55124e+06	2.20007e+06	2.68888e+06	9.23581e+06
G217B_5808	1.54934e+06	1.60228e+06	631631	2.0578e+06
G217B_7722	1.54604e+06	1.8908e+06	1.38681e+06	1.66381e+06
G217B_3208	1.546e+06	1.51252e+06	1.10489e+06	2.27822e+07
G217B_6953	1.53473e+06	1.24801e+06	3.61374e+06	1.7885e+06
G217B_4033	1.52787e+06	2.67039e+06	2.18438e+06	1.20849e+06
G217B_1136	1.52226e+06	1.51729e+06	1.57382e+06	5.03347e+07
G217B_2404	1.5205e+06	2.61299e+06	1.78847e+06	1.93119e+06
G217B_3515	1.51736e+06	1.12628e+06	772498	1.17358e+06
G217B_5577	1.50586e+06	6.32565e+06	4.64495e+06	1.08605e+06
G217B_2486	1.50444e+06	1.99485e+06	3.3592e+06	1.56542e+06
G217B_0190	1.50155e+06	1.20856e+06	1.4878e+06	737388
G217B_8093	1.50098e+06	358796	747249	657132
G217B_6538	1.50072e+06	1.45858e+07	4.16961e+06	5.1961e+06
G217B_1248	1.49775e+06	1.13438e+06	1.19845e+06	1.24062e+06
G217B_8079	1.49575e+06	1.30436e+06	2.0563e+06	1.87635e+06
G217B_6480	1.49457e+06	1.69577e+06	1.93823e+06	1.79174e+06
G217B_7148	1.49361e+06	554514	1.43263e+06	1.04756e+07
G217B_4412	1.49221e+06	1.64491e+06	1.73714e+06	1.90826e+06
G217B_7420	1.48839e+06	1.40116e+06	1.16353e+06	1.07939e+06
G217B_6084	1.48386e+06	9.65403e+06	1.88388e+06	1.71872e+09
G217B_1943	1.48162e+06	2.21334e+06	2.11216e+06	1.24336e+06
G217B_4431	1.46318e+06	1.25809e+06	1.30041e+06	655235
G217B_1512	1.45647e+06	1.72819e+06	401117	9.663e+07
G217B_0382	1.45271e+06	2.0054e+06	2.1315e+06	759033
G217B_2213	1.45108e+06	5.05045e+06	2.43047e+06	541833
G217B_4491	1.44648e+06	1.18452e+06	1.16769e+06	1.17798e+06
G217B_7968	1.44547e+06	2.46017e+06	4.43205e+08	8.58349e+06
G217B_8545	1.44476e+06	7.35486e+06	6.53052e+06	1.74883e+08
G217B_5207	1.43862e+06	2.07643e+06	1.14304e+06	1.60548e+06
G217B_5708	1.43794e+06	1.25587e+06	1.41531e+06	1.74345e+06
G217B_8883	1.4376e+06	2.2346e+06	2.43546e+06	1.42146e+06
G217B_2034	1.43314e+06	2.88372e+06	2.15428e+06	9.42966e+07
G217B_6305	1.42691e+06	1.62865e+06	1.5725e+06	1.73523e+06
G217B_7439	1.42627e+06	1.33931e+06	1.3016e+06	1.45799e+06
G217B_1738	1.42389e+06	1.82712e+06	1.6949e+06	1.06579e+06
G217B_5757	1.4235e+06	1.36812e+06	948076	770088
G217B_7350	1.41895e+06	1.92851e+06	2.09114e+06	1.16317e+07
G217B_3603	1.41611e+06	1.76987e+06	1.62365e+06	6.12706e+06
G217B_1979	1.41139e+06	2.11776e+06	528278	504494
G217B_0136	1.41006e+06	2.66311e+06	1.07288e+06	1.02955e+07
G217B_2084	1.40795e+06	1.93953e+06	1.78374e+06	925434
G217B_3174	1.40482e+06	569009	800404	523048
G217B_4808	1.40284e+06	2.60538e+06	3.1063e+06	6.47452e+07
G217B_3970	1.40117e+06	1.82123e+07	193068	5.83577e+07
G217B_5010	1.39886e+06	1.69025e+06	1.18334e+06	1.44239e+06
G217B_4797	1.39469e+06	1.19583e+06	1.38919e+06	1.08755e+06
G217B_7286	1.39015e+06	918542	1.92845e+06	862213
G217B_3553	1.38303e+06	1.42819e+06	867533	1.03319e+06
G217B_1766	1.38184e+06	1.69643e+06	3.32385e+06	1.85474e+06
G217B_6536	1.38099e+06	1.2606e+06	1.28132e+06	1.57434e+06
G217B_7963	1.37493e+06	2.13788e+06	3.21886e+06	405374
G217B_7635	1.37477e+06	387329	759211	678594
G217B_0714	1.36972e+06	8.84519e+06	2.24667e+06	1.15883e+06
G217B_2020	1.36887e+06	1.7707e+06	1.15722e+06	797537
G217B_7227	1.36652e+06	704284	4.61122e+06	8.85375e+06
G217B_8040	1.3598e+06	1.2275e+06	1.11799e+06	843506
G217B_1468	1.35885e+06	1.40608e+06	925115	1.22998e+06
G217B_5024	1.34778e+06	1.4177e+06	1.27841e+06	1.19574e+06
G217B_3490	1.33293e+06	343335	705085	6.92595e+06
G217B_1630	1.32784e+06	1.04414e+06	716361	782901
G217B_4725	1.32095e+06	2.41681e+06	2.85619e+06	1.20054e+06
G217B_4819	1.3188e+06	1.34083e+06	851208	353443
G217B_7695	1.31866e+06	1.74262e+06	1.01642e+06	1.28747e+06
G217B_0768	1.31067e+06	939784	1.27626e+06	375726
G217B_4764	1.30732e+06	1.43663e+06	1.87022e+07	1.6998e+06
G217B_7580	1.30713e+06	2.44365e+06	1.12609e+06	1.11762e+06
G217B_1463	1.29064e+06	1.75046e+06	691495	1.04486e+07
G217B_6014	1.28595e+06	1.02697e+06	1.33449e+06	1.26648e+06
G217B_1639	1.28564e+06	1.67247e+06	1.28683e+06	8.55336e+07
G217B_0539	1.28498e+06	1.0672e+06	1.14246e+06	1.23359e+06
G217B_3171	1.28451e+06	1.96101e+06	1.57858e+06	1.69013e+06
G217B_6919	1.28407e+06	816517	1.39256e+06	879290
G217B_0294	1.2628e+06	1.23095e+06	1.18774e+06	958736
G217B_3499	1.26147e+06	534166	670538	698245
G217B_4783	1.24972e+06	1.36599e+06	900096	1.35609e+06
G217B_1958	1.24773e+06	1.14217e+06	881399	867482
G217B_8750	1.24557e+06	1.43279e+06	1.20205e+06	836072
G217B_5524	1.24403e+06	472633	580759	825235
G217B_2421	1.24186e+06	4.82307e+06	849943	1.41722e+06
G217B_5782	1.23485e+06	1.33687e+06	1.91224e+06	1.21654e+06
G217B_4249	1.23453e+06	7.54633e+06	5.54249e+06	1.92829e+06
G217B_8699	1.23333e+06	850672	1.25056e+06	920538
G217B_5985	1.21917e+06	8.39855e+06	8.27252e+06	1.28075e+06
G217B_3723	1.21762e+06	5.48228e+06	992352	719205
G217B_6812	1.21605e+06	1.64463e+06	1.19811e+06	1.6633e+06
G217B_5885	1.21451e+06	806226	1.6587e+06	921824
G217B_1926	1.21433e+06	1.51497e+06	768073	4.59918e+06
G217B_8244	1.21383e+06	492539	934740	732771
G217B_8264	1.21101e+06	5.81229e+06	2.71539e+06	1.81897e+06
G217B_3986	1.20964e+06	821682	1.64712e+06	845158
G217B_2007	1.20452e+06	2.24876e+06	4.97057e+06	1.52906e+06
G217B_5227	1.20171e+06	987288	1.26356e+06	1.42649e+06
G217B_7989	1.2006e+06	224207	1.43707e+06	777876
G217B_2296	1.198e+06	566657	185990	1.99894e+07
G217B_5545	1.18781e+06	613984	1.15809e+06	1.0348e+06
G217B_8692	1.18687e+06	8.95811e+06	2.43882e+07	1.26091e+07
G217B_1375	1.18662e+06	1.97896e+06	2.06974e+06	1.94429e+06
G217B_6527	1.1838e+06	1.03426e+06	1.3907e+06	9.76969e+06
G217B_3303	1.17709e+06	1.47947e+06	1.04833e+06	1.1359e+07
G217B_8013	1.17666e+06	1.13354e+06	2.87751e+06	369578
G217B_8677	1.17627e+06	1.4168e+06	1.02294e+06	1.22525e+06
G217B_5625	1.17344e+06	964950	1.80868e+06	1.30551e+06
G217B_5822	1.17137e+06	3.05791e+06	1.94392e+06	1.51158e+06
G217B_8641	1.17088e+06	3.23917e+06	3.04394e+06	578915
G217B_2103	1.17009e+06	1.03799e+06	383488	1.08874e+06
G217B_0754	1.16378e+06	1.28297e+06	378983	626607
G217B_2120	1.16295e+06	1.20636e+06	1.25835e+06	5.22851e+06
G217B_7002	1.16242e+06	1.02781e+06	2.13508e+06	1.06023e+06
G217B_0135	1.16198e+06	794242	824448	8.5839e+06
G217B_1897	1.16195e+06	1.66348e+06	1.12043e+06	4.75774e+06
G217B_5311	1.16172e+06	2.82705e+06	933637	1.11699e+06
G217B_4109	1.16055e+06	1.65374e+06	1.72173e+06	1.47528e+06
G217B_1332	1.15949e+06	1.56082e+06	1.75823e+06	1.38582e+06
G217B_5283	1.15769e+06	1.11475e+06	1.26987e+06	845620
G217B_8337	1.15746e+06	570583	737599	796315
G217B_7884	1.15069e+06	1.83533e+06	4.10468e+06	1.25003e+06
G217B_2861	1.15011e+06	5.65795e+06	2.99475e+06	4.23181e+07
G217B_6888	1.13573e+06	860725	1.17831e+06	1.1057e+06
G217B_4780	1.12792e+06	3.84191e+06	1.28808e+06	1.00796e+08
G217B_7406	1.12738e+06	1.57509e+06	749726	1.13718e+06
G217B_6967	1.12453e+06	1.07079e+06	651626	9.79706e+08
G217B_5417	1.12119e+06	2.07522e+06	1.0483e+06	5.13416e+06
G217B_2968	1.12039e+06	1.22805e+06	4.67965e+06	1.36941e+07
G217B_1096	1.11866e+06	1.39389e+06	1.19084e+06	2.29834e+06
G217B_5629	1.11795e+06	769617	794626	452987
G217B_0459	1.11216e+06	998989	1.59355e+06	1.10582e+06
G217B_5998	1.112e+06	218758	238477	907737
G217B_5927	1.10955e+06	546838	737031	426037
G217B_6505	1.10915e+06	562987	581334	504303
G217B_3252	1.10647e+06	4.91235e+06	2.42137e+06	1.10393e+07
G217B_5110	1.10595e+06	964604	1.03772e+06	950386
G217B_3310	1.10359e+06	2.0258e+06	2.33934e+06	4.0314e+07
G217B_0624	1.09899e+06	698824	1.34987e+06	648303
G217B_2283	1.09689e+06	1.17062e+06	1.02138e+06	1.00464e+06
G217B_6693	1.09564e+06	1.60236e+06	1.1566e+06	650926
G217B_2425	1.0933e+06	752956	1.17152e+06	1.6734e+06
G217B_7805	1.08941e+06	3.19861e+06	2.48277e+06	1.31174e+06
G217B_7021	1.08678e+06	1.60698e+06	1.02081e+06	1.56643e+06
G217B_7475	1.08137e+06	1.26722e+06	1.81932e+06	1.28665e+06
G217B_1042	1.06321e+06	2.26279e+06	272285	524832
G217B_1198	1.06266e+06	889130	714447	943489
G217B_1482	1.0579e+06	1.23965e+06	1.50437e+06	1.4963e+06
G217B_4212	1.05121e+06	688641	1.76431e+06	785417
G217B_2996	1.04873e+06	1.00788e+06	1.28649e+06	507774
G217B_5066	1.04573e+06	915097	1.07285e+06	675274
G217B_1656	1.03897e+06	1.18256e+06	1.61527e+06	1.26351e+06
G217B_0484	1.03296e+06	695085	896675	466935
G217B_2925	1.03144e+06	1.25793e+06	1.16997e+06	1.02772e+06
G217B_5119	1.02816e+06	1.21157e+06	547323	1.16777e+06
G217B_8438	1.02156e+06	1.52506e+06	1.63132e+06	959584
G217B_5626	1.0213e+06	1.33027e+06	2.23224e+06	1.51729e+06
G217B_8899	1.01686e+06	821216	1.41859e+06	1.25881e+06
G217B_5939	1.01141e+06	969909	873489	325596
G217B_5864	1.01014e+06	1.78402e+06	1.4602e+06	1.79473e+06
G217B_3707	1.00693e+06	954445	862721	394846
G217B_7535	1.00275e+06	1.54609e+06	1.05519e+06	1.37717e+06
G217B_5050	998339	1.63633e+06	606893	680055
G217B_2989	994420	710928	1.86126e+06	919863
G217B_4207	991647	1.84698e+06	1.26283e+06	1.36808e+06
G217B_5559	988201	739540	788066	1.07687e+06
G217B_8754	988111	713107	504828	862192
G217B_8721	986432	2.76181e+06	4.94519e+06	1.85212e+06
G217B_7657	983703	1.50171e+06	771371	1.46597e+06
G217B_6075	981151	1.0844e+07	1.83693e+06	1.2176e+06
[truncated: 328 more rows]

## Sheet: PEX(+)
Gene Product	TurboID:PTS1-1	TurboID:PTS1-2	TurboID:PTS1-3	TurboID:PTS1-4	TurboID-1	TurboID-2	TurboID-3	TurboID-4
G217B_7030	3.02723e+10	3.15193e+10	4.1179e+10	7.87515e+10	2.8664e+10	2.38495e+10	9.319e+09	2.81633e+10
G217B_3469	3.67247e+09	3.61298e+09	4.37833e+09	7.01834e+09	2.04532e+10	2.15374e+10	1.28584e+10	2.63205e+10
G217B_8358	5.70623e+09	5.67801e+09	7.6821e+09	1.2051e+10	5.61775e+10	5.57501e+10	3.56247e+10	7.57276e+10
G217B_2071	1.16021e+10	9.05606e+09	1.3233e+10	2.29873e+10	7.639e+10	8.48549e+10	4.35631e+10	8.21795e+10
G217B_3848	5.39486e+09	4.24713e+09	5.81057e+09	1.00694e+10	1.7758e+10	1.88586e+10	1.30401e+10	2.38542e+10
G217B_4681	5.44276e+09	4.0689e+09	5.47233e+09	8.91915e+09	3.49196e+10	4.20346e+10	2.15635e+10	4.89722e+10
G217B_0747	4.20592e+09	3.51755e+09	4.67509e+09	7.94744e+09	1.806e+10	1.71159e+10	1.09869e+10	2.25819e+10
G217B_2223	3.4574e+09	2.75721e+09	3.66525e+09	6.56288e+09	2.21564e+10	2.31799e+10	1.35977e+10	3.01847e+10
G217B_6054	3.00635e+11	4.68857e+11	4.18937e+11	5.02341e+11	3.15161e+10	2.68749e+10	2.16593e+10	3.1934e+10
G217B_4698	9.39229e+09	8.5497e+09	1.03003e+10	1.8604e+10	2.03817e+10	2.24472e+10	1.31129e+10	2.71719e+10
GFP-TurboID	1.18697e+10	3.47247e+10	3.44535e+10	4.28321e+10	4.02978e+10	2.05335e+10	1.65148e+10	1.85981e+10
G217B_8788	1.13164e+11	1.50173e+11	1.60542e+11	2.12641e+11	2.91225e+09	2.93383e+09	1.54924e+09	3.04164e+09
G217B_6587	5.46646e+09	5.3142e+09	6.89138e+09	1.18955e+10	5.3806e+10	4.59305e+10	3.24765e+10	6.04081e+10
G217B_3639	7.26697e+08	6.42304e+08	9.27339e+08	1.58796e+09	4.1401e+09	5.43306e+09	2.77422e+09	7.29204e+09
G217B_0069	2.89576e+09	2.71216e+09	3.56411e+09	5.98895e+09	2.2948e+10	2.68515e+10	1.59741e+10	3.55951e+10
G217B_5160	3.37927e+09	2.64492e+09	3.44253e+09	6.18524e+09	2.17616e+10	2.36745e+10	1.34103e+10	3.08211e+10
G217B_1619	2.48439e+09	2.85552e+09	3.98858e+09	5.72902e+09	1.93519e+10	2.49127e+10	1.13608e+10	2.62616e+10
G217B_0735	5.1926e+09	4.83356e+09	5.67748e+09	8.9518e+09	1.70104e+10	1.23106e+10	9.92383e+09	1.85237e+10
G217B_1998	2.12622e+10	5.05754e+10	6.48715e+10	1.1404e+11	6.22692e+08	5.13302e+08	1.70535e+08	4.97948e+08
G217B_7502	1.55508e+09	1.54556e+09	2.00657e+09	3.06488e+09	3.79715e+10	2.72037e+10	2.60145e+10	2.67903e+10
G217B_8839	2.19368e+09	1.95586e+09	2.74233e+09	4.43175e+09	1.16799e+10	1.40625e+10	6.41282e+09	1.47098e+10
G217B_1352	8.63034e+09	7.43058e+09	9.85275e+09	1.45718e+10	5.87687e+10	6.36135e+10	3.74586e+10	8.14037e+10
G217B_6113	1.13706e+10	1.17641e+10	1.30651e+10	2.42658e+10	8.59567e+08	1.1627e+09	5.58586e+08	1.38391e+09
G217B_2598	3.09662e+09	2.72358e+09	3.72705e+09	5.51445e+09	2.17418e+10	2.89248e+10	1.61753e+10	3.12552e+10
G217B_5645	5.02839e+09	6.11314e+09	1.01822e+10	1.34812e+10	7.7456e+09	1.15744e+10	8.00451e+09	1.62648e+10
G217B_6145	1.33638e+10	1.58624e+10	1.54985e+10	2.2189e+10	8.02009e+08	7.32101e+08	5.00653e+08	8.32098e+08
G217B_8879	2.64186e+09	2.37928e+09	3.12319e+09	5.06373e+09	1.90947e+10	2.03713e+10	1.57411e+10	2.73341e+10
G217B_6771	2.68575e+09	2.84539e+09	3.35788e+09	5.92886e+09	3.44806e+10	3.22691e+10	2.30949e+10	4.00691e+10
G217B_5329	1.19152e+09	8.82468e+08	1.28221e+09	2.16676e+09	7.49144e+09	6.88912e+09	4.74209e+09	9.01616e+09
G217B_8912	3.65205e+10	4.09514e+10	5.61215e+10	7.93879e+10	3.35291e+11	2.83008e+11	1.63392e+11	2.80125e+11
G217B_4076	2.05083e+09	1.75642e+09	2.13261e+09	4.07681e+09	1.91536e+10	2.03964e+10	1.20547e+10	2.47778e+10
G217B_1966	1.07641e+11	9.63529e+10	1.26729e+11	1.64959e+11	1.07574e+12	1.00882e+12	7.76846e+11	1.08635e+12
G217B_0129	1.45089e+09	1.14663e+09	1.70838e+09	3.31849e+09	8.06312e+09	9.76245e+09	4.36631e+09	1.23122e+10
G217B_4145	6.46289e+09	8.39235e+09	9.77878e+09	1.1733e+10	1.25929e+10	1.68434e+10	1.00369e+10	1.92503e+10
G217B_2086	3.67342e+09	5.11055e+09	7.86474e+09	1.32954e+10	2.34492e+10	2.93792e+10	1.25856e+10	2.568e+10
G217B_0496	4.19507e+10	3.84677e+10	4.39153e+10	6.78831e+10	2.14515e+11	1.62941e+11	1.39808e+11	2.31939e+11
G217B_5667	1.17807e+10	9.44728e+09	1.33776e+10	2.71862e+10	7.9737e+09	1.35106e+10	5.55634e+09	1.91098e+10
G217B_6387	6.46016e+09	7.98534e+09	1.05186e+10	1.66273e+10	4.69093e+08	6.93247e+08	3.77873e+08	9.01245e+08
G217B_4017	5.04221e+09	6.51175e+09	8.83459e+09	1.50161e+10	3.93354e+08	4.59752e+08	2.03864e+08	4.80352e+08
G217B_2980	6.61804e+09	5.83653e+09	6.66855e+09	1.1942e+10	2.46331e+10	1.63658e+10	1.43197e+10	2.29867e+10
G217B_8779	1.38991e+09	1.17536e+09	1.50045e+09	2.26816e+09	4.63355e+09	5.38458e+09	3.95211e+09	6.60384e+09
G217B_3651	2.02483e+09	2.11483e+09	2.52621e+09	4.33766e+09	4.90349e+09	5.68824e+09	3.53487e+09	7.19821e+09
G217B_0534	6.87833e+08	9.76612e+08	1.55625e+09	2.24056e+09	1.06362e+10	9.47231e+09	4.86772e+09	8.65463e+09
G217B_1927	2.47018e+09	2.71125e+09	2.90171e+09	4.40064e+09	5.91751e+09	6.77287e+09	4.05722e+09	7.86961e+09
G217B_0951	9.95097e+08	7.63011e+08	1.06486e+09	2.14463e+09	5.9562e+09	7.14733e+09	3.66886e+09	9.25229e+09
G217B_2207	1.60051e+09	6.20301e+09	3.3132e+09	4.85754e+09	9.32549e+08	9.5115e+08	5.5834e+08	1.12717e+09
G217B_2039	7.41339e+08	4.98952e+08	6.36766e+08	1.01929e+09	4.82727e+09	4.8957e+09	3.09113e+09	5.36958e+09
G217B_6748	1.75149e+09	1.48204e+09	1.94475e+09	3.04143e+09	1.14947e+10	1.23307e+10	7.33699e+09	1.43537e+10
G217B_3277	8.31801e+08	7.40452e+08	1.05704e+09	1.79828e+09	7.71592e+09	6.62226e+09	5.05366e+09	8.43229e+09
G217B_7839	1.18821e+09	1.0429e+09	1.45993e+09	2.56026e+09	8.66687e+09	1.09786e+10	4.91022e+09	1.14067e+10
G217B_1797	1.32417e+09	1.18178e+09	1.563e+09	2.69586e+09	1.36468e+10	1.45199e+10	8.86914e+09	1.82917e+10
G217B_5174	2.12697e+09	1.94753e+09	2.45734e+09	3.3341e+09	9.37742e+09	9.80749e+09	7.02366e+09	1.09252e+10
G217B_7623	1.39743e+10	2.35868e+10	2.71335e+10	3.7522e+10	3.5279e+08	4.37317e+08	1.97133e+08	4.62297e+08
G217B_0400	2.28662e+09	3.29152e+09	3.46779e+09	5.61503e+09	3.07311e+08	3.85396e+08	2.04365e+08	4.6763e+08
G217B_6688	2.80007e+09	2.12981e+09	2.83261e+09	4.07249e+09	1.71178e+10	1.69257e+10	1.222e+10	2.14739e+10
G217B_7191	1.00814e+09	9.13473e+08	1.29891e+09	2.26226e+09	7.64615e+09	8.51833e+09	4.24627e+09	8.91908e+09
G217B_3170	1.60885e+09	2.04215e+09	2.43235e+09	3.65842e+09	5.42041e+09	5.34878e+09	2.69554e+09	5.09486e+09
G217B_6466	3.39206e+09	3.49935e+09	3.82206e+09	6.25716e+09	3.17164e+09	5.45362e+09	2.11838e+09	5.46333e+09
G217B_3833	9.86491e+08	8.92196e+08	1.14477e+09	1.67187e+09	5.32335e+09	4.79165e+09	3.0076e+09	6.26292e+09
G217B_1476	1.65116e+09	1.50118e+09	1.87697e+09	3.17169e+09	8.86954e+09	9.81167e+09	5.78947e+09	1.29926e+10
G217B_6162	5.91031e+08	5.10327e+08	6.80815e+08	1.21373e+09	2.33095e+09	2.36098e+09	1.31753e+09	2.84558e+09
G217B_2321	1.45029e+09	1.6151e+09	1.82381e+09	3.42433e+09	4.9609e+09	3.83303e+09	2.90924e+09	5.79091e+09
G217B_2495	9.60363e+08	9.00567e+08	9.75213e+08	1.59601e+09	6.81449e+09	6.6215e+09	3.63949e+09	7.69036e+09
G217B_0523	1.05283e+09	9.45065e+08	1.20476e+09	1.82876e+09	2.32337e+09	2.86581e+09	1.3203e+09	3.20706e+09
G217B_3274	5.47659e+08	4.97904e+08	6.29141e+08	1.28041e+09	6.64445e+09	6.367e+09	3.42341e+09	7.63964e+09
G217B_7822	8.06493e+09	7.36763e+09	9.14956e+09	1.68145e+10	4.40573e+10	3.7712e+10	2.8115e+10	5.85623e+10
G217B_8909	1.39214e+09	1.39327e+09	1.69722e+09	2.5757e+09	1.20866e+10	1.1523e+10	6.79415e+09	1.26011e+10
G217B_3886	1.95087e+09	4.05816e+09	5.28407e+09	7.19871e+09	5.82942e+07	6.06634e+07	4.10129e+07	9.01291e+07
G217B_7494	1.62057e+09	1.07362e+09	1.26982e+09	2.6738e+09	4.2175e+09	3.98466e+09	2.92268e+09	4.98144e+09
G217B_5286	3.08428e+08	3.42131e+08	4.8602e+08	8.24232e+08	1.56785e+09	1.58285e+09	7.56174e+08	1.59927e+09
G217B_5789	2.21949e+09	2.01796e+09	2.43882e+09	3.79126e+09	1.66186e+10	1.62077e+10	9.2151e+09	2.14627e+10
G217B_3602	3.03597e+08	3.17767e+08	4.14607e+08	6.56725e+08	2.37646e+09	2.24659e+09	1.62163e+09	2.64522e+09
G217B_1265	1.5018e+09	1.21102e+09	1.41206e+09	2.21316e+09	6.81685e+09	6.20636e+09	4.08579e+09	7118977400
G217B_7933	1.27124e+09	1.13615e+09	1.42041e+09	2.37064e+09	1.11362e+10	1.21539e+10	7.60505e+09	13182541177
G217B_6334	4.81594e+08	4.61959e+08	5.49753e+08	1.2178e+09	2.81076e+09	3.05131e+09	1.58801e+09	3.49924e+09
G217B_1942	1.58811e+09	3.41044e+09	5.02984e+09	7.14706e+09	3.32869e+08	3.63609e+08	1.78487e+08	3.48242e+08
G217B_1462	3.84954e+08	4.11101e+08	5.42126e+08	8.33009e+08	2.85136e+09	3.31777e+09	1.82266e+09	4.38533e+09
G217B_8141	1.06473e+09	9.40879e+08	1.23128e+09	2.80392e+09	5.48968e+09	4.52737e+09	3.9265e+09	6.15725e+09
G217B_3336	1.24825e+09	1.23107e+09	1.43946e+09	2.64323e+09	8.22601e+09	6.55186e+09	4.51086e+09	8.99504e+09
G217B_1478	5.85495e+08	9.48995e+08	1.05456e+09	1.71364e+09	2.57646e+08	2.55101e+08	1.15463e+08	2.42084e+08
G217B_4220	7.09685e+08	6.24822e+08	7.94659e+08	1.36666e+09	4.45784e+09	5.57717e+09	3.00683e+09	6.52782e+09
G217B_5219	7.05099e+08	7.64434e+08	1.00584e+09	1.3419e+09	7.55221e+09	7.10854e+09	4.40223e+09	8.02089e+09
G217B_1689	1.10489e+09	1.13826e+09	1.54563e+09	2.26583e+09	3.16003e+09	3.69195e+09	1.93708e+09	4.61579e+09
G217B_6488	4.39872e+08	1.40219e+09	1.89535e+09	2.67554e+09	1.25268e+09	9.93695e+08	9.00201e+08	1.33503e+09
G217B_5887	2.39003e+09	3.30924e+09	3.57698e+09	6.39739e+09	1.25192e+10	8.07007e+09	1.02047e+10	1.09873e+10
G217B_6878	3.95057e+08	3.18572e+08	4.58683e+08	6.23513e+08	2.64681e+09	4.169e+09	2.1275e+09	4.46043e+09
G217B_4465	5.12312e+08	4.56275e+08	5.24224e+08	8.43709e+08	3.98443e+09	3.36504e+09	2.48244e+09	4.37581e+09
G217B_3279	4.69295e+08	4.76001e+08	5.78479e+08	7.79674e+08	2.67198e+09	3.9374e+09	1.93711e+09	4.39951e+09
G217B_7458	5.33141e+08	8.87515e+08	1.13463e+09	1.52972e+09	6.42136e+09	4.5134e+09	3.67599e+09	4.42831e+09
G217B_6063	5.23106e+08	5.21339e+08	7.3558e+08	1.22242e+09	3.44819e+09	4.38265e+09	2.33854e+09	5.27006e+09
G217B_0806	7.12365e+08	8.20451e+08	9.14473e+08	1.16811e+09	4.51484e+09	4.67999e+09	2.66135e+09	4.85893e+09
G217B_3571	2.96224e+08	4.22238e+08	6.46273e+08	1.04064e+09	6.91213e+09	5.75046e+09	2.9396e+09	6.05841e+09
G217B_8039	9.8184e+08	8.23537e+08	1.06483e+09	1.58189e+09	4.92526e+09	4.01867e+09	3.32523e+09	5.50112e+09
G217B_7257	7.33488e+08	6.07318e+08	8.669e+08	1.3741e+09	5.00593e+09	6.41671e+09	3.62047e+09	7.83411e+09
G217B_0893	3.61684e+08	3.06866e+08	3.92024e+08	6.20083e+08	7.07384e+09	4.67529e+09	4.423e+09	6.59059e+09
G217B_2153	4.83817e+08	4.87517e+08	6.28546e+08	8.85697e+08	1.25039e+09	1.5529e+09	8.51669e+08	1.85047e+09
G217B_3852	9.9414e+08	7.62729e+08	9.44876e+08	1.71627e+09	5.69381e+09	7.50668e+09	4.06539e+09	9.2881e+09
G217B_4618	5.63895e+09	1.04613e+10	1.14653e+10	1.79557e+10	3.22039e+08	3.34547e+08	1.72779e+08	3.30274e+08
G217B_1263	9.00461e+08	7.67823e+08	1.01882e+09	1.59908e+09	5.23216e+09	5.14841e+09	3.49785e+09	6.90371e+09
G217B_6341	1.16339e+09	7.86876e+08	1.28321e+09	2.67019e+09	2.98511e+09	6.41193e+09	1.71724e+09	7.65263e+09
G217B_0173	2.3486e+09	2.037e+09	1.83617e+09	2.78048e+09	4.57377e+07	1.97679e+07	1.8688e+07	1.91804e+07
G217B_8094	8.345e+08	6.95873e+08	9.89558e+08	1.63135e+09	3.33446e+09	6.33136e+09	2.6944e+09	8.1574e+09
G217B_7708	8.97796e+08	1.74319e+09	2.16379e+09	4.14898e+09	7.72537e+08	7.22588e+08	2.52778e+08	4.96258e+08
G217B_4635	9.47603e+08	1.02681e+09	1.26461e+09	1.91801e+09	7.99687e+09	9.11365e+09	5.4314e+09	1.17092e+10
G217B_4869	1.03386e+09	8.37166e+08	1.14331e+09	1.87811e+09	6.47712e+09	6.85046e+09	4.07336e+09	8.2607e+09
G217B_5156	9.45907e+08	9.81174e+08	1.38467e+09	2.37951e+09	5.4104e+09	7.62021e+09	3.61405e+09	8.3552e+09
G217B_2526	5.57976e+08	5.12792e+08	6.54965e+08	1.06051e+09	3.53068e+09	3.32787e+09	2.01611e+09	4.57436e+09
G217B_2614	1.90911e+09	1.97395e+09	2.28522e+09	3.205e+09	6.66486e+09	5.13889e+09	4.7943e+09	7.22903e+09
G217B_6438	5.37229e+08	4.53606e+08	5.54305e+08	1.04668e+09	3.68384e+09	4.71855e+09	2.35745e+09	5.17495e+09
G217B_4820	1.85929e+09	1.69949e+09	2.28812e+09	3.35612e+09	1.61274e+10	1.72651e+10	1.006e+10	2.05218e+10
G217B_5074	1.59671e+10	2.09328e+10	2.11467e+10	3.02706e+10	9.3528e+08	1.03667e+09	6.41163e+08	1.16303e+09
G217B_6749	6.65267e+08	6.11255e+08	8.09613e+08	2.7242e+09	2.86568e+09	2.82142e+09	1.85918e+09	3.03644e+09
G217B_7473	1.20157e+08	1.18336e+08	1.54772e+08	2.70105e+08	9.65789e+08	1.29215e+09	6.4861e+08	1.51437e+09
G217B_3944	1.489e+09	4.12211e+09	4.41096e+09	6.64756e+09	1.30095e+10	1.03084e+10	5.25281e+09	8.65143e+09
G217B_0074	5.22931e+08	4.3406e+08	6.2482e+08	1.01496e+09	3.51945e+09	4.2062e+09	2.36567e+09	4.77371e+09
G217B_8374	2.43869e+09	4.28141e+09	4.19646e+09	7.01257e+09	1.92447e+08	3.24315e+08	1.29099e+08	3.31754e+08
G217B_7080	7.26785e+08	7.88904e+08	8.05779e+08	1.39213e+09	2.66018e+09	4.68476e+09	2.02279e+09	5.54891e+09
G217B_3330	2.46544e+09	5.21669e+09	7.26038e+09	1.28045e+10	4.11532e+08	2.57375e+08	1.6523e+08	2.38619e+08
G217B_2971	2.53277e+09	2.27567e+09	2.93344e+09	3.64681e+09	2.50958e+10	2.53308e+10	1.99527e+10	3.22915e+10
G217B_1219	1.3426e+08	7.35849e+07	1.19727e+08	1.77394e+08	3.84576e+09	3.07513e+09	2.0924e+09	4.19044e+09
G217B_8359	4.28188e+07	1.14063e+08	2.14713e+08	3.30193e+08	9.54975e+08	6.49841e+08	2.37109e+08	4.46507e+08
G217B_2936	2.58337e+08	2.22689e+08	3.2181e+08	5.49173e+08	1.92498e+09	2.14403e+09	1.17786e+09	2.41289e+09
G217B_3537	6.17501e+08	5.55668e+08	8.45752e+08	1.11135e+09	2.00669e+09	3.3802e+09	1.4454e+09	3269572274
G217B_1019	6.27947e+08	4.62506e+08	5.13303e+08	8.4683e+08	2.32221e+09	1.81971e+09	1.55666e+09	2.29235e+09
G217B_6185	2.86592e+08	2.24277e+08	3.18592e+08	5.6358e+08	1.54762e+09	1.47095e+09	1.01393e+09	2.03917e+09
G217B_1112	9.71331e+08	8.02599e+08	1.00842e+09	1.58958e+09	3.5681e+09	3.45995e+09	2.21631e+09	5.24836e+09
G217B_1258	8.8742e+08	9.29075e+08	1.07228e+09	1.405e+09	4.49351e+09	3.62946e+09	3.39082e+09	4.85443e+09
G217B_3446	8.3439e+08	7.26786e+08	8.84666e+08	1.37296e+09	5.16596e+09	3.73308e+09	3.53738e+09	5.20716e+09
G217B_3511	7.60329e+08	5.97275e+08	8.24409e+08	1.38852e+09	2.94355e+09	4.14398e+09	2.09792e+09	5.0055e+09
G217B_3705	7.36574e+08	6.45318e+08	8.70764e+08	1.28784e+09	4.83373e+09	4.34947e+09	3.06453e+09	5.51324e+09
G217B_2169	1.37146e+09	1.36348e+09	1.54972e+09	2.09503e+09	1.3094e+10	1.40421e+10	9.2244e+09	1.67569e+10
G217B_4044	5.56272e+08	4.88566e+08	6.12027e+08	9.15094e+08	8.59614e+09	1.17183e+10	7.43073e+09	1.58483e+10
G217B_1168	5.06686e+08	4.32334e+08	5.69976e+08	8.19513e+08	2.1107e+09	2.04463e+09	1.31813e+09	2.57116e+09
G217B_4946	1.16155e+09	1.41733e+09	1.76808e+09	2.56263e+09	5.213e+09	5.28232e+09	3.80257e+09	6.28584e+09
G217B_6806	3.82299e+08	3.79155e+08	4.93827e+08	8.3451e+08	1.41808e+09	1.71502e+09	9.01628e+08	2.07206e+09
G217B_7746	3.5143e+08	3.73884e+08	4.07082e+08	8.23022e+08	2.14304e+09	2.06241e+09	1.00777e+09	2.1409e+09
G217B_4659	7.27179e+08	9.2973e+08	1.21222e+09	1.65426e+09	9.27493e+08	1.05841e+09	6.31727e+08	1.37534e+09
G217B_2589	9.02818e+08	7.16157e+08	8.65604e+08	1.16431e+09	1.03461e+10	1.08472e+10	7.82014e+09	1.16479e+10
G217B_6485	3.78714e+08	3.14648e+08	4.02113e+08	7.24565e+08	2.67027e+09	2.80884e+09	1.70706e+09	3.39308e+09
G217B_7877	9.73307e+08	7.80435e+08	1.04163e+09	1.44386e+09	5.05435e+09	5.71073e+09	3.14434e+09	7.03758e+09
G217B_5851	8.8849e+08	1.06265e+09	1.3508e+09	1.65962e+09	4.15166e+09	3.96462e+09	2.37395e+09	4.04497e+09
G217B_4110	6.80109e+08	5.72846e+08	7.89599e+08	9.52859e+08	4.51639e+09	5.68303e+09	3.86214e+09	6.91057e+09
G217B_7669	1.98437e+08	1.74872e+08	2.32234e+08	3.41559e+08	9.62e+08	1.10561e+09	5.83091e+08	1.18486e+09
G217B_2868	3.42544e+08	3.39299e+08	3.75603e+08	5.36165e+08	3.06905e+09	2.20765e+09	1.8741e+09	2.59242e+09
G217B_2000	3.40531e+09	9.67858e+09	1.17644e+10	1.60838e+10	5.07862e+08	5.83354e+08	2.77355e+08	5.52141e+08
G217B_5384	5.40522e+08	6.41593e+08	8.10283e+08	1.5041e+09	1.8921e+09	1.82268e+09	1.32258e+09	2.28614e+09
G217B_3501	3.8125e+08	3.22879e+08	4.23946e+08	6.82808e+08	1.8379e+09	1.65797e+09	1.05291e+09	2.29867e+09
G217B_6460	3.72031e+08	3.35391e+08	4.64172e+08	8.22453e+08	3.56898e+09	3.30417e+09	2.24938e+09	3.79088e+09
G217B_6287	5.66286e+08	4.97185e+08	6.49362e+08	8.81877e+08	3.38558e+09	3.56728e+09	2.63625e+09	4.20669e+09
G217B_4106	7.14557e+08	1.38513e+09	1.03118e+09	1.42348e+09	1.20105e+10	7.70785e+09	8.71124e+09	1.03496e+10
G217B_8713	5.39978e+08	5.13805e+08	6.38173e+08	8.84635e+08	2.7764e+09	2.17365e+09	1.93128e+09	3.04897e+09
G217B_6897	1.65605e+09	2.29893e+09	2.24673e+09	3.21609e+09	2.95132e+09	3.26563e+09	2.21038e+09	4.48111e+09
G217B_1392	9.95154e+08	1.13594e+09	1.43385e+09	2.39552e+09	5.66267e+09	5.89054e+09	2.97579e+09	5.91535e+09
G217B_2671	5.382e+08	8.19999e+08	1.09609e+09	2.06174e+09	4.29304e+09	4.63909e+09	1.94509e+09	4.31252e+09
G217B_0532	4.92371e+08	4.36206e+08	5.92616e+08	1.01094e+09	2.42797e+09	3.77079e+09	1.82953e+09	4.46594e+09
G217B_6345	4.65421e+08	2.63382e+08	4.63956e+08	7.22704e+08	2.66823e+09	3.64608e+09	1.78292e+09	3.79584e+09
G217B_2935	2.02001e+08	2.75878e+08	4.08035e+08	8.49569e+08	2.00345e+09	1.83815e+09	1.01413e+09	2.09896e+09
G217B_0126	2.49725e+08	2.24291e+08	2.73247e+08	3.91869e+08	1.53674e+09	1.4785e+09	8.66323e+08	1.9152e+09
G217B_7492	1.26277e+09	1.20444e+09	1.42979e+09	1.90407e+09	1.09687e+10	1.44732e+10	7.481e+09	1.44396e+10
G217B_1750	9.59435e+08	9.7719e+08	1.2119e+09	1.8117e+09	9.31287e+09	7.93883e+09	6.3501e+09	8.6213e+09
G217B_4921	3.28181e+08	2.73415e+08	3.4091e+08	6.04733e+08	1.29766e+09	1.49573e+09	6.96019e+08	1.7513e+09
G217B_3367	4.58274e+08	8.756e+08	1.14943e+09	1.86555e+09	1.64934e+09	1.57122e+09	1.07136e+09	2.13906e+09
G217B_6626	1.35151e+08	1.5086e+08	2.57603e+08	4.17369e+08	2.23506e+09	1.59226e+09	9.97433e+08	1.74976e+09
G217B_0764	3.98607e+08	3.7256e+08	5.36438e+08	8.34567e+08	1.55229e+09	1.55815e+09	9.41573e+08	1.86337e+09
G217B_3883	4.97744e+08	5.83948e+08	7.54941e+08	1.46251e+09	1.09543e+09	1.47054e+09	7.24921e+08	1.68462e+09
G217B_8165	2.92281e+08	3.01633e+08	4.42815e+08	6.11609e+08	2.04555e+09	3.27654e+09	1.67517e+09	1.53409e+09
G217B_3949	6.82483e+08	5.40116e+08	8.15583e+08	1.35613e+09	2.98069e+09	4.74182e+09	2.24976e+09	5.88121e+09
G217B_1551	1.8448e+09	2.68536e+09	2.62098e+09	3.7135e+09	1.59351e+10	1.04763e+10	1.0604e+10	1.3464e+10
G217B_3906	2.00332e+08	1.66494e+08	2.26867e+08	4.79542e+08	7.07482e+08	1.16741e+09	6.27555e+08	1.45223e+09
G217B_7330	7.31672e+08	7.53735e+08	8.14781e+08	1.45599e+09	7.91704e+09	5.28586e+09	5.25195e+09	7.04567e+09
G217B_8170	9.0469e+07	1.84152e+08	2.13433e+08	2.54885e+08	1.05239e+09	8.26108e+08	3.64729e+08	6.34008e+08
G217B_5007	3.41623e+08	4.39044e+08	5.20914e+08	8.96012e+08	4.47952e+09	3.55681e+09	2.6406e+09	4.17884e+09
G217B_5730	4.03823e+08	3.98118e+08	4.77595e+08	6.86625e+08	1.54529e+09	1.86184e+09	9.36997e+08	2.08091e+09
G217B_1700	2.96908e+08	2.93307e+08	3.36534e+08	5.21841e+08	3.11975e+09	3.09102e+09	2.01545e+09	3.90329e+09
G217B_2128	5.97213e+08	5.25705e+08	6.28352e+08	1.01038e+09	3.21158e+09	2.70906e+09	2.42789e+09	3.51063e+09
G217B_2451	4.83072e+08	3.99118e+08	6.03257e+08	1.14607e+09	1.96007e+09	3.00618e+09	1.3967e+09	3.75581e+09
G217B_1159	7.00226e+08	2.02884e+09	2.71298e+09	3.36167e+09	6.38095e+07	4.16791e+07	4.07855e+07	6.52998e+07
G217B_8481	5.87682e+09	6.31388e+09	6.77698e+09	7.52083e+09	3.38659e+09	3.55577e+09	2.60076e+09	3.66418e+09
G217B_2812	8.68536e+08	9.12978e+08	1.13647e+09	1.84202e+09	5.91381e+09	4.73126e+09	3.73842e+09	6.40902e+09
G217B_6471	3.07339e+08	2.80977e+08	2.93193e+08	4.6493e+08	6.6318e+09	5.26316e+09	5.00373e+09	5.79571e+09
G217B_6947	1.36266e+09	1.75908e+09	1.66923e+09	2.48759e+09	4.33361e+09	3.92296e+09	3.09996e+09	4.75366e+09
G217B_4161	8.66507e+08	8.65269e+08	1.07844e+09	1.49609e+09	3.6508e+09	3.72576e+09	2.85275e+09	5.11551e+09
G217B_2083	1.68956e+08	1.37401e+08	1.69779e+08	3.15037e+08	7.91108e+08	9.70719e+08	4.85389e+08	1.17559e+09
G217B_1028	3.53987e+08	3.47037e+08	3.27294e+08	5.90785e+08	1.03588e+09	1.59072e+09	1.00689e+09	2.45991e+09
G217B_8797	4.92676e+08	9.0111e+08	1.04721e+09	1.90715e+09	2.82912e+09	2.44068e+09	9.83219e+08	1.97603e+09
G217B_4062	2.28464e+08	2.10032e+08	2.6558e+08	4.09761e+08	1.36833e+09	1.35748e+09	8.84884e+08	1.62359e+09
G217B_6980	4.39568e+08	3.99524e+08	4.96464e+08	6.59647e+08	2.03511e+09	1.98114e+09	1.55803e+09	2.32191e+09
G217B_0954	7.4081e+08	7.25027e+08	8.88768e+08	1.36396e+09	4.02129e+09	3.25644e+09	2.02162e+09	3.74895e+09
G217B_8118	4.48495e+08	1.20575e+09	1.0282e+09	1.68332e+09	1.3459e+09	1.49883e+09	4.21791e+08	1.19101e+09
G217B_6565	2.8336e+09	3.84155e+09	4.30406e+09	5.94735e+09	5.96476e+08	5.56473e+08	3.66706e+08	5.10938e+08
G217B_0785	9.08254e+08	9.2879e+08	9.58462e+08	1.29156e+09	5.19077e+09	6.08878e+09	3.27596e+09	7.11927e+09
G217B_2974	3.14701e+08	2.54182e+08	3.10317e+08	4.50974e+08	2.06842e+09	1.87432e+09	1.3897e+09	2.37807e+09
G217B_7338	2.11232e+08	2.02373e+08	3.07735e+08	5.52375e+08	1.64704e+09	2.2495e+09	9.94282e+08	2.66175e+09
G217B_5424	9.95201e+08	1.64108e+09	1.30116e+09	2.02629e+09	1.54301e+09	1.12163e+09	9.58797e+08	1.24967e+09
G217B_4998	6.09541e+09	5.47482e+09	5.7442e+09	7.74828e+09	1.14817e+11	6.86893e+10	9.18905e+10	9.20392e+10
G217B_7920	1.46124e+09	1.52072e+09	1.70292e+09	2.18552e+09	7.24125e+09	5.70498e+09	4.8148e+09	7.01047e+09
G217B_1644	1.1098e+09	8.9943e+08	1.43299e+09	2.31852e+09	3.41128e+09	4.89011e+09	2.05482e+09	4.18011e+09
G217B_3671	8.92329e+08	8.32602e+08	8.0157e+08	1.25937e+09	7.69581e+09	4.60025e+09	4.59661e+09	5.31158e+09
G217B_6669	2.93886e+08	2.3923e+08	2.78522e+08	4.6448e+08	4.63004e+09	3.37809e+09	2.09646e+09	4.0506e+09
G217B_1849	1.25065e+08	1.37144e+08	1.35028e+08	1.95867e+08	1.62822e+09	1.62456e+09	9.41631e+08	1.96336e+09
G217B_3354	2.01825e+08	2.10156e+08	2.85713e+08	4.23094e+08	1.97051e+09	1.70541e+09	1.12422e+09	1.82579e+09
G217B_7998	7.11038e+08	9.31951e+08	1.16499e+09	2.0869e+09	4.17077e+09	4.98689e+09	2.99966e+09	5.86943e+09
G217B_0168	1.18787e+09	1.3956e+09	1.61112e+09	2.51765e+09	1.13092e+10	1.1249e+10	7.1744e+09	1.36519e+10
G217B_8834	9.24417e+08	8.39528e+08	1.04522e+09	1.43359e+09	4920564372	5.23535e+09	3.10966e+09	5.32763e+09
G217B_1076	1.74203e+08	1.63432e+08	2.23691e+08	3.83752e+08	1.42025e+09	1.55125e+09	9.14222e+08	1.9341e+09
G217B_7337	7.03997e+07	6.43709e+07	7.50967e+07	1.56397e+08	5.42792e+08	6.13113e+08	3.60559e+08	8.98415e+08
G217B_7554	2.30109e+08	1.9013e+08	2.52234e+08	3.93348e+08	1.35026e+09	1.16385e+09	9.42689e+08	1.63403e+09
G217B_5799	1.73871e+09	1.55912e+09	1.94011e+09	3.1735e+09	1.20079e+10	1.05973e+10	7.84835e+09	1.2523e+10
G217B_4719	1.93057e+08	2.17207e+08	2.40094e+08	3.83765e+08	1.45119e+09	2.38945e+09	1.18619e+09	2.87641e+09
G217B_3339	1.1223e+09	1.59503e+09	2.26187e+09	4.06448e+09	4.97864e+09	4.28263e+09	2.17466e+09	4.26728e+09
G217B_2641	5.96319e+08	6.25923e+08	7.18051e+08	1.04218e+09	2.69287e+09	2.24175e+09	2.05152e+09	3.0449e+09
G217B_0489	3.78186e+08	4.11745e+08	4.67187e+08	6.56142e+08	5.24731e+09	3.49361e+09	3.60858e+09	3.84806e+09
G217B_4460	8.02418e+08	6.8949e+08	8.90617e+08	1.33416e+09	3.13083e+09	4.37463e+09	3.73119e+09	5.32548e+09
G217B_4704	1.50784e+08	1.32546e+08	1.52355e+08	2.74542e+08	9.25638e+08	8.33765e+08	6.65786e+08	1.20968e+09
G217B_3258	1.26294e+08	1.13222e+08	1.71197e+08	3.90633e+08	9.10259e+08	8.48197e+08	4.27242e+08	1.04292e+09
G217B_4894	4.18387e+08	3.49758e+08	4.22198e+08	6.69361e+08	3.10399e+09	2.79596e+09	2.23949e+09	3.59047e+09
G217B_7054	2.96989e+08	3.15487e+08	4.0114e+08	6.30009e+08	2.12997e+09	1.82875e+09	1.25813e+09	2.52505e+09
G217B_6979	1.74892e+08	1.34189e+08	1.89681e+08	3.41708e+08	1.26348e+09	1.5464e+09	7.5031e+08	2.05402e+09
G217B_6116	6.43067e+08	5.15663e+08	6.21909e+08	1.02295e+09	3.78344e+09	3.31309e+09	2.50207e+09	4.62472e+09
G217B_6094	2.31838e+08	3.13507e+08	4.4054e+08	6.96898e+08	1.37977e+09	1.24799e+09	5.5255e+08	9.96948e+08
G217B_5583	3.92617e+08	4.29955e+08	6.00703e+08	6.90784e+08	1.2533e+09	2.47869e+09	8.40856e+08	2.23785e+09
G217B_8232	4.43168e+08	4.54938e+08	5.32305e+08	8.3184e+08	5.45985e+09	4.10161e+09	4.13344e+09	5.23781e+09
G217B_5867	1.99689e+09	1.61249e+09	1.9305e+09	2.39449e+09	7.10499e+09	5.55373e+09	5.17257e+09	6.5025e+09
G217B_1652	4.00789e+08	3.63244e+08	4.34385e+08	7.58114e+08	2.1353e+09	2.31191e+09	1.63037e+09	3.47079e+09
G217B_5537	2.02564e+08	2.10761e+08	3.06731e+08	3.75496e+08	1.90441e+09	1.7675e+09	1.08189e+09	1.33083e+09
G217B_4155	8.906e+08	7.72704e+08	9.88296e+08	1.60118e+09	4.26404e+09	3.98496e+09	2.6505e+09	4.46943e+09
G217B_4905	8.26232e+08	8.86495e+08	9.81613e+08	1.77245e+09	1.09778e+09	1.06349e+09	7.11196e+08	1.27155e+09
G217B_8338	9.21595e+08	7.93155e+08	8.8812e+08	1.21994e+09	9.00753e+09	9.79068e+09	7.12101e+09	1.05771e+10
G217B_5728	1.10295e+08	1.30316e+08	1.66436e+08	1.97015e+08	1.07059e+09	8.55116e+08	5.38952e+08	9.81402e+08
G217B_3960	4.17696e+08	3.75083e+08	5.3853e+08	8.5277e+08	2.0743e+09	2.43809e+09	1.57386e+09	3.2409e+09
G217B_6235	3.6225e+08	7.08699e+08	8.48794e+08	1.30325e+09	1.57175e+09	1.22441e+09	5.05669e+08	1.43877e+09
G217B_2516	7.16336e+08	7.90381e+08	8.72135e+08	1.3603e+09	3.63233e+09	2.71096e+09	2.20108e+09	3.90379e+09
G217B_1137	1.16862e+08	1.12727e+08	1.35696e+08	1.81175e+08	7.4159e+08	6.48992e+08	4.51783e+08	6.91601e+08
G217B_1411	3.94779e+09	4.73084e+09	4.95235e+09	5.86878e+09	2.76023e+10	2.37898e+10	2.33669e+10	2.72988e+10
G217B_5948	1.31193e+09	1.39558e+09	1.58753e+09	2.15711e+09	5.15518e+09	3.81263e+09	3.57658e+09	4.98275e+09
G217B_0977	1.61685e+08	2.43329e+08	4.00805e+08	6.18858e+08	1.83049e+09	1.88654e+09	6.36036e+08	1.59296e+09
G217B_7926	5.62351e+08	4.92424e+08	5.97366e+08	9.1986e+08	5.89666e+09	4.18636e+09	3.60572e+09	5.93083e+09
G217B_7047	7.41604e+07	9.22205e+07	1.17679e+08	1.84297e+08	2.05525e+09	1.20195e+09	8.09252e+08	1.93587e+09
G217B_8740	1.27791e+08	9.74998e+07	1.52417e+08	2.55349e+08	1.02551e+09	1.27978e+09	6.94554e+08	1.40778e+09
G217B_4484	7.11594e+08	7.11139e+08	8.30554e+08	1.21661e+09	1.06441e+10	7.20211e+09	7.09631e+09	9.13837e+09
G217B_6831	7.68501e+07	1.70849e+08	2.56654e+08	4.24289e+08	3.09486e+09	1.5074e+09	7.90891e+08	1.38694e+09
G217B_8728	2.5782e+08	2.09155e+08	2.71373e+08	4.71323e+08	1.29285e+09	1.21679e+09	7.99009e+08	1.60764e+09
G217B_5217	5.93608e+08	5.66906e+08	7.07427e+08	8.64817e+08	2.97617e+09	1.912e+09	1.76208e+09	2.41673e+09
G217B_5511	1.62073e+09	1.28583e+09	1.60562e+09	2.95341e+09	1.28503e+10	1.16795e+10	7.17215e+09	1.28265e+10
G217B_4884	2.15249e+08	2.24513e+08	3.2795e+08	4.30505e+08	9.59259e+08	1.17169e+09	7.77e+08	1.30234e+09
G217B_5710	3.84666e+08	3.50148e+08	4.19806e+08	6.08991e+08	6.59106e+09	5.88161e+09	4.06574e+09	7.58754e+09
G217B_2768	7.35108e+08	7.21015e+08	7.96122e+08	9.43245e+08	8.69169e+09	7.65812e+09	6.27866e+09	1.01948e+10
G217B_0556	8.08146e+07	3.27715e+08	6.30103e+08	9.382e+08	2.4262e+09	1.86371e+09	5.60014e+08	9.26313e+08
G217B_2043	1.17108e+08	3.46086e+08	4.69853e+08	7.46321e+08	2.17732e+07	4.35914e+07	1.95413e+07	1.88116e+07
G217B_8907	1.16651e+08	1.20751e+08	1.98552e+08	3.28999e+08	9.00902e+08	1.45137e+09	6.5054e+08	1.79832e+09
G217B_3450	1.74445e+08	1.97773e+08	2.18796e+08	3.16476e+08	1.21408e+09	1.26715e+09	7.8722e+08	1.26237e+09
G217B_6429	9.66063e+07	9.00955e+07	1.15311e+08	1.98229e+08	5.78095e+08	5.3429e+08	415690308	7.60655e+08
G217B_4242	6.01835e+08	5.98797e+08	7.75268e+08	1.57441e+09	1.04635e+09	1.14201e+09	4.86977e+08	7.62087e+08
G217B_5047	2.60569e+08	4.23677e+08	5.0377e+08	7.71289e+08	3.25491e+08	3.816e+08	1.57583e+08	3.22606e+08
G217B_7622	2.80653e+08	2.73574e+08	3.28605e+08	4.80393e+08	1.33529e+09	1.33251e+09	7.82889e+08	1.55542e+09
G217B_4848	1.01895e+08	9.05331e+07	1.01672e+08	1.85124e+08	7.33031e+08	9.08921e+08	4.01297e+08	6.51752e+08
G217B_3264	4.2271e+08	3.7397e+08	5.10812e+08	7.95298e+08	2.4671e+09	2.52509e+09	1.14348e+09	2.31269e+09
G217B_8110	1.76668e+09	1.48539e+09	2.13595e+09	2.77245e+09	1.47754e+10	1.37565e+10	1.03063e+10	1.24088e+10
G217B_3628	1.47367e+08	1.35572e+08	1.91846e+08	2.83978e+08	9.57402e+08	8.8579e+08	5.91362e+08	1.08222e+09
G217B_0524	3.74969e+08	2.9632e+08	3.91343e+08	6.23212e+08	1.98502e+09	1.879e+09	1.3595e+09	2.4641e+09
G217B_2108	8.30161e+08	8.66395e+08	1.05812e+09	2.11199e+09	7.87149e+09	6.38713e+09	4.18343e+09	9.26655e+09
G217B_1409	1.21008e+09	1.05116e+09	1.37729e+09	1.93914e+09	7.46742e+09	8.01226e+09	5.24968e+09	1.05523e+10
G217B_7082	1.40227e+09	1.37634e+09	1.79703e+09	3.08862e+09	8.57382e+09	9.26086e+09	5.54411e+09	1.08981e+10
G217B_4019	2.20826e+08	2.32915e+08	2.86632e+08	4.70994e+08	2.32952e+09	2.66108e+09	1.54501e+09	3.1419e+09
G217B_6821	1.54985e+08	1.42497e+08	1.53182e+08	3.28216e+08	1.14165e+09	1.58816e+09	8.03589e+08	2.4585e+09
G217B_8654	1.90145e+08	1.45968e+08	2.05912e+08	3.38572e+08	1.22977e+09	1.38402e+09	7.83716e+08	1.66265e+09
G217B_1423	3.13198e+08	3.76567e+08	4.77736e+08	6.30271e+08	2.75706e+09	3.09763e+09	1.68177e+09	2.89135e+09
G217B_6363	3.09774e+08	2.59852e+08	3.71243e+08	7.26154e+08	1.25046e+09	1.37987e+09	8.10164e+08	1.78873e+09
G217B_3289	1.09871e+09	2.90414e+09	3.87069e+09	8.48049e+09	2.23443e+09	1.71589e+09	8.83451e+08	1.99052e+09
G217B_0147	1.59119e+08	1.8424e+08	2.53152e+08	4.0009e+08	1.71067e+09	1.73807e+09	8.36413e+08	1.85146e+09
G217B_8873	2.2764e+07	9.87699e+07	2.34404e+08	4.83152e+08	9.79795e+08	4.20226e+08	1.38246e+08	2.24221e+08
G217B_0784	4.62533e+07	9.58381e+07	1.67752e+08	2.67552e+08	6.56208e+08	4.67212e+08	2.42224e+08	2.87598e+08
G217B_4073	3.96054e+08	4.50556e+08	6.56009e+08	9.69706e+08	3.88653e+09	3.60579e+09	2.26943e+09	4.69202e+09
G217B_6612	8.48319e+09	9.00137e+09	7.7537e+09	1.03073e+10	2.38211e+09	1.98916e+09	1.59294e+09	2.15462e+09
G217B_0574	2.35495e+08	3.09887e+08	5.37762e+08	7.61772e+08	1.10338e+09	2.50219e+09	1.17356e+09	2.08055e+09
G217B_2251	8.51059e+07	1.28934e+08	1.83368e+08	2.29012e+08	1.525e+09	7.81474e+08	4.74468e+08	6.95241e+08
G217B_8300	8.66687e+08	3.3601e+09	4.62183e+09	7.40334e+09	4.26602e+08	5.662e+08	2.85925e+08	4.92769e+08
G217B_7112	9.62387e+07	9.02194e+07	1.29467e+08	1.94251e+08	4.31207e+08	6.91114e+08	2.81027e+08	8.03599e+08
G217B_5670	9.23708e+08	4.98825e+08	4.07867e+08	7.99032e+08	1.62322e+08	6.01653e+08	4.12883e+08	1773915843
G217B_8035	5.13299e+07	3.55167e+07	5.18843e+07	1.03249e+08	3.71805e+08	4.93716e+08	2.44597e+08	6.53246e+08
G217B_2887	3.0833e+08	5.06301e+08	4.89064e+08	7.4891e+08	5.22505e+09	3.29211e+09	3.4595e+09	3.6562e+09
G217B_8807	2.81333e+08	2.7925e+08	3.22832e+08	4.77606e+08	2.04476e+09	1.98573e+09	1.26564e+09	2.37155e+09
G217B_3364	5.43449e+08	6.89258e+08	6.52856e+08	1.07287e+09	1.93014e+09	1.51643e+09	1.3563e+09	2.09918e+09
G217B_0364	6.2251e+07	7.07237e+07	1.04558e+08	1.47656e+08	8.27961e+08	7.632e+08	4.75654e+08	7.37331e+08
G217B_7873	1.38274e+08	1.15729e+08	1.47206e+08	2.75739e+08	1.26417e+09	1.83029e+09	7.99209e+08	2.39736e+09
G217B_3923	3.44751e+08	2.87405e+08	4.18726e+08	6.07492e+08	2.57147e+09	2.30833e+09	1.7249e+09	2.76157e+09
G217B_5569	1.19314e+09	1.05473e+09	1.44247e+09	2.49577e+09	5.08068e+09	3.10588e+09	2.96029e+09	4.31874e+09
G217B_1373	2.21369e+08	2.18705e+08	2.41732e+08	3.30485e+08	1.08748e+09	9.33853e+08	6.22021e+08	1.19767e+09
G217B_2192	1.49825e+08	1.43063e+08	1.77873e+08	2.28498e+08	1.23978e+09	1.12195e+09	9.64761e+08	1.43707e+09
G217B_6008	1.04927e+08	1.03986e+08	1.22659e+08	2.41445e+08	9.57719e+08	9.85458e+08	4.82131e+08	8.81515e+08
G217B_8731	2.4548e+08	2.24022e+08	2.88314e+08	3.85733e+08	7.11368e+08	7.20887e+08	4.81516e+08	8.5897e+08
G217B_3581	8.64378e+08	5.94368e+08	8.87699e+08	1.87732e+09	2.02457e+09	4.07815e+09	1.66662e+09	5.50285e+09
G217B_1688	1.08998e+08	1.13966e+08	1.42844e+08	1.62769e+08	9.43909e+08	8.46537e+08	6.3735e+08	9.66086e+08
G217B_3831	1.76996e+08	1.75391e+08	2.60776e+08	3.8405e+08	1082997582	1.11473e+09	6.51998e+08	1.32438e+09
G217B_0572	3.94316e+08	4.34627e+08	4.99585e+08	6.02894e+08	5.16078e+08	7.21512e+08	4.30681e+08	8.41492e+08
G217B_2444	2.06125e+08	1.44976e+08	1.868e+08	3.73933e+08	1.55312e+09	1.65362e+09	8.74971e+08	2.04159e+09
G217B_2488	3.01931e+08	2.64424e+08	3.6564e+08	6.29175e+08	1.89017e+09	2.50394e+09	1.25977e+09	3.20848e+09
G217B_5436	1.6489e+08	1.53436e+08	2.05102e+08	3.35773e+08	1.36895e+09	1.1601e+09	8.81646e+08	1.63789e+09
G217B_0890	2.21065e+08	1.55627e+08	2.50641e+08	3.58505e+08	1.08569e+09	1.59939e+09	8.72737e+08	2.08903e+09
G217B_3701	3.69755e+08	3.44044e+08	5.00022e+08	1.93706e+09	8.04716e+08	1.21706e+09	4.49864e+08	9.45085e+08
G217B_0964	6.10038e+08	5.60374e+08	7.22735e+08	9.69026e+08	5.91019e+09	5.76951e+09	3.35442e+09	6800830218
G217B_4438	3033433186	3677976676	3768847027	4.98633e+09	4.09429e+08	7.55057e+08	3.71643e+08	8.60607e+08
G217B_7171	2.29072e+08	3.00086e+08	3.31924e+08	2.63941e+08	7.25361e+08	1.22085e+09	5.16964e+08	1.54042e+09
G217B_3312	6.65178e+08	6.07389e+08	7.75417e+08	1.1869e+09	3.34972e+09	3.45148e+09	2.11419e+09	4.46202e+09
G217B_2216	1.63685e+08	9.2652e+07	1.12313e+08	2.36412e+08	1.1934e+09	9.20928e+08	6.54425e+08	1.08071e+09
G217B_0308	3.59896e+08	6.3388e+08	6.22113e+08	1.04994e+09	6.67792e+08	5.88343e+08	2.64459e+08	6.11585e+08
G217B_6537	3.64271e+08	2.94824e+08	3.91105e+08	6.7871e+08	1.65123e+09	1.65298e+09	1.07064e+09	2.62414e+09
G217B_0328	1.67549e+08	1.58204e+08	1.77028e+08	2.76867e+08	1.17457e+09	7.51631e+08	6.49336e+08	9.93393e+08
G217B_7693	4.9372e+08	3.55267e+08	4.65359e+08	8.5281e+08	5.03213e+09	5.26841e+09	2.68963e+09	5.97175e+09
G217B_8346	8.25389e+07	5.5026e+07	8.17361e+07	1.64471e+08	5.47239e+08	5.47652e+08	3.20922e+08	8.57723e+08
G217B_0674	1.98863e+08	2.17053e+08	2.40979e+08	2.91404e+08	1.45256e+09	1.26632e+09	9.60533e+08	1.3127e+09
G217B_8554	1.44159e+08	7.97001e+07	1.15497e+08	2.17685e+08	6.87973e+08	7.14155e+08	4.25831e+08	1.08219e+09
G217B_8622	2.04298e+08	1.62641e+08	2.31848e+08	3.04303e+08	1.39654e+09	1.14809e+09	9.65194e+08	1.44134e+09
G217B_3763	9.44381e+07	1.64747e+08	2.4415e+08	4.35053e+08	4.8378e+08	4.48694e+08	1.95497e+08	3.74785e+08
G217B_4141	3.03832e+08	1.76849e+08	2.35788e+08	5.27918e+08	1.41425e+09	1.79346e+09	9.39581e+08	2.51404e+09
G217B_0597	5.13147e+07	7.44412e+07	9.68607e+07	1.76858e+08	2007859017	7.7519e+08	5.46791e+08	1.20712e+09
G217B_0099	2.39886e+08	2.05265e+08	2.65781e+08	5.67053e+08	9.63863e+08	9.12419e+08	5.19572e+08	1.22673e+09
G217B_6347	2.08326e+09	3.45506e+09	3.63121e+09	4.77628e+09	1.78821e+08	1.24337e+08	9.78636e+07	1.24673e+08
G217B_6919	1.61293e+08	1.44994e+08	1.86863e+08	2.23831e+08	1.90814e+09	1.26288e+09	1.38727e+09	1.37391e+09
G217B_0320	3.16479e+09	3.40458e+09	4.24153e+09	6.14489e+09	1.73523e+10	1.55761e+10	9.96215e+09	2.035e+10
G217B_6352	2.21283e+08	2.05388e+08	2.79357e+08	4.04742e+08	1.96776e+09	1.78262e+09	1.22541e+09	2071449916
G217B_5775	2.67936e+08	2.3321e+08	3.25116e+08	4.76447e+08	8.76698e+08	1.03833e+09	6.27836e+08	1.42436e+09
G217B_8674	2.10638e+08	1.93628e+08	2.32546e+08	3.24107e+08	1.75916e+09	1.44018e+09	1.08462e+09	1.58869e+09
G217B_5165	4.15614e+09	5.36483e+09	5.74623e+09	7.88738e+09	9.38015e+07	1.35525e+08	8.08932e+07	1.94766e+08
G217B_5714	2.27816e+08	1.63205e+08	2.27424e+08	3.90053e+08	8.21124e+08	1.11028e+09	5.60682e+08	1287307685
G217B_5753	7.96017e+08	1.61049e+09	1.73013e+09	2.78895e+09	1.78106e+08	1.05353e+08	6.64081e+07	8.18616e+07
G217B_3098	1.06257e+08	1.52943e+08	2.22918e+08	3.50485e+08	5.40179e+08	5.09301e+08	2.4674e+08	4.72785e+08
G217B_7608	1.48549e+08	1.79871e+08	1.48814e+08	2.63923e+08	3488500021	2.63094e+09	2.05615e+09	1.93523e+09
G217B_4774	4.7193e+07	8.35063e+07	9.7527e+07	1.15104e+08	6.69197e+08	6.85927e+08	7.09173e+08	7.96381e+08
G217B_5408	8.98071e+07	7.45719e+07	7.80224e+07	1.34085e+08	9.34044e+08	6.47729e+08	6.02497e+08	8.15591e+08
G217B_1732	3.18671e+08	4.40349e+08	6.00139e+08	5.34048e+09	9.02305e+08	8.81014e+08	4.16744e+08	1.23608e+09
G217B_0057	6.68601e+07	9.34633e+07	1.84826e+08	3.10903e+08	9.69362e+08	4.55172e+08	2.55265e+08	4.93635e+08
G217B_6371	2.07489e+08	1.88309e+08	2.88255e+08	4.28225e+08	1.4451e+09	2.02867e+09	8.87235e+08	1.87061e+09
G217B_6457	7.49546e+08	1.12364e+09	1.12201e+09	2.00668e+09	2.34059e+08	3.05155e+08	1.13569e+08	2.41942e+08
G217B_1940	7.71951e+08	8.5811e+08	9.4711e+08	1.38441e+09	7.29801e+09	6.91575e+09	5.67329e+09	8.34936e+09
G217B_0629	1.39177e+08	1.46033e+08	1.87022e+08	2.70898e+08	9.81876e+08	8.26932e+08	6.47881e+08	8.95914e+08
G217B_1987	1.67127e+08	1.71747e+08	1.91826e+08	2.46469e+08	1.95479e+09	1.68388e+09	1.49381e+09	2.16269e+09
G217B_8810	6.17588e+08	6.97627e+08	9.12389e+08	1.39226e+09	4.09756e+09	3.98374e+09	2.58712e+09	5.52858e+09
G217B_7725	3.35039e+08	3.57773e+08	4.83169e+08	7.44553e+08	1.14089e+09	1.82806e+09	8.16229e+08	1.78988e+09
G217B_5663	1.198e+08	1.13563e+08	1.36998e+08	2.52323e+08	8.88807e+08	7.85129e+08	4.88296e+08	9.98379e+08
G217B_7769	2.16629e+08	2.34493e+08	3.19505e+08	6.07763e+08	5.03158e+08	3.98648e+08	349979513	5.75486e+08
G217B_6010	5.57966e+07	1.36935e+08	2.09932e+08	3.10677e+08	3.98593e+08	2.99389e+08	1.62305e+08	2.55719e+08
G217B_8606	2.60724e+08	1.68247e+08	2.56927e+08	5.21819e+08	1.49605e+09	1.91075e+09	7.89461e+08	2.55912e+09
G217B_6209	2.40004e+08	2.17257e+08	2.93418e+08	4.82783e+08	1.01579e+09	1.32897e+09	7.66075e+08	1.66063e+09
G217B_0367	2.47051e+08	2.0214e+08	2.94043e+08	5.65023e+08	1.20019e+09	1.20754e+09	6.74302e+08	1.49058e+09
G217B_4669	3.15929e+08	3.48083e+08	4.24426e+08	6.89205e+08	1.40517e+09	1.36008e+09	9.38632e+08	2.41595e+09
G217B_1492	9.37508e+07	8.32264e+07	1.09919e+08	1.67768e+08	8.45046e+08	6.67401e+08	5.19454e+08	8.58923e+08
G217B_1768	6.47393e+07	7.73146e+07	9.94008e+07	1.613e+08	6.24053e+08	6.57981e+08	3.67542e+08	8.12867e+08
G217B_4875	2.41928e+08	4.45149e+08	4.80474e+08	7.17965e+08	1.84514e+08	2.67435e+08	1.30611e+08	2.27116e+08
G217B_8835	1.61164e+08	1.40875e+08	1.70127e+08	2.72668e+08	6.91353e+08	6.35221e+08	4.21456e+08	8.64372e+08
G217B_6412	1.36232e+08	1.25585e+08	2.07917e+08	4.00216e+08	8.00776e+08	1.08635e+09	7.94566e+08	1.2616e+09
G217B_7383	1.10949e+08	8.34118e+07	1.45381e+08	2.54011e+08	8.51737e+08	1.26663e+09	5.38165e+08	1.37816e+09
G217B_8633	8.24471e+08	8.63186e+08	8.64492e+08	1.40096e+09	3.17156e+09	2.2313e+09	2.07403e+09	3329756705
G217B_3693	3.36146e+08	3.4028e+08	3.96442e+08	5.54272e+08	7.35344e+08	6.82555e+08	5.32045e+08	9.2662e+08
G217B_1013	1.74556e+08	2.09525e+08	2.93885e+08	4.06281e+08	7.09444e+08	6.382e+08	7.05366e+08	7.9435e+08
G217B_2855	1.73324e+08	1.48005e+08	1.87449e+08	3.25175e+08	1.04076e+09	1.46677e+09	6.81033e+08	1.52521e+09
G217B_0073	1.10739e+08	8.78863e+07	1.07392e+08	1.98025e+08	7.38999e+08	6.9749e+08	4.01044e+08	8.83481e+08
G217B_0750	3.33695e+08	3.25321e+08	3.85582e+08	6.48425e+08	1.0543e+09	1.02498e+09	7.35002e+08	1.15054e+09
G217B_2763	9.26603e+07	7.7201e+07	8.13519e+07	1.53544e+08	7.81632e+08	8.21431e+08	4.49266e+08	1.04649e+09
G217B_4693	2.1623e+08	2.24294e+08	2.66961e+08	4.6987e+08	1.39028e+09	1.46856e+09	7.06068e+08	1.21079e+09
G217B_5335	3.53207e+07	1.03285e+08	1.31573e+08	2.04247e+08	7.77128e+08	4.91021e+08	2.82239e+08	6.15152e+08
G217B_6089	7.37438e+07	5.67731e+07	7.22683e+07	1.39121e+08	4.13713e+08	5.38027e+08	2.76552e+08	5.98624e+08
G217B_3706	1.68698e+08	1.20931e+08	1.72844e+08	3.03743e+08	1.8546e+09	1.52865e+09	1.20463e+09	1.89611e+09
G217B_3661	4.26517e+07	2.53096e+07	3.30695e+07	4.31048e+07	5.47728e+08	5.73203e+08	4.326e+08	6.39368e+08
G217B_6102	2.39651e+08	2.64124e+08	2.86913e+08	4.33102e+08	2.57362e+09	2.13325e+09	1.62013e+09	2.50446e+09
G217B_8296	1.24715e+08	2.08057e+08	2.45587e+08	4.25913e+08	6.57481e+08	6.2912e+08	3.8054e+08	9.0059e+08
G217B_5155	7.77208e+07	7.79461e+07	7.44873e+07	1.42912e+08	6.06966e+08	4.91962e+08	3.73512e+08	6.22925e+08
G217B_3363	1.45764e+08	1.52661e+08	1.99785e+08	4.5437e+08	1.24922e+09	1.14208e+09	7.56679e+08	1.4573e+09
G217B_7866	1.82251e+08	1.15132e+08	1.35629e+08	1.88231e+08	3.88909e+08	1.01825e+09	6.70141e+08	1.93138e+09
G217B_3244	5.22406e+07	4.11761e+07	5.82546e+07	9.32337e+07	3.6502e+08	4.29518e+08	3.01267e+08	6.02603e+08
G217B_8234	1.35891e+08	1.12428e+08	1.37436e+08	2.29017e+08	8.04852e+08	8.20104e+08	6.04784e+08	1.18305e+09
G217B_8369	1.99504e+08	2.28467e+08	2.82698e+08	4.45801e+08	2.09468e+09	2.00293e+09	1.43983e+09	2.55295e+09
G217B_2056	1.1298e+08	3.84354e+08	4.44993e+08	6.85794e+08	6.66281e+07	3.84459e+07	2.36554e+07	3.55443e+07
G217B_4316	1.27576e+08	1.00548e+08	1.42862e+08	2.71035e+08	8.76088e+08	7.70919e+08	5.11617e+08	9.66246e+08
G217B_0285	2.11419e+08	1.94094e+08	2.02306e+08	3.07086e+08	1.51545e+09	1.27833e+09	1.16801e+09	1.71632e+09
G217B_2593	7.473e+08	6.71916e+08	7.57741e+08	9.59171e+08	5.10317e+09	4.44065e+09	3.31087e+09	4.60607e+09
G217B_8949	6.62041e+07	5.33567e+07	6.91482e+07	1.24603e+08	8.98491e+08	9.02904e+08	5.75822e+08	1.40554e+09
G217B_8796	8.36099e+07	1.46898e+08	1.71367e+08	1.93733e+08	8.15329e+08	7.00806e+08	3.96964e+08	7.08439e+08
G217B_5720	1.32004e+08	1.86968e+08	3.47542e+08	6.92768e+08	1.05214e+09	1283657373	5.10027e+08	1.13237e+09
G217B_2221	5.17681e+07	8.93511e+07	1.28511e+08	2.1831e+08	4.38219e+08	2.22443e+08	1.4316e+08	2.15148e+08
G217B_8445	1.26315e+08	1.26313e+08	2.13788e+08	3.85555e+08	8.99879e+08	8.3981e+08	3.87424e+08	6.59958e+08
G217B_4688	6.64906e+07	6.72606e+07	1.21298e+08	1.87604e+08	9.76549e+08	1.07892e+09	5.53878e+08	1.02743e+09
G217B_7474	9.06311e+07	1.08079e+08	1.3819e+08	1.6169e+08	7.68549e+08	6.10534e+08	4.82942e+08	6.75928e+08
G217B_6918	1.54168e+09	1.70207e+09	1.98132e+09	2.44356e+09	1.57006e+10	1.19617e+10	1.18353e+10	1.48707e+10
G217B_6577	1.46962e+08	1.04328e+08	1.20466e+08	2.26812e+08	5.45221e+08	1.01213e+09	5.09769e+08	1.43861e+09
G217B_6239	3.79198e+08	9.05032e+08	1.07973e+09	1.53543e+09	2.86702e+08	2.11248e+08	1.67752e+08	3.653e+08
G217B_3361	1.28981e+08	1.75565e+08	1.90155e+08	4.13044e+08	1.08696e+09	9.18395e+08	6.38246e+08	1.00878e+09
G217B_1206	2.34221e+08	2.36842e+08	3.3365e+08	5.01247e+08	4.20122e+08	4.6622e+08	3.04916e+08	5.32671e+08
G217B_6247	1.5962e+08	1.76494e+08	2.33586e+08	4.86166e+08	9.72378e+08	9.44028e+08	5.16981e+08	1.21731e+09
G217B_8638	1.82447e+08	1.85216e+08	2.37762e+08	3.97923e+08	1.12045e+09	1438590551	7.54015e+08	1699438705
G217B_6323	1.24033e+08	1.4633e+08	1.91033e+08	3.69066e+08	1.03809e+09	8.98856e+08	5.55986e+08	7.70442e+08
G217B_5865	7.05999e+07	4.28064e+07	6.66432e+07	1.18748e+08	4.5865e+08	4.87973e+08	3.31973e+08	5.63082e+08
G217B_3649	1.06176e+08	1.12199e+08	1.22738e+08	1.72597e+08	9.37379e+08	6.21452e+08	6.20375e+08	783696313
G217B_1611	1.16805e+08	1.43256e+08	1.99338e+08	3.79708e+08	4.65185e+08	4.82981e+08	2.23334e+08	4.35195e+08
G217B_2698	4.46224e+08	3.79055e+08	5.22797e+08	8.82937e+08	4.07702e+09	3.98743e+09	3.46213e+09	5.64608e+09
G217B_7194	1.07296e+08	1.14187e+08	1.59425e+08	2.2118e+08	6.3972e+08	7.1791e+08	4.09399e+08	9.0271e+08
G217B_7376	1.39536e+08	1.76208e+08	1.93222e+08	3.63346e+08	9.14688e+08	1.20864e+09	6.80976e+08	1.24572e+09
G217B_7411	1.05799e+09	1.04959e+09	1.10805e+09	1.78372e+09	3.12982e+10	1.96174e+10	2.17935e+10	2.98634e+10
G217B_3786	2.16094e+08	1.94217e+08	2.71015e+08	3.51623e+08	2.00401e+09	1.60319e+09	1.32209e+09	1.83368e+09
G217B_7126	1.95855e+09	1.62142e+09	1.88476e+09	2.35097e+09	1.26909e+10	1.35781e+10	1.21608e+10	1.49951e+10
G217B_6305	7.02877e+07	4.86028e+07	6.17684e+07	9.72607e+07	5.81792e+08	6.52578e+08	3.91819e+08	8.08748e+08
G217B_6791	3.22759e+08	3.53378e+08	4.17978e+08	7.58017e+08	4.74625e+09	4.27962e+09	2.83915e+09	4.13116e+09
G217B_4320	8.50189e+07	8.93891e+07	1.30579e+08	2.73277e+08	9.39202e+08	1.09707e+09	5.25674e+08	1.1944e+09
G217B_8092	4.33341e+08	3.84117e+08	4.77326e+08	7.36185e+08	3.55042e+09	4.57897e+09	2.26123e+09	4.61534e+09
G217B_1963	5.04374e+07	4.01351e+07	5.30042e+07	7.88286e+07	4.19925e+08	3.55998e+08	2.99828e+08	4.58754e+08
G217B_1136	3.74875e+08	4.18723e+08	4.37988e+08	5.65763e+08	2.75716e+09	2153882866	2.02509e+09	2.588e+09
G217B_3912	4.40416e+07	3.2962e+07	3.74323e+07	7.57104e+07	1.18192e+08	3.29451e+08	1.38378e+08	3.56077e+08
G217B_3484	1.04619e+08	8.72638e+07	1.24366e+08	1.79606e+08	8.39104e+08	7.49172e+08	4.78152e+08	9.44694e+08
G217B_7642	7.20613e+08	7.95455e+08	9.5218e+08	1.62219e+09	7.01308e+06	1.82686e+07	1.12306e+07	1.97502e+07
G217B_6636	1.58831e+08	1.6608e+08	2.52258e+08	4.87992e+08	9.06943e+08	1.21141e+09	5.70768e+08	1.60604e+09
G217B_6500	2.16801e+08	2.73091e+08	2.70234e+08	4.2056e+08	1.23524e+09	1.23494e+09	6.95848e+08	1.28364e+09
G217B_3010	2.79632e+08	2.55972e+08	3.21401e+08	4.79933e+08	2.70051e+09	2.53601e+09	1.74439e+09	3.09725e+09
G217B_2236	2.1955e+08	2.9118e+08	3.26668e+08	3.66553e+08	1.55321e+09	1.45522e+09	1.0457e+09	1.51421e+09
G217B_3627	1.14502e+08	1.41717e+08	1.48659e+08	2.12713e+08	3.97039e+08	4.95541e+08	2.20456e+08	5.40384e+08
G217B_6906	2.58305e+08	2.22397e+08	3.23472e+08	8.44945e+08	1.09755e+09	1.10061e+09	6.17816e+08	1.53802e+09
G217B_5336	3.04159e+07	3.49427e+07	4.04213e+07	6.33299e+07	2.69932e+08	2.42002e+08	1.26493e+08	2.97044e+08
G217B_2386	8.52629e+07	9.13906e+07	1.42674e+08	2.13755e+08	6.58912e+08	605987499	2.92319e+08	5.9346e+08
G217B_1607	1.67279e+08	1.34142e+08	2.24306e+08	2.42634e+08	1.01147e+09	1.06487e+09	7.96691e+08	1.14651e+09
G217B_2437	1.38638e+08	1.57744e+08	2.67053e+08	4.28316e+08	3.30927e+08	6.81679e+08	2.89746e+08	4.99389e+08
G217B_6391	1.56799e+08	2.21449e+08	2.94751e+08	4.71083e+08	8.68321e+08	9.71051e+08	4.46692e+08	8.88875e+08
G217B_8207	1.54774e+08	7.46092e+07	1.10872e+08	2.72934e+08	6.68434e+08	5.96373e+08	4.49787e+08	9.56986e+08
G217B_0860	3.20862e+08	3.04312e+08	4.29191e+08	5.74837e+08	2.94144e+09	2.49649e+09	1.93625e+09	2.89215e+09
G217B_6960	1.11036e+08	8.39492e+07	8.50796e+07	1.54622e+08	3.2435e+08	632608118	2.83566e+08	6.83575e+08
G217B_1211	9.16296e+07	9.58126e+07	1.27898e+08	2.2553e+08	7.57833e+08	6.18839e+08	4.57826e+08	6.7238e+08
G217B_0586	1.05561e+08	1.05958e+08	1.31636e+08	1.92351e+08	1.60928e+09	9.80899e+08	9.36772e+08	1.21293e+09
G217B_5112	2.75772e+08	2.72175e+08	2.70963e+08	4.74753e+08	3.61692e+08	5.22166e+08	3.23548e+08	8.05825e+08
G217B_6297	1.17848e+08	1.13127e+08	1.23963e+08	2.21041e+08	7.64155e+08	650370600	4.32201e+08	6.60606e+08
G217B_4159	3.96902e+07	4.52411e+07	6.561e+07	9.9345e+07	6.98064e+08	5.09792e+08	2.7686e+08	4.80836e+08
G217B_5821	9.5115e+07	9.05358e+07	1.51484e+08	2.11678e+08	4.01062e+08	4.26064e+08	2.82748e+08	5.86819e+08
G217B_4116	1.14677e+08	1.12022e+08	1.72208e+08	2.38066e+08	6.74139e+08	1.02715e+09	4.49161e+08	9.21446e+08
G217B_3440	2.24231e+08	1.33195e+08	1.86187e+08	3.77595e+08	8.8229e+08	8.78778e+08	6.24943e+08	1.11228e+09
G217B_2080	1.76768e+08	1.60629e+08	2.00255e+08	3.09803e+08	7.79087e+08	6.47028e+08	5.11334e+08	9.0036e+08
G217B_6591	1.58596e+08	1.61094e+08	1.78053e+08	2.42941e+08	1.47048e+09	1.068e+09	1.019e+09	1.27996e+09
G217B_2119	2.47371e+08	1.90728e+08	2.57724e+08	4.25415e+08	1.71154e+09	1.3751e+09	1.01193e+09	1.54115e+09
G217B_7187	2.41524e+08	2.54808e+08	2.84941e+08	4.54903e+08	1.91218e+09	1.59146e+09	1.50131e+09	2.56669e+09
G217B_7495	9.67989e+10	1.21516e+11	1.17643e+11	1.37692e+11	8.38818e+08	5.91005e+08	4.96291e+08	6.57908e+08
G217B_0535	4.75163e+08	6.70541e+08	8.05789e+08	8.97805e+08	3.56484e+07	1.67857e+07	1.50292e+07	1.73853e+07
G217B_0082	7.94204e+07	6.59353e+07	7.92628e+07	1.5813e+08	3.16916e+08	2.15832e+08	1.88909e+08	2.80398e+08
G217B_6119	3.67205e+08	3.16052e+08	3.80639e+08	6.12184e+08	1.19702e+09	9.78181e+08	9.33541e+08	1.35987e+09
G217B_4982	4.52063e+08	3.0349e+08	4.76236e+08	8.36263e+08	2.42602e+09	2628681739	1.27494e+09	3.50081e+09
G217B_4789	9.98185e+07	9.14544e+07	1.10312e+08	1.83763e+08	5.74618e+08	5.30821e+08	3.29128e+08	6.96382e+08
G217B_8089	8.86372e+07	7.56983e+07	1.12565e+08	1.58757e+08	5.67283e+08	4.38217e+08	3.27483e+08	5.06489e+08
G217B_6889	3.1971e+08	3.46258e+08	4.15733e+08	6.70316e+08	2.65155e+09	2.32018e+09	1.82261e+09	3.27771e+09
G217B_4538	6.67466e+07	5.49707e+07	9.05141e+07	1.35363e+08	4.45344e+08	5.75876e+08	2.2658e+08	5.65454e+08
G217B_3652	8.48778e+07	7.22763e+07	8.43773e+07	1.22246e+08	8.43882e+08	5.80169e+08	5.74141e+08	6.07495e+08
G217B_8515	1.35451e+08	9.66964e+07	1.29705e+08	2.00609e+08	5.68963e+08	7.46079e+08	4.34173e+08	9.01346e+08
G217B_4641	8.94742e+07	6.01131e+07	8.11899e+07	1.62701e+08	6.83285e+08	7.30936e+08	4.23167e+08	1.06641e+09
G217B_1747	1.5777e+08	1.46265e+08	1.83994e+08	2.46174e+08	1.397e+09	1.32311e+09	1.14202e+09	1.80852e+09
G217B_4189	1.12392e+08	1.24324e+08	1.51249e+08	1.72947e+08	7.73417e+08	7.19607e+08	6.32484e+08	8.17389e+08
G217B_2767	1.14729e+08	6.31821e+07	1.19598e+08	1.89479e+08	2.4426e+08	5.43099e+08	2.16435e+08	7.35382e+08
G217B_0566	1.75269e+08	2.42199e+08	2.67396e+08	3.92581e+08	1.06255e+09	1.45992e+09	7.68361e+08	1.93766e+09
G217B_4636	7.49459e+07	6.95955e+07	8.56817e+07	1.27571e+08	9.11782e+08	5.52427e+08	5.81504e+08	7.14581e+08
G217B_5557	6.30901e+07	1.67425e+08	2.3557e+08	3.99782e+08	1.82944e+07	2.34263e+07	2.82974e+07	4.49584e+07
G217B_3560	8.7072e+07	9.11265e+07	1.07539e+08	1.57038e+08	9.76506e+08	1.04522e+09	6.06089e+08	1.06024e+09
G217B_8450	2.00169e+09	1.6989e+09	1.86149e+09	2.45975e+09	2.36881e+10	1.40731e+10	17313016687	1.85825e+10
G217B_8729	7.76107e+07	1.17338e+08	1.65646e+08	2.65816e+08	1.2552e+08	1.72525e+08	1.36336e+08	3.17643e+08
G217B_4359	6.25281e+07	7.35301e+07	7.30122e+07	1.09064e+08	4.23058e+08	2.64947e+08	2.71282e+08	2.92092e+08
G217B_4524	164121682	1.56715e+08	2.03372e+08	3.06928e+08	2.11e+09	1.81568e+09	1.408e+09	2.16184e+09
G217B_8584	8.91455e+07	9.40006e+07	1.10491e+08	1.56656e+08	1.23071e+09	1.08645e+09	9.33411e+08	1.36231e+09
G217B_1466	2.36855e+07	1.43596e+07	2.45904e+07	4.15792e+07	1.99002e+08	2.19768e+08	1.09228e+08	2.64037e+08
G217B_1127	2.85038e+08	2.49637e+08	2.83173e+08	4.99966e+08	1.53228e+09	1.37956e+09	1.20677e+09	1.60258e+09
G217B_5968	4.06054e+07	3.78016e+07	3.76342e+07	8.14078e+07	2.75063e+08	3.98908e+08	1.77209e+08	6.10039e+08
G217B_5181	1.37319e+08	1.35941e+08	1.98425e+08	3.83356e+08	5.83672e+08	5.60473e+08	2.88186e+08	3.88534e+08
G217B_7459	1.16378e+08	9.08681e+07	1.05517e+08	1.64622e+08	1.00272e+09	8.9555e+08	5.76772e+08	9.87412e+08
G217B_6881	2.0264e+08	1.79824e+08	2.49002e+08	3.84673e+08	2.24198e+08	3.49626e+08	1.85955e+08	3.70583e+08
G217B_8600	7.70414e+07	6.29191e+07	1.15967e+08	1.9169e+08	5.94337e+08	6.41477e+08	3.91348e+08	7.39062e+08
G217B_6071	1.41593e+08	2.03184e+08	3.10159e+08	5.37998e+08	6.03655e+08	5.56591e+08	2.09774e+08	3.92909e+08
G217B_8574	9.77756e+07	7.92023e+07	1.07353e+08	1.79229e+08	9.03369e+08	7.78806e+08	6.23075e+08	8.55422e+08
G217B_4149	4.43211e+07	5.60492e+07	8.14018e+07	1.15423e+08	5.46027e+08	4.47764e+08	2.92706e+08	4.81114e+08
G217B_6108	3.8707e+08	3.15848e+08	4.16851e+08	5.89135e+08	2.52554e+09	3.03933e+09	1.70669e+09	3.20823e+09
G217B_0749	1.11195e+08	1.0569e+08	1.32608e+08	1.72648e+08	6.79037e+08	6.13964e+08	4.1126e+08	6.48683e+08
G217B_7076	9.76438e+07	7.81063e+07	1.09309e+08	1.67353e+08	3.54007e+08	6.63305e+08	2.56117e+08	8.87175e+08
G217B_6442	1.54634e+08	1.67873e+08	2.30514e+08	3.4228e+08	1.2837e+09	1.49171e+09	8.78306e+08	1.83457e+09
G217B_2009	1.25826e+08	1.27435e+08	1.67987e+08	2.68271e+08	6.35647e+08	6.45822e+08	3.58188e+08	7.86806e+08
G217B_6123	2.41619e+08	1.96018e+08	2.63386e+08	3.88273e+08	1.95637e+09	1.50624e+09	1.23396e+09	1.58734e+09
G217B_3929	6.19704e+07	1.19417e+08	2.11159e+08	2.90849e+08	8.83496e+08	7.36205e+08	3.40086e+08	5.16417e+08
G217B_2785	8.06476e+07	8.08379e+07	9.33697e+07	1.33905e+08	7.75296e+08	7.49911e+08	4.79892e+08	9.23344e+08
G217B_6014	9.7088e+07	7.44246e+07	1.02589e+08	1.30469e+08	752951779	5.53819e+08	5.10219e+08	6.74605e+08
G217B_6825	1.27938e+08	1.38847e+08	1.38109e+08	2.27283e+08	1.97675e+09	1.30932e+09	1.57094e+09	1752830245
G217B_3642	6.18964e+07	6.45054e+07	9.32435e+07	1.5371e+08	3.78011e+08	4.45273e+08	2.17731e+08	4.11844e+08
G217B_3605	1.32522e+08	9.53759e+07	1.2499e+08	2.22625e+08	1246737256	1.14822e+09	8.23184e+08	1.82419e+09
G217B_5077	3.52863e+07	1.15771e+08	1.85914e+08	2.62492e+08	6.98025e+08	6.20053e+08	1.76041e+08	4.13836e+08
G217B_1355	3.80609e+08	3.88518e+08	4.58348e+08	625432461	1.80407e+09	1.12551e+09	1.17012e+09	1.26769e+09
G217B_5601	4.24711e+07	4.38984e+07	4.29626e+07	3.18067e+07	6.1026e+07	1.52473e+08	1.39403e+08	223403272
G217B_8582	9.90541e+07	9.42002e+07	1.32807e+08	6.16315e+07	1.65149e+08	4.9826e+08	3.9243e+08	6.58804e+08
G217B_7968	6.87784e+07	5.81392e+07	7.90209e+07	1.30903e+08	5.02092e+08	4.0507e+08	3.52249e+08	4.66885e+08
G217B_7034	9.34762e+07	1.97257e+08	1.95546e+08	3.05662e+08	2.30368e+08	1.958e+08	7.09265e+07	1.49895e+08
G217B_1480	2.08968e+08	2.23711e+08	3.47273e+08	5.74277e+08	1.79167e+09	2.45076e+09	8.59448e+08	2.78366e+09
G217B_7789	9.84635e+07	9.73662e+07	1.37852e+08	1.92253e+08	4.67755e+08	4.98681e+08	2.96158e+08	5.59742e+08
G217B_7421	9.49313e+08	1.35584e+09	1.10191e+09	1.5911e+09	3.89454e+08	1.63524e+08	9.84291e+07	1.86172e+08
G217B_2553	1.58213e+08	1.42548e+08	1.80587e+08	3.02814e+08	5.15652e+08	5.98798e+08	2.42556e+08	6.85145e+08
G217B_5556	4.9471e+08	5.88038e+08	7.35737e+08	1.06806e+09	5.72648e+09	3.74451e+09	3.3559e+09	4.82874e+09
G217B_2021	4.65993e+08	5.82682e+08	6.17221e+08	9.27197e+08	3.41985e+08	4.02274e+08	3.11012e+08	4.87013e+08
G217B_3996	1.29489e+08	1.01416e+08	1.33438e+08	2.19626e+08	7.14602e+08	5.43063e+08	3.48466e+08	5.9083e+08
G217B_1781	2.62775e+08	2.27301e+08	3.0405e+08	5.0543e+08	1.1061e+09	1.36366e+09	6.97794e+08	1.25225e+09
G217B_8883	9.77918e+07	9.25678e+07	1.15012e+08	1.56169e+08	1.04514e+09	7.54422e+08	7.41877e+08	7.85042e+08
G217B_0343	1.1603e+08	1.59109e+08	2.41356e+08	4.00357e+08	6.996e+08	7.94559e+08	3.14966e+08	8.47503e+08
G217B_4146	6.49418e+07	6.82677e+07	6.52776e+07	8.29336e+07	7.31166e+08	3.54207e+08	515473658	6.99438e+08
G217B_6005	3.23226e+08	3.12681e+08	4.71882e+08	7.69066e+08	2.60406e+09	2.86267e+09	1.26671e+09	4.2427e+09
G217B_5102	1.70819e+08	1.36624e+08	2.01153e+08	3.02077e+08	4.92299e+08	8.58466e+08	5.41713e+08	8.69177e+08
G217B_5661	3.71815e+07	2.87953e+07	3.55474e+07	6.85403e+07	1.92779e+08	2.217e+08	1.31029e+08	3.32052e+08
G217B_5226	7.5016e+07	8.92933e+07	1.22245e+08	1.97935e+08	9.37499e+08	6.68154e+08	5.13374e+08	7.96612e+08
G217B_5412	1.87235e+08	2.50606e+08	3.16617e+08	6.4402e+08	2.34549e+08	2.52897e+08	1.42042e+08	3.4979e+08
G217B_4064	1.67885e+09	1.0569e+09	1.24817e+09	1.71416e+09	8.47667e+09	7.14577e+09	6.20563e+09	9.25209e+09
G217B_3384	1.33104e+08	1.30427e+08	1.31744e+08	1.83286e+08	1.61878e+09	1.63114e+09	1.7173e+09	1.63559e+09
G217B_1033	1.29177e+08	2.70865e+08	3.48737e+08	5.80796e+08	6.0644e+08	7.79653e+08	5.53902e+08	9.60777e+08
G217B_6929	6.66909e+07	6.01474e+07	7.12474e+07	1.39058e+08	4.25105e+08	5.6848e+08	2.03277e+08	8.4045e+08
G217B_6068	1.97731e+08	2.13208e+08	2.01131e+08	3.08266e+08	2.48033e+08	3.91761e+08	2.17279e+08	4.66761e+08
G217B_4674	6.12904e+07	4.62846e+07	8.23242e+07	2.43655e+08	4.60643e+08	6.55737e+08	3.04514e+08	7.61091e+08
G217B_8480	2.07356e+08	4.18561e+08	4.21839e+08	5.82027e+08	1.08476e+08	9.16495e+07	6.61386e+07	9.82595e+07
G217B_4581	5.90978e+07	5.45872e+07	8.00887e+07	1.2338e+08	4.55382e+08	5.29985e+08	2.81362e+08	8.14048e+08
G217B_7651	1.82357e+08	1.5774e+08	1.92892e+08	2.7295e+08	3.27066e+08	3.95195e+08	2.81162e+08	4.80292e+08
G217B_5522	1.10501e+08	8.93021e+07	1.21019e+08	2.11502e+08	5.48935e+08	4.68557e+08	4.04917e+08	7.37649e+08
G217B_5977	2.80689e+08	2.70226e+08	4.00841e+08	5.20885e+08	1.57897e+09	2.28759e+09	1.30024e+09	3.04424e+09
G217B_0455	6.5961e+08	1.15845e+09	1.24838e+09	1.88026e+09	1.80176e+07	3.81109e+07	1.13038e+07	2.42712e+07
G217B_2875	6.0816e+07	6.94174e+07	8.14249e+07	8.7837e+07	3.7792e+08	3.49565e+08	2.04915e+08	3.97904e+08
G217B_5057	2.66198e+07	3.74262e+07	4.29349e+07	4.70306e+07	3.13307e+08	2.50894e+08	1.92318e+08	2.65434e+08
G217B_5510	3.65294e+08	3.76234e+08	1.89318e+08	5.24868e+08	1.97214e+09	1.13126e+09	7.82847e+08	1.02174e+09
G217B_2970	9.49336e+07	6.74262e+07	1.1471e+08	1.97146e+08	9.66259e+08	9.41876e+08	4.69611e+08	8.20315e+08
G217B_6757	4.42212e+08	6.03067e+08	7.17023e+08	1.26108e+09	3.04199e+09	3.14552e+09	1.9338e+09	2.79579e+09
G217B_6935	9.34869e+07	8.15712e+07	1.11783e+08	1.49163e+08	5.74076e+08	5.27628e+08	4.04434e+08	6.72632e+08
G217B_8142	4.78994e+07	5.41119e+07	6.75232e+07	1.13804e+08	4.72902e+08	2.25527e+08	1.98498e+08	2.72243e+08
G217B_8927	1.23484e+08	9.80752e+07	1.18801e+08	2.04191e+08	6.47488e+08	4.78791e+08	3.49705e+08	5.11296e+08
G217B_7084	9.637e+07	7.56145e+07	1.06339e+08	1.45691e+08	3.92308e+08	3.659e+08	2.77883e+08	4.47017e+08
G217B_4758	9.12022e+07	1.11516e+08	1.59837e+08	1.81405e+08	6.43917e+08	6.32754e+08	5.4916e+08	6.66989e+08
G217B_0622	2.68823e+08	5.60958e+08	6.55665e+08	1.52893e+09	4374544178	1828941378	1.97277e+09	7013472938
G217B_4888	3.88513e+07	7.47159e+07	1.26567e+08	2.0603e+08	1.36978e+08	2.25423e+08	8.12637e+07	2.04396e+08
G217B_2197	1.45781e+08	1.23992e+08	1.53787e+08	1.86928e+08	7.68934e+08	8.2638e+08	5.0773e+08	950091566
G217B_7880	1.51876e+08	2.66682e+08	3.15731e+08	4.39973e+08	7.27518e+07	7.24474e+07	5.45081e+07	7.16271e+07
G217B_1878	8.59034e+07	7.88179e+07	8.7748e+07	1.71343e+08	1.05929e+09	6.42372e+08	6.79963e+08	1.1472e+09
G217B_6742	5.62074e+08	5.06316e+08	6.27296e+08	8.6643e+08	3.34631e+09	3.70846e+09	3.80281e+09	4.56235e+09
G217B_1320	9.13226e+07	8.293e+07	9.97666e+07	2.6586e+08	3.3497e+08	3.23615e+08	1.84293e+08	2.96916e+08
G217B_3579	1.0396e+08	6.64932e+07	7.6186e+07	1.21971e+08	4.78153e+08	5.80702e+08	3.37044e+08	6.40352e+08
G217B_4212	5.35772e+07	6.06046e+07	9.131e+07	1.40316e+08	3.91192e+08	471193444	2.72364e+08	4.84536e+08
G217B_2851	8.19247e+08	7.9433e+08	8.82796e+08	1.21029e+09	4.19178e+09	3.28723e+09	2.8135e+09	2.61215e+09
G217B_5434	5.46284e+07	4.34443e+07	7.38661e+07	1.11342e+08	3.82529e+08	2.97513e+08	1.60355e+08	3.95512e+08
G217B_8224	1.24018e+08	1.24016e+08	1.41377e+08	2.48833e+08	2.94462e+08	3.9877e+08	2.96355e+08	5.42053e+08
G217B_2635	1.30934e+08	1.32405e+08	1.62176e+08	2.3177e+08	1.21206e+09	1.68989e+09	5.71679e+08	1.6066e+09
G217B_5272	7.66673e+07	8.83748e+07	9.40245e+07	1.57474e+08	6.70811e+08	4.80696e+08	4.75811e+08	6.00624e+08
G217B_7697	7.13402e+07	7.89448e+07	7.75838e+07	1.91672e+08	2.299e+08	3.64945e+08	1.73531e+08	4.35879e+08
G217B_6818	6.01498e+07	5.6009e+07	9.92211e+07	1.61361e+08	5.7845e+08	4.66006e+08	3.26186e+08	6.11581e+08
G217B_6941	5.82782e+07	5.32657e+07	6.20993e+07	1.04313e+08	4.29692e+08	3.55101e+08	2.84108e+08	4.9396e+08
G217B_0275	6.8681e+07	6.14231e+07	8.48498e+07	1.36541e+08	6.90643e+08	4.58142e+08	3.10838e+08	6.02905e+08
G217B_5082	4.90248e+07	3.9154e+07	4.47702e+07	1.56884e+08	2.58991e+08	5.16273e+08	2.71032e+08	4.50026e+08
G217B_7996	4.94967e+07	4.1046e+07	5.04705e+07	9.22391e+07	4.42345e+08	5.31092e+08	1.75742e+08	5.50375e+08
G217B_2254	1.25529e+08	1.51031e+08	2.12426e+08	3.3402e+08	1.3155e+09	1.06137e+09	6.33731e+08	1.26728e+09
G217B_1039	6.35205e+07	5.40068e+07	7.72519e+07	8.07357e+07	2.10321e+08	2.52835e+08	1.61669e+08	3.10477e+08
G217B_4586	6.66392e+07	9.3636e+07	9.44618e+07	1.05379e+08	4.36829e+08	5.37339e+08	4.36522e+08	4.85864e+08
G217B_2806	1.11217e+09	1.10606e+09	1.6437e+09	2.686e+09	1.40394e+09	2.05547e+09	1.22918e+09	2.31053e+09
G217B_2759	1.10208e+08	1.21034e+08	7.58341e+07	1.37939e+08	2.07266e+08	5.30053e+08	3.50558e+08	1.39166e+09
G217B_6840	3.82755e+08	4.34654e+08	6.14097e+08	7.66748e+08	2.84728e+09	2.76109e+09	1.79441e+09	3.13989e+09
G217B_4807	1.13134e+08	1.1144e+08	1.30159e+08	2.30874e+08	9.28141e+08	8.83535e+08	6.92006e+08	1.01867e+09
G217B_3181	7.41895e+07	5.03039e+07	7.23018e+07	9.25166e+07	4.03397e+08	3.36982e+08	3.16645e+08	4.02249e+08
G217B_4624	5.20618e+07	5.36484e+07	5.67233e+07	1.19989e+08	6.8811e+08	5.32872e+08	4.1442e+08	6.60354e+08
G217B_6163	9.69498e+07	1.12653e+08	1.60247e+08	1.64288e+08	7.44986e+08	6.66584e+08	6.53976e+08	1.03524e+09
G217B_8198	6.95189e+07	6.12972e+07	9.24026e+07	1.81259e+08	4.38898e+08	6.65912e+08	3.00504e+08	8.22283e+08
G217B_1160	1.39357e+08	1.25393e+08	1.98817e+08	3.10855e+08	6.80358e+08	4.63837e+08	3.73684e+08	8.84952e+08
G217B_6052	2.03379e+08	2.08343e+08	2.86004e+08	3.13893e+08	1.55217e+09	1.38439e+09	1.03938e+09	1.81288e+09
G217B_3894	1.00969e+08	1.02281e+08	1.32669e+08	4.64953e+08	5.99287e+08	5.81496e+08	3.04339e+08	9.03272e+08
G217B_0620	2.0861e+07	1.89633e+07	1.68147e+07	4.88811e+07	2.22128e+08	1.93893e+08	1.00353e+08	2.20666e+08
G217B_8440	4.07712e+07	2.62202e+07	4.06468e+07	8.22958e+07	3.7105e+08	3.23137e+08	2.00796e+08	7.88894e+08
G217B_7758	6.65158e+07	1.69433e+08	2.74178e+08	3.20856e+08	1.265e+08	7.69416e+07	4.17158e+07	5.9886e+07
G217B_1767	1.15044e+08	1.08707e+08	1.32378e+08	1.84451e+08	8.76007e+08	1.04258e+09	6.57855e+08	1.26934e+09
G217B_1859	7.55126e+07	7.7713e+07	1.27198e+08	1.31247e+08	9.08752e+08	9.07565e+08	6.53149e+08	1.11859e+09
G217B_4440	4.77757e+08	1.05783e+09	9.65495e+08	1.36692e+09	4.46919e+08	2.42572e+08	1.60448e+08	2.21183e+08
G217B_3865	8.38053e+07	7.45456e+07	8.52042e+07	2.00151e+08	2.67035e+08	5.08886e+08	2.68579e+08	7.10895e+08
G217B_5366	9.23185e+07	1.11535e+08	1.51708e+08	2.22845e+08	5.18117e+08	5.05834e+08	3.14567e+08	6.83713e+08
G217B_2406	4.5611e+08	5.38963e+08	5.45224e+08	8.15487e+08	1.14449e+10	5.64622e+09	7.0583e+09	7.84046e+09
G217B_6533	2.33112e+08	2.58042e+08	4.40034e+08	6.64126e+08	1153074796	1.14908e+09	5.54367e+08	8.77497e+08
G217B_2697	6.00643e+08	8.77368e+08	1.05286e+09	1.76226e+09	1.83429e+07	2.28367e+07	1.6549e+07	2.56391e+07
G217B_5114	5.34992e+07	5.14294e+07	7.28813e+07	9.47638e+07	5.40404e+08	4.60405e+08	3.71349e+08	5.36153e+08
G217B_5318	4.51824e+07	3.89789e+07	5.69553e+07	6.9863e+07	2.72011e+08	3.43004e+08	1.96742e+08	3.98493e+08
G217B_3920	1.66696e+08	1.96454e+08	2.3032e+08	3.16585e+08	1.46983e+09	1.21525e+09	9.59363e+08	1436914356
G217B_0360	7.92661e+07	6.47436e+07	8.30071e+07	1.28307e+08	3.96857e+08	431011169	2.50084e+08	4.35781e+08
G217B_1021	4.26557e+07	3.87213e+07	4.4258e+07	7.36127e+07	4.91381e+08	4.4741e+08	4.1574e+08	5.03307e+08
G217B_6294	1.03964e+08	1.14562e+08	1.41029e+08	2.05124e+08	1110474675	911345901	6.54898e+08	1.07326e+09
G217B_1630	1.48814e+07	1.21279e+07	1.65e+07	2.43871e+07	1.74577e+08	1.39106e+08	1.05899e+08	2.57642e+08
G217B_5043	3.88511e+07	3.62172e+07	4.09268e+07	6.90256e+07	4.4782e+08	2.24131e+08	1.81141e+08	2.4376e+08
G217B_6142	2.75131e+08	3.52012e+08	4.28224e+08	6.48865e+08	6.2056e+08	7.25185e+08	3.64918e+08	9.43116e+08
G217B_8428	8.61727e+06	2.98562e+07	5.67084e+07	6.71623e+07	3.96752e+08	1.07204e+08	2.36936e+07	4.50639e+07
G217B_5162	7.57457e+07	9.8989e+07	1.09288e+08	2.06192e+08	4.824e+08	4.94474e+08	3.14265e+08	6.92694e+08
G217B_2662	1.92535e+07	1.95011e+07	2.69155e+07	4.11806e+07	1.90727e+08	1.58848e+08	1.25475e+08	1.90694e+08
G217B_8624	1.85539e+07	7.10067e+06	9.93992e+06	1.51737e+07	1.07187e+08	166730404	5.65872e+07	1.697e+08
G217B_2431	2.27895e+07	1.99667e+07	2.35505e+07	3.51637e+07	2.19113e+08	1.72721e+08	1.67268e+08	2.8844e+08
G217B_8730	6.90785e+07	6.71658e+07	9.47784e+07	1.43888e+08	3.85233e+08	3.89616e+08	2.70319e+08	5.52413e+08
G217B_1391	8.79873e+07	7.23631e+07	1.04625e+08	1.06747e+08	3.94396e+08	4.49289e+08	3.75848e+08	5.78772e+08
G217B_2946	1.92615e+08	2.0372e+08	2.35275e+08	3.64614e+08	9.62169e+08	9.87171e+08	6.80882e+08	1.33153e+09
G217B_3256	2.26585e+07	74240505	7.99538e+07	9.79234e+07	589446592	237273413	1.83614e+08	1.63793e+08
G217B_4319	1.34816e+08	1.84022e+08	1.83061e+08	2.79672e+08	4.30633e+08	7.88827e+08	4.83868e+08	1.09173e+09
G217B_4366	4.86583e+07	3.56059e+07	5.7899e+07	1.06318e+08	4.82144e+08	5.57853e+08	2.80359e+08	5.7459e+08
G217B_3107	4.60146e+08	4.60566e+08	4.33368e+08	6.27898e+08	5.77774e+09	4.12799e+09	3.40557e+09	4.86206e+09
G217B_1989	4.06932e+07	5.08185e+07	9.22874e+07	1.18456e+08	5.59739e+08	595490622	2.31981e+08	4.63076e+08
G217B_7220	1.30379e+08	1.23415e+08	1.27675e+08	2.03118e+08	1.17755e+09	9.29798e+08	7.94301e+08	1.14167e+09
G217B_4237	1.17406e+08	1.09286e+08	1.28053e+08	1.75555e+08	4.94812e+08	5.88043e+08	3.49414e+08	7.97783e+08
G217B_3662	9.93251e+07	1.09018e+08	1.28534e+08	1.82944e+08	4.67422e+08	3.16757e+08	2.49337e+08	4.01069e+08
G217B_4136	5.40633e+07	3.89259e+07	5.24191e+07	8.79333e+07	1.69516e+08	1.85665e+08	1.32285e+08	2.81094e+08
G217B_3770	6.9241e+07	4.86032e+07	1.15638e+08	1.62376e+08	4.70801e+08	4.23223e+08	2.37505e+08	5.39936e+08
G217B_6769	8.30817e+07	6.76956e+07	1.26417e+08	1.58111e+08	5.68986e+08	6.90957e+08	3.71118e+08	8.6243e+08
G217B_2030	6.96196e+07	7.39974e+07	1.09393e+08	9.09379e+07	8.38281e+08	5.91331e+08	3.59731e+08	6.45271e+08
G217B_2122	1.02967e+08	8.90047e+07	1.22469e+08	1.70413e+08	8.10428e+08	7.2608e+08	4.27417e+08	7.67661e+08
G217B_7057	2.15015e+08	2.7092e+08	3.6955e+08	6.82856e+08	1.70284e+09	1.04438e+09	7.0914e+08	9.98734e+08
G217B_8601	5.05051e+07	7.35883e+07	9.36399e+07	1.65454e+08	4.96718e+08	3.76753e+08	2.04648e+08	3.5541e+08
G217B_8716	3.86962e+07	3.32553e+07	4.42625e+07	7.50059e+07	3.70374e+08	3.42077e+08	222015718	472863720
G217B_7995	7.01791e+08	7.97824e+08	9.69068e+08	1.11263e+09	6.37582e+09	4.29663e+09	4.53592e+09	5.28563e+09
G217B_6832	2.09059e+08	1.76866e+08	2.11135e+08	3.76481e+08	8.28697e+08	8.31655e+08	5.89219e+08	1.31007e+09
G217B_8248	5.55859e+07	6.836e+07	8.9204e+07	1.53985e+08	3.13104e+08	3.51538e+08	1.98102e+08	4.33624e+08
G217B_3988	4.96813e+07	3.12366e+07	4.57699e+07	5.9484e+07	1.20793e+08	3.06346e+08	1.12436e+08	3.32268e+08
G217B_0739	3.50504e+08	3.72972e+08	4.52574e+08	8.87512e+08	2.75863e+09	2.23446e+09	1.7766e+09	3.22507e+09
G217B_1614	2.54926e+07	2.98336e+07	3.13454e+07	6.20888e+07	4.28758e+08	3.15654e+08	2.85307e+08	4.64785e+08
G217B_3644	2.41589e+07	2.77006e+07	4.25366e+07	7.30193e+07	2.4021e+08	2.30288e+08	1.47925e+08	2.79313e+08
G217B_6722	4.40778e+07	1.09447e+08	1.03586e+08	1.2633e+08	4.46611e+08	3.8165e+08	1.9368e+08	3.41532e+08
G217B_5053	6.80065e+07	6.04995e+07	6.42613e+07	1.89644e+08	1.64117e+08	2.72379e+08	1.62161e+08	3.91844e+08
G217B_6717	2.73905e+07	2.81778e+07	3.82016e+07	6.69684e+07	1.48269e+08	1.0274e+08	7.86822e+07	9.13764e+07
G217B_5607	4.04564e+07	2.99473e+07	5.6222e+07	5.0094e+07	1.93585e+08	2.09384e+08	9.54686e+07	1.55491e+08
G217B_8196	8.53293e+07	7.84775e+07	9.4383e+07	1.47441e+08	8.5027e+08	783867243	5.30517e+08	9.81088e+08
G217B_7501	4.54501e+07	3.55744e+07	3.5352e+07	6.69136e+07	1.87431e+08	2.66697e+08	1.78802e+08	3.14249e+08
G217B_6609	4.66037e+07	5.02697e+07	6.61172e+07	8.4324e+07	4.27178e+08	3.38292e+08	3.22796e+08	4.50334e+08
G217B_3502	2.40783e+07	5.32781e+07	7.65971e+07	1.21913e+08	3.21489e+08	1.87599e+08	1.09593e+08	2.06285e+08
G217B_8022	1.10375e+08	1.46014e+08	1.43894e+08	2.69565e+08	3.98955e+08	3.5241e+08	1.99033e+08	4.56882e+08
G217B_8768	3.73941e+07	6.41565e+07	8.87642e+07	1.3713e+08	2.36575e+08	3.87689e+08	1.10481e+08	2.7372e+08
G217B_5170	3.30307e+07	7.34865e+07	1.00705e+08	1.18871e+08	1.52397e+09	4.89322e+08	4.47638e+08	6.91673e+08
G217B_5735	7.53724e+07	9.50229e+07	1.25669e+08	2.47866e+08	5.71274e+08	5.29411e+08	3.1108e+08	5.5632e+08
G217B_3667	5.07474e+07	7.79594e+07	7.95873e+07	1.27482e+08	2.0447e+08	2.63036e+08	1.33333e+08	3.46395e+08
G217B_5429	2.31101e+08	3.22049e+08	3.63578e+08	5.28933e+08	7.15472e+08	1.0087e+09	9.92148e+08	1.61283e+09
G217B_2046	1.92105e+07	2.29372e+07	2.62212e+07	4.93981e+07	1.26122e+08	1.58462e+08	6.75599e+07	2.22462e+08
G217B_6072	4.05537e+07	4.67699e+07	6.6869e+07	1.10385e+08	2.85533e+08	3.33873e+08	1.40578e+08	392985072
G217B_3223	7.37082e+07	6.5303e+07	6.58201e+07	1.0325e+08	9.88693e+08	7.24756e+08	712603723	8.64358e+08
G217B_3197	1.50924e+08	1.71798e+08	2.08597e+08	2.43187e+08	4.14676e+08	3.1069e+08	2.07937e+08	3.43296e+08
G217B_1639	7.93484e+07	1.01585e+08	1.34733e+08	2.24572e+08	3.53714e+08	2.77662e+08	1.02409e+08	2.81733e+08
G217B_6375	4.20473e+07	5.21822e+07	6.07077e+07	1.23197e+08	2.94985e+08	2.72429e+08	1.84641e+08	3.39292e+08
G217B_6691	1.19674e+08	1.19295e+08	1.41106e+08	3.04121e+08	5.14663e+08	5.25983e+08	2.88794e+08	5.86699e+08
G217B_8720	3.80291e+07	4.24264e+07	5.17347e+07	7.00535e+07	2.80718e+08	2.22092e+08	1.90976e+08	2.96065e+08
G217B_7310	5.78614e+07	4.88978e+07	6.44426e+07	8.97847e+07	4.27205e+08	4.32367e+08	3.03334e+08	4.79402e+08
G217B_7734	3.01708e+07	4.18532e+07	6.14622e+07	1.00217e+08	3.31494e+08	319096717	1.82602e+08	287793040
G217B_3978	2.19512e+08	3.02119e+08	3.03749e+08	3.90454e+08	5.58682e+08	460164395	2.01069e+08	3.70384e+08
G217B_5574	4.60988e+07	3.23876e+07	5.0855e+07	6.69537e+07	3.43593e+08	3.32085e+08	2.40114e+08	3.82398e+08
G217B_1556	5.1124e+07	9.23092e+07	1.26517e+08	1.78261e+08	3.18571e+08	3.04157e+08	1.28093e+08	2.28933e+08
G217B_8219	5.67421e+07	4.00047e+07	5.01193e+07	5.68588e+07	3.21226e+08	2.93933e+08	2.27207e+08	3.31511e+08
G217B_4919	4.23308e+07	4.46703e+07	4.86258e+07	8.82729e+07	284066998	3.06378e+08	1.83067e+08	365164314
G217B_7362	2.93018e+07	5.47312e+07	6.75581e+07	7.82401e+07	3.05828e+08	2.83892e+08	1.52805e+08	3.07082e+08
G217B_5591	1.03221e+07	2.85493e+07	3.97156e+07	6.77439e+07	1.06648e+08	8.18856e+07	3.51086e+07	3.8506e+07
G217B_4520	7.15274e+07	1.60148e+08	1.71347e+08	2.18756e+08	7.07475e+07	8.13904e+07	4.36345e+07	6.96212e+07
G217B_2185	8.42215e+07	1.41527e+08	1.91979e+08	2.67033e+08	6.30426e+08	5.49845e+08	3.21483e+08	3.47597e+08
G217B_4468	5.20593e+07	5.32432e+07	1.09212e+08	3.62246e+08	284029735	3.16153e+08	1.39817e+08	3.71657e+08
G217B_5478	1.54104e+08	1.51639e+08	1.63134e+08	2.52834e+08	7.35077e+08	6.41098e+08	5.17981e+08	9.13404e+08
G217B_0539	2.669e+07	2.46977e+07	3.0505e+07	5.36907e+07	3.40508e+08	2.58916e+08	2.0355e+08	3.64222e+08
G217B_5299	6.75749e+07	5.99559e+07	8.77915e+07	1.03556e+08	4.51337e+08	4.86304e+08	3.29059e+08	5.43132e+08
G217B_5300	1.05119e+08	1.13577e+08	1.30217e+08	1.88815e+08	7.94073e+08	5.59318e+08	6.04138e+08	6.64412e+08
G217B_7773	8.67291e+07	119084852	2.09904e+08	3.74261e+08	4.64261e+08	3.74248e+08	1.96936e+08	2.99021e+08
G217B_1109	3.43824e+07	2.99868e+07	4.18178e+07	7.07442e+07	3.3057e+08	2.57849e+08	2.58876e+08	3.60383e+08
G217B_1121	3.8666e+07	4.3861e+07	6.54605e+07	1.26166e+08	5.58422e+08	3.47349e+08	2.20719e+08	3.79552e+08
G217B_5643	6.30441e+07	7.15626e+07	9.10148e+07	1.06536e+08	8.2213e+08	6.66964e+08	4.79956e+08	6.09182e+08
G217B_1941	4.29341e+07	3.00883e+07	4.17335e+07	7.10494e+07	3.10056e+08	2.82699e+08	2.07972e+08	3.73901e+08
G217B_2994	1.71783e+07	2.35934e+07	4.28164e+07	6.26818e+07	2.17318e+08	1.99495e+08	8.25338e+07	2.13543e+08
G217B_1092	9.03806e+07	1.0012e+08	1.2381e+08	1.31088e+08	5.04915e+08	5.71021e+08	341890050	6.7591e+08
G217B_1139	2.01431e+08	1.64027e+08	2.08326e+08	4.50718e+08	1.08606e+09	1.4635e+09	7.03995e+08	2072638192
G217B_0038	7.80788e+07	8.28622e+07	1.14546e+08	1.68382e+08	1.81325e+08	1.91594e+08	1.25085e+08	2.29241e+08
G217B_8773	2.54738e+07	3.46433e+07	4.67856e+07	6.30057e+07	3.85771e+08	2.39036e+08	2.0221e+08	2.81085e+08
G217B_3633	8.22258e+07	4.56625e+07	6.74147e+07	1.0978e+08	1.29718e+08	3.68473e+08	1.14489e+08	5.46405e+08
G217B_1138	1.23397e+08	1.76021e+08	1.65808e+08	219840222	1.63361e+08	1.09816e+08	1.28808e+08	1.64154e+08
G217B_1408	6.1653e+07	5.31141e+07	6.77828e+07	1.47856e+08	1.54481e+08	1.85343e+08	9.85254e+07	2.62133e+08
G217B_8372	3.89704e+07	7.94216e+07	8.07797e+07	1.60465e+08	4.27027e+08	3.0154e+08	1.47278e+08	2.46145e+08
G217B_2799	1.72285e+08	1.2076e+08	1.10831e+08	1.92569e+08	1.53267e+08	3.77611e+08	3.38805e+08	1.04511e+09
G217B_8185	4.22994e+08	3.69225e+08	5.51908e+08	7.3484e+08	2.4892e+09	3.53266e+09	1.82065e+09	4.59704e+09
G217B_0635	1.49398e+08	1.91536e+08	2.31144e+08	2.80785e+08	4.01826e+08	6.03258e+08	3.64187e+08	6.09898e+08
G217B_5857	1.58673e+08	2.07421e+08	1.89683e+08	3.24394e+08	6.02845e+08	5.99581e+08	4.44664e+08	682039206
G217B_1016	1.05312e+08	1.43488e+08	1.40954e+08	3.61804e+08	3.93965e+08	3.4806e+08	1.47596e+08	401467860
G217B_4129	1.42062e+10	7.07168e+09	8.11732e+09	5.21596e+10	5.75423e+09	36029798510	1.5137e+10	2.03753e+10
G217B_4031	2.7671e+07	2.64622e+07	3.65084e+07	4.81706e+07	2.79182e+08	1.96732e+08	1.41736e+08	2.34311e+08
G217B_6898	2.286e+07	3.84983e+07	6.52746e+07	1.28697e+08	2.15452e+08	1.29442e+08	5.55052e+07	1.128e+08
G217B_8792	3.27775e+08	3.31613e+08	3.78296e+08	4.92633e+08	3324264468	3.07217e+09	2.53127e+09	3.14099e+09
G217B_5773	1.79044e+08	1.60449e+08	2.24087e+08	3.74935e+08	1.62497e+09	1.01709e+09	8.08891e+08	1.24539e+09
G217B_7422	7.50384e+07	7.94285e+07	7.92671e+07	2.47184e+08	1.99726e+08	3.28714e+08	1.89638e+08	4.48344e+08
G217B_4446	1.04016e+08	1.19166e+08	1.35052e+08	1.56915e+08	8.67347e+08	7.93087e+08	5.53587e+08	9.06289e+08
G217B_2059	2.82134e+08	2.86051e+08	3.55889e+08	5.20202e+08	3.54542e+09	2.34476e+09	2.67193e+09	3.20433e+09
G217B_6561	8.22508e+07	2.41342e+08	2.46228e+08	3.42443e+08	1.15413e+07	6.1259e+06	4.40163e+06	1.41207e+07
G217B_6633	3.16052e+07	3.14931e+07	4.40052e+07	7.58487e+07	2.65931e+08	2.35647e+08	1.61607e+08	2.39238e+08
G217B_0768	1.02167e+07	1.2149e+07	1.41374e+07	2.1182e+07	1.30038e+08	1.25128e+08	8.98076e+07	1.45125e+08
G217B_8309	5.82756e+07	4.29202e+07	5.95925e+07	7.4738e+07	2.82155e+08	3.64374e+08	2.03047e+08	3.9155e+08
G217B_2349	1.28181e+07	1.09716e+07	2.94454e+07	4.48864e+07	1.05751e+08	8.32088e+07	3.41132e+07	6.57512e+07
G217B_4900	7.12781e+07	7.15464e+07	1.02923e+08	1.30648e+08	5.46112e+08	617748913	3.17314e+08	6.87119e+08
G217B_6995	604257870	5.64245e+08	609950903	8.89937e+08	2.16693e+07	2.55533e+07	1.60396e+07	2.20944e+07
G217B_8597	8.5366e+07	1.19038e+08	1.45796e+08	3.4338e+08	5.26107e+08	5.9959e+08	3.09837e+08	7.10573e+08
G217B_4539	1.31307e+07	1.09422e+07	1.50135e+07	1.38256e+07	8.39828e+07	1.0517e+08	4.67695e+07	1.17426e+08
G217B_0577	2.93853e+07	2.58217e+07	3.65441e+07	5.8001e+07	1.81131e+08	1.86304e+08	1.14271e+08	2.40054e+08
G217B_5360	3.39743e+07	2.85394e+07	3.85113e+07	7.89355e+07	1.80827e+08	1.85471e+08	1.0021e+08	2.45567e+08
G217B_1566	5.18539e+08	5.764e+08	7.23963e+08	1.47746e+09	2.90956e+09	2.05997e+09	1.62223e+09	3.0361e+09
G217B_2244	2.08994e+07	3.25924e+07	4.3098e+07	7.68491e+07	3.13148e+08	2.35723e+08	1.75008e+08	3.97129e+08
G217B_1713	1.55602e+07	1.95095e+07	2.7908e+07	3.93277e+07	3.06231e+08	2.33485e+08	1.20115e+08	2.74072e+08
G217B_3875	5.11223e+07	6.56934e+07	7.19212e+07	1.1572e+08	3.07885e+08	2.04433e+08	1.93684e+08	2.83358e+08
G217B_4564	5.92789e+08	1.2774e+09	1.11546e+09	1308960045	2.29911e+08	1.92333e+08	1.54895e+08	2.30425e+08
G217B_8307	1.09017e+07	3.03323e+07	4.12156e+07	6.83609e+07	1.38902e+08	1.09483e+08	4.96292e+07	1.46983e+08
G217B_1571	5.77183e+07	3.51892e+07	4.56542e+07	5.8827e+07	4.77601e+08	3.33281e+08	2.20516e+08	3.92509e+08
G217B_6693	1.03965e+08	1.07236e+08	1.22944e+08	1.60109e+08	9.76802e+08	7.98124e+08	6.99266e+08	1.04142e+09
G217B_8132	3.32847e+07	2.47204e+07	4.00869e+07	6.82862e+07	2.73821e+08	3.13641e+08	1.54611e+08	2.38258e+08
G217B_6525	3.05922e+07	3.08422e+07	3.35514e+07	5.80322e+07	1.21304e+08	1.53145e+08	8.67336e+07	1.62628e+08
G217B_2750	3.58477e+07	3.1297e+07	5.25337e+07	8.12941e+07	1.87541e+08	1.73198e+08	1.20022e+08	2.91673e+08
G217B_3467	4.52768e+07	2.04861e+08	2.72095e+08	4.58535e+08	1.01279e+08	4.88743e+07	3.93092e+07	3.58413e+07
G217B_3368	5.02322e+07	3.16203e+07	6.26846e+07	124200063	2.24347e+08	2.20661e+08	1.29006e+08	3.19133e+08
G217B_6914	1.95891e+07	1.35513e+07	2.69312e+07	4.75548e+07	7.27145e+07	1.4268e+08	5.49979e+07	1.19259e+08
G217B_5147	6.04455e+07	6.06234e+07	7.60608e+07	1.35736e+08	4.06447e+08	4.88296e+08	3.34785e+08	5.43856e+08
G217B_5548	2.80493e+07	2.11934e+07	3.2147e+07	3.71721e+07	2.17058e+08	1.8309e+08	1.48801e+08	2.18549e+08
G217B_7986	1.49071e+08	1.6033e+08	1.74595e+08	2.82106e+08	8.67771e+08	5.72086e+08	4.99142e+08	6.94043e+08
G217B_6182	3.89568e+07	4.80567e+07	7.86252e+07	1.12566e+08	2.22122e+08	2.23218e+08	1.19144e+08	1.65005e+08
G217B_4913	5.45802e+07	2.21431e+08	2.32543e+08	2.53375e+08	4.06056e+07	2.56426e+07	3.22729e+07	2.88939e+07
G217B_3608	1.29189e+07	1.50871e+07	2.10177e+07	1.72716e+07	1.60235e+08	1.41798e+08	1.66311e+08	1.40306e+08
G217B_8171	6.4224e+07	7.13463e+07	1.12017e+08	1.10514e+08	2.74101e+08	2.23693e+08	1.92547e+08	1.78402e+08
G217B_6531	4.6808e+07	3.49902e+07	4.50879e+07	7.50577e+07	4.07086e+08	3.16031e+08	2.19237e+08	4.12536e+08
G217B_5085	2.00067e+07	1.62728e+07	1.99055e+07	3.0961e+07	1.47569e+08	1.3785e+08	8.31055e+07	1.43578e+08
G217B_6847	4.26017e+07	2.64848e+07	2.47168e+07	4.34971e+07	2.04208e+08	2.01989e+08	1.68578e+08	2.23417e+08
G217B_6403	3.22906e+07	4.08109e+07	3.98095e+07	7.16726e+07	3.26702e+08	275868025	2.06491e+08	3.54007e+08
G217B_1107	1.50983e+08	1.62561e+08	2.09377e+08	2.92205e+08	5.15566e+08	6.96594e+08	3.59974e+08	8.71666e+08
G217B_8954	3.74525e+08	3.54153e+08	4.05395e+08	6.66746e+08	4.0093e+09	3.10019e+09	2.28893e+09	4.04335e+09
G217B_7766	3.36184e+08	4.55709e+08	4.25283e+08	6.5345e+08	1.66468e+08	1.18225e+08	1.02256e+08	1.34814e+08
G217B_2611	7.10601e+07	6.49626e+07	1.06844e+08	1.16643e+08	5.85112e+08	6.90056e+08	3.74129e+08	7.30693e+08
G217B_1126	3.41019e+07	2.44248e+07	3.09289e+07	4.92081e+07	1.46969e+08	1.27615e+08	9.44384e+07	1.47085e+08
G217B_0727	1.45958e+08	9.26312e+07	1.09515e+08	1.72757e+08	4.52771e+08	3.32621e+08	2.63233e+08	5.11107e+08
G217B_8188	3.10408e+07	2.8102e+07	4.08528e+07	6.7338e+07	1.23436e+08	9.7624e+07	5.10848e+07	1.03252e+08
G217B_8941	1.93931e+08	1.27331e+08	1.95375e+08	3.3933e+08	3.98889e+08	9.75522e+08	3.9822e+08	1.31824e+09
G217B_3475	3.83518e+07	6.563e+07	7.72013e+07	5.87042e+07	4.60827e+08	3.68919e+08	3.4694e+08	3.48243e+08
G217B_4855	1.24708e+08	1.12544e+08	1.34657e+08	2.21737e+08	5.64594e+08	6.35789e+08	6.10578e+08	7.52657e+08
G217B_5550	1.84379e+07	3.6673e+07	5.00809e+07	6.38074e+07	597856312	2.58982e+08	2.26731e+08	2.56164e+08
G217B_8920	5.7214e+07	1.01732e+08	1.84302e+08	2.85129e+08	3.69498e+08	2.6605e+08	1.14326e+08	2.03727e+08
G217B_3392	3.03025e+07	1.22057e+07	3.43226e+07	2.50595e+07	1.33402e+08	9.37008e+07	1.20819e+08	1.33175e+08
G217B_1272	7.40007e+07	9.54507e+07	1.26464e+08	2.11791e+08	592648231	6.10418e+08	2.91426e+08	4.17593e+08
G217B_2395	1.13208e+07	1.46781e+07	6.77061e+06	4.81612e+07	1.26542e+08	1.00676e+08	4.70049e+07	9.76732e+07
G217B_8715	1.19452e+07	1.78277e+07	2.40658e+07	4.11649e+07	2.07763e+08	2.02247e+08	1.09082e+08	2.30817e+08
G217B_4600	5.83402e+07	3.82161e+07	6.71832e+07	8.2639e+07	2.01384e+08	2.04495e+08	138827099	1.8989e+08
G217B_7703	1.48308e+08	1.638e+08	1.92077e+08	3.58344e+08	1.30328e+09	7.9371e+08	7.01591e+08	1.18031e+09
G217B_5844	1.20504e+08	1.01184e+08	1.55305e+08	2.50423e+08	6.05097e+08	6.94217e+08	4.48034e+08	8.21989e+08
G217B_5785	4.74259e+07	3.76442e+07	5.25598e+07	9.86125e+07	3.54241e+08	3.05413e+08	2.12419e+08	3.61744e+08
G217B_4752	6.06703e+07	8.55294e+07	1.09953e+08	1.04989e+08	5.87343e+08	6.40354e+08	4.07623e+08	5.43038e+08
G217B_3936	5.62993e+07	6.35304e+07	6.86879e+07	9.40087e+07	3.08186e+08	2.58856e+08	2.12134e+08	3.13578e+08
G217B_3700	7.59977e+06	7.02564e+06	7.29322e+06	1.91129e+07	1.74695e+08	1.15096e+08	1.42235e+08	1.72948e+08
G217B_4936	3.13191e+08	3.13784e+08	3.79753e+08	5.90347e+08	1.53999e+09	1.87261e+09	1.31308e+09	2.51886e+09
G217B_0953	1.22121e+08	7.98052e+07	1.13185e+08	2.07717e+08	6.77321e+08	735923429	4.28186e+08	9.79098e+08
G217B_2362	2.18083e+08	2.1558e+08	3.5137e+08	1.87822e+09	8.6504e+08	1.21939e+09	5.92816e+08	1.26085e+09
G217B_2142	1.57146e+07	1.55424e+07	1.73254e+07	2.48565e+07	1.75593e+08	121082819	1.08536e+08	1.29195e+08
G217B_4665	2.32679e+08	1.64505e+08	2.19899e+08	2.8898e+08	3.45761e+09	2.38168e+09	2.51122e+09	3.02634e+09
G217B_6390	1.2863e+08	2.32626e+08	2.9094e+08	4.85026e+08	5.04155e+07	2.54852e+07	1.14674e+07	3.08071e+07
G217B_7667	4.60925e+07	3.85227e+07	4.73242e+07	7.56189e+07	3.9656e+08	3.46049e+08	2.91531e+08	4.18846e+08
G217B_4678	4.00789e+07	3.46504e+07	4.42844e+07	5.07702e+07	6.10053e+08	6.26344e+08	469077056	6.26931e+08
G217B_5602	3.60836e+07	3.10702e+07	3.59071e+07	6.74798e+07	2.71731e+08	2.99903e+08	1.93523e+08	3.69136e+08
G217B_3393	5.50606e+07	5.08736e+07	5.76285e+07	9.43064e+07	3.96067e+08	3.57589e+08	2.35786e+08	4.09283e+08
G217B_3982	2.65832e+07	2.93017e+07	3.72144e+07	5.85209e+07	1.22922e+08	1.58079e+08	9.51343e+07	1.25272e+08
G217B_7346	2.68963e+08	3.17037e+08	3.63074e+08	5.03514e+08	1.62937e+09	1394766592	1.34979e+09	1.75952e+09
G217B_6285	3.16347e+07	2.55187e+07	2.91149e+07	4.53898e+07	2.74426e+08	2.01966e+08	2.09145e+08	2.63403e+08
G217B_5476	7.90238e+07	8.61316e+07	1.28499e+08	1.52677e+08	5.65639e+08	3.11333e+08	3.1439e+08	3.65225e+08
G217B_4533	3.73476e+07	2.61983e+07	3.32118e+07	4.3633e+07	1.89346e+08	1.8959e+08	1.21965e+08	2.23554e+08
G217B_2330	3.30527e+07	7.57312e+07	1.76833e+08	1.67311e+08	1.78427e+08	8.01169e+07	3.2982e+07	9.41748e+07
G217B_7374	3.97639e+07	3.03376e+07	3.88593e+07	4.42464e+07	2.16838e+08	2.33233e+08	1.39857e+08	2.00646e+08
G217B_8603	3.03085e+07	2.37947e+07	3.50007e+07	4.75425e+07	1.66777e+08	2.40865e+08	1.28038e+08	265127128
G217B_3117	2.35363e+07	5.25791e+07	7.78182e+07	1.01179e+08	4.6894e+08	3.15697e+08	2.53919e+08	2.49433e+08
G217B_1163	3.56674e+07	4.20962e+07	6.50337e+07	1.20579e+08	1.26238e+08	1.25006e+08	5.68191e+07	9.11025e+07
G217B_6710	6.93372e+07	8.8446e+07	9.62416e+07	1.16752e+08	8.16466e+08	6.89217e+08	4.88781e+08	7.03137e+08
G217B_4337	4.92226e+07	5.12889e+07	6.73439e+07	1.03652e+08	2.97884e+08	2.73115e+08	2.16113e+08	4.79182e+08
G217B_0273	3.01294e+07	2.45518e+07	3.6417e+07	5.69474e+07	1.77281e+08	1.63426e+08	1.13647e+08	1.75193e+08
G217B_8157	6.09184e+07	5.09972e+07	7.68031e+07	1.16646e+08	6.74858e+08	6.63934e+08	3.82821e+08	6.70223e+08
G217B_4792	3.47604e+07	6.10196e+07	5.56444e+07	8.85747e+07	8.66709e+07	7.63687e+07	5.01674e+07	8.08422e+07
G217B_3689	1.85134e+07	2.05394e+07	4.09248e+07	5.47851e+07	396087638	3.21409e+08	190264028	376773373
G217B_6001	2.49429e+07	1.49873e+07	3.35908e+07	5.22819e+07	1.8082e+08	1.47226e+08	7.53501e+07	1.67678e+08
G217B_7508	8.23395e+07	1.19928e+08	1.5388e+08	2.84939e+08	1.46788e+08	1.18813e+08	8.64168e+07	1.1002e+08
G217B_2695	3.0322e+07	3.84662e+07	2.87473e+07	1.86861e+07	2.57196e+08	3.38317e+08	1.81745e+08	3.49385e+08
G217B_3580	2.86105e+07	2.80606e+07	6.02749e+07	3.39446e+07	3.49819e+08	3.15622e+08	1.40374e+08	2.67124e+08
G217B_7241	4.96963e+07	5.25836e+07	6.51135e+07	1.02875e+08	3.40437e+08	3.24851e+08	1.79729e+08	3.83626e+08
G217B_3884	1.83563e+08	4.98763e+08	6.55335e+07	4.07961e+08	1.88145e+08	1.76648e+08	1.92106e+08	5.60976e+08
G217B_5600	1.06515e+08	1.41063e+08	1.70454e+08	2.82376e+08	8.73077e+08	7.85049e+08	5.23211e+08	7.98498e+08
G217B_3888	8.894e+07	6.54635e+07	8.16329e+07	1.3887e+08	6.47137e+08	5.89471e+08	4.48277e+08	6.60784e+08
G217B_1715	7.37095e+07	6.14973e+07	6.32784e+07	1.46497e+08	3.07825e+08	3.71399e+08	2.47021e+08	4.64209e+08
G217B_3125	2.69028e+07	6.29226e+07	1.13465e+08	2.57685e+08	2.59069e+08	2.12336e+08	6.26631e+07	4.23688e+07
G217B_1680	1.84778e+08	3.46265e+08	5.11386e+08	6.31468e+08	9.65271e+08	7.24252e+08	5.05963e+08	7.42044e+08
G217B_8279	2.4434e+07	2.37715e+07	3.09419e+07	3.41768e+07	2.45451e+08	2.68285e+08	1.51944e+08	2.86373e+08
G217B_1504	9.95204e+07	1.11146e+08	2.37098e+08	2.72728e+08	5.96018e+08	8.13222e+08	8.80271e+08	1.73737e+09
G217B_4151	3.82287e+07	3.56681e+07	4.90431e+07	8.60737e+07	1.57866e+08	2.64912e+08	1.42557e+08	3.99983e+08
G217B_0778	1.95644e+07	3.73999e+07	5.3799e+07	8.56745e+07	3.36679e+08	2.78911e+08	1.36595e+08	2.05062e+08
G217B_8455	1.18331e+08	1.13644e+08	1.48062e+08	1.95893e+08	7.75777e+08	8.45761e+08	7.8077e+08	1.00575e+09
G217B_7053	1.98267e+07	1.2706e+07	1.74027e+07	3.53671e+07	130618385	1.15129e+08	6.29138e+07	2.15861e+08
G217B_4849	3.70246e+08	5.5509e+08	5.07949e+08	6.2384e+08	3.12151e+09	2210484185	1.93749e+09	2.50193e+09
G217B_4207	1.23095e+07	1.12441e+07	1.8352e+07	2.24652e+07	1.17736e+08	8.16814e+07	8.31943e+07	1.28932e+08
G217B_1191	3.12192e+07	1.86098e+07	2.70406e+07	4.27704e+07	1.53666e+08	1.60986e+08	1.34798e+08	176269968
G217B_7269	2.82604e+07	3.12627e+07	3.32122e+07	3.73806e+07	1.00657e+08	1.1322e+08	9.88696e+07	1.6283e+08
G217B_7037	1.33944e+07	9.14489e+06	1.31518e+07	1.94833e+07	1.60741e+08	1.00305e+08	8.12334e+07	1.28962e+08
G217B_0454	1.39435e+07	3.08433e+07	4.329e+07	6.13119e+07	1.25728e+08	1.31157e+08	6.19061e+07	1.34117e+08
G217B_8424	1.78615e+08	1.8846e+08	2.52243e+08	3.91975e+08	5.12936e+08	6.29406e+08	2.6661e+08	5.41936e+08
G217B_2956	1.14078e+08	1.08695e+08	1.21092e+08	1.67201e+08	917889073	8.35854e+08	7.87771e+08	1095801429
G217B_6858	3.12913e+07	9.03307e+07	1.04261e+08	1.68886e+08	1.40106e+07	1.99252e+07	7.90362e+06	2.46626e+07
G217B_5554	5.27863e+07	5.66839e+07	7.5653e+07	8.02019e+07	4.47628e+08	3.89916e+08	2.49691e+08	3.41092e+08
G217B_2901	1.04027e+07	1.09852e+07	1.23489e+07	1.89727e+07	1.48983e+08	9.77861e+07	9.63117e+07	1.16539e+08
G217B_1579	2.27657e+07	2.01947e+07	2.84724e+07	4.37507e+07	1.84796e+08	1.69217e+08	7.75527e+07	2.14909e+08
G217B_5757	8.77292e+07	6.75701e+07	8.34332e+07	1.48714e+08	617289648	6.68901e+08	518380480	708461155
G217B_2731	1.25614e+07	1.92103e+07	1.89223e+07	2.09493e+07	1.30475e+08	1.14678e+08	7.66791e+07	1.24252e+08
G217B_5352	1.19648e+08	2.62462e+08	3.05141e+08	3.56419e+08	2.67981e+06	1.61137e+06	2.66454e+06	1.35273e+06
G217B_4737	1.98718e+07	2.19372e+07	3.17292e+07	6.37552e+07	4.57263e+07	1.42091e+08	7.57559e+07	1.73164e+08
G217B_0648	2.72569e+07	3.67742e+07	3.84157e+07	9.49615e+07	2.56563e+08	2.32275e+08	1.31806e+08	2.58309e+08
G217B_3561	1.55722e+08	1.29495e+08	1.62717e+08	3.80989e+07	6.81371e+08	7.8455e+08	5.37773e+08	1.03154e+09
G217B_6920	7.21021e+07	9.35432e+07	1.08609e+08	1.79265e+08	2.42089e+08	3.95052e+08	2.98204e+08	5.55922e+08
G217B_7720	9.70204e+07	8.10009e+07	1.27902e+08	2.25769e+08	2.714e+08	2.79189e+08	1.6549e+08	3.80485e+08
G217B_1413	1.45317e+08	1.56676e+08	2.41824e+08	3.44373e+08	2.36631e+09	1915780132	1.51229e+09	1.64495e+09
G217B_2877	5.23051e+07	4.1809e+07	5.66323e+07	6.41873e+07	4.82303e+08	5.80335e+08	4.13667e+08	6.8193e+08
G217B_8195	1.20783e+07	2.63712e+07	3.31427e+07	4.5042e+07	1.83942e+08	1.00177e+08	7.35363e+07	9.71636e+07
G217B_0818	3.54095e+07	3.98581e+07	4.29617e+07	5.62384e+07	2.15822e+08	2.3311e+08	2.0485e+08	3.72809e+08
G217B_3120	2.18066e+07	2.09606e+07	2.61846e+07	5.0034e+07	1.22068e+08	9.91268e+07	1.19462e+08	1.15373e+08
G217B_8013	4.40752e+07	4.77981e+07	5.56375e+07	7.67538e+07	3.30105e+08	2.58049e+08	2.51315e+08	3.82571e+08
G217B_5494	2.39659e+07	1.75757e+07	2.2964e+07	3.36263e+07	1.10682e+08	9.4616e+07	7.41688e+07	1.40032e+08
G217B_6085	4.67549e+07	3.86803e+07	4.99539e+07	8.92545e+07	3.17079e+08	2.90178e+08	2.44675e+08	4.82014e+08
G217B_1069	1.69092e+08	1.4434e+08	1.68481e+08	2.23866e+08	962687981	929335388	6.64983e+08	1.22314e+09
G217B_0111	1.00435e+07	1.60801e+07	2.16461e+07	2.92361e+07	2.09148e+08	9.87385e+07	8.94081e+07	9.98764e+07
G217B_0796	1.98189e+07	1.6517e+07	2.09862e+07	3.26385e+07	1.88867e+08	1.48761e+08	1.43351e+08	1.96584e+08
G217B_3908	6.6674e+07	6.48128e+07	9.04542e+07	1.29902e+08	3.20146e+08	3.4352e+08	2.26569e+08	4.30962e+08
G217B_5516	5.07265e+07	2.65122e+07	6.20835e+07	3.71028e+07	2.54684e+08	1.66841e+08	1.69597e+08	2.91696e+08
G217B_8147	1.27574e+07	3.25654e+07	4.53089e+07	6.20167e+07	1.17805e+08	1.31976e+08	6.10854e+07	8.69563e+07
G217B_5678	1.35428e+08	1.37827e+08	1.84991e+08	378219671	7.81571e+08	5.29641e+08	5.25821e+08	669099236
G217B_7180	4.68715e+07	3.89392e+07	7.71425e+07	1.3429e+08	1.67471e+08	1.61547e+08	6.65141e+07	1.40044e+08
G217B_8705	1.00933e+07	7.21873e+06	1.2966e+07	2.10089e+07	1.31233e+08	1.41845e+08	4.1113e+07	1.70892e+08
G217B_8563	2.03381e+07	2.03645e+07	2.72642e+07	4.5568e+07	2.35734e+08	1.75174e+08	1.44922e+08	1.80322e+08
G217B_4895	8.50323e+07	1.09875e+08	1.30173e+08	1.30009e+08	1.28391e+09	1.04456e+09	8.52768e+08	1.36359e+09
G217B_5995	1.18319e+08	8.86488e+07	1.11632e+08	1.33657e+08	1.09688e+09	7.03331e+08	6.00555e+08	7.14064e+08
G217B_2819	2.32774e+07	3.99388e+07	3.93155e+07	6.89093e+07	2.37205e+08	1.36325e+08	1.03004e+08	1.06502e+08
G217B_3834	2.12248e+07	3.40995e+07	4.90301e+07	9.43326e+07	3.26872e+08	1.95217e+08	2.1939e+08	1.51205e+08
G217B_2492	1.64342e+07	1.76257e+07	2.22074e+07	5.15574e+07	1.67131e+08	1.23402e+08	8.14741e+07	1.40509e+08
G217B_8536	1.41561e+08	1.84431e+08	1.47745e+08	2.77971e+08	555907865	6.0433e+08	3.36576e+08	8.92036e+08
G217B_1546	2.49666e+07	1.79083e+07	2.07612e+07	1.31054e+08	8.65065e+07	7.44407e+07	6.42297e+07	1.26305e+08
G217B_6237	5.28979e+07	8.12262e+07	1.19034e+08	2.07109e+08	5.45504e+08	3.39961e+08	2.14582e+08	388034703
G217B_3999	1.27507e+07	3.00359e+07	3.13293e+07	2.94868e+07	1.09513e+08	1.34881e+08	8.24684e+07	8.33971e+07
G217B_4324	2.70418e+07	1.12877e+07	4.00522e+07	2.37826e+07	1.41556e+08	1.05347e+08	7.53562e+07	1.14981e+08
G217B_1647	1.69594e+07	1.2602e+07	2.05332e+07	3.35911e+07	1.31528e+08	9.96377e+07	7.99677e+07	1.4335e+08
G217B_0026	4.21933e+07	5.63702e+07	8.09134e+07	7.74466e+07	2.79218e+08	2.42492e+08	1.86435e+08	2.73336e+08
G217B_8120	1.0813e+08	1.30931e+08	1.58883e+08	2.91324e+08	1.28719e+09	7.55598e+08	4.4916e+08	9.16832e+08
G217B_0909	1.17385e+07	1.70544e+07	2.16021e+07	2.91601e+07	5.98797e+07	8.53812e+07	5.54906e+07	5.92481e+07
G217B_8540	1.81734e+07	2.4906e+07	3.03838e+07	4.59331e+07	1.49915e+08	1.49191e+08	1.06458e+08	2.07812e+08
G217B_7694	4.25962e+07	4.36625e+07	5.11955e+07	1.03047e+08	440635906	3.26747e+08	2.7887e+08	3.81969e+08
G217B_2906	1.01008e+07	2.77538e+07	2.62299e+07	3.37593e+07	1.51939e+08	3.81251e+08	1.54386e+08	3.21731e+08
G217B_8895	1.07274e+08	1.21329e+08	1.31076e+08	1.4605e+08	7.95544e+08	9.54781e+08	1.12301e+09	1.19001e+09
G217B_0582	2.92047e+07	1.85024e+07	2.34151e+07	4.54196e+07	9.24363e+07	1.02498e+08	6.97189e+07	1.37546e+08
G217B_5572	6.49536e+07	2.32979e+07	4.30277e+07	6.05481e+07	1.12891e+08	3.51007e+07	7.09081e+07	5.45281e+07
G217B_2114	1.10525e+08	3.44454e+07	3.17477e+07	4.48661e+07	242172046	2.77772e+08	2.25753e+08	3.07454e+08
G217B_5868	1.23067e+08	1.1868e+08	1.32213e+08	1.90779e+08	1.58544e+09	1.20427e+09	1.23759e+09	1.50198e+09
G217B_0970	2.27725e+07	5.69293e+07	4.87598e+07	9.71997e+07	449330314	368114385	3.07893e+08	6.00772e+08
G217B_3590	1.02763e+07	1.62746e+07	1.57751e+07	2.8546e+07	1.21175e+08	9.14975e+07	6.48121e+07	1.20682e+08
G217B_1333	4.21414e+07	4.13863e+07	6.10968e+07	6.23679e+07	669128303	5.58458e+08	4.0195e+08	5.63545e+08
G217B_5577	6.79077e+07	1.09783e+08	1.91218e+08	2.92734e+08	2.77943e+08	4.97244e+08	1.40023e+08	5.83636e+08
G217B_4779	2.76115e+07	9.37958e+07	1.62611e+08	2.53296e+08	3.14446e+06	4.24967e+06	3.12902e+06	3.38657e+06
G217B_1796	5.25471e+07	5.22411e+07	7.85518e+07	1.09211e+08	2.15786e+08	4.23151e+08	1.13703e+08	5.07716e+08
G217B_3461	1.2228e+08	1.66049e+08	1.99957e+08	2.49804e+08	2.14784e+09	1.78122e+09	1.70421e+09	1.88125e+09
G217B_3976	9.32458e+06	9.46422e+06	1.18371e+07	2.08278e+07	1.49251e+08	1.11371e+08	8.67938e+07	1.13611e+08
G217B_1902	2.33211e+07	2.11861e+07	3.09567e+07	3.64906e+07	213211193	1.40805e+08	1.65812e+08	1.6207e+08
G217B_5715	3.36947e+08	2.7365e+08	3.14287e+08	4.6276e+08	1.06317e+09	1.0984e+09	8.14933e+08	1.07785e+09
G217B_5668	1.87824e+07	6.63463e+06	1.95022e+07	1.20081e+07	103949842	5.3068e+07	4.58677e+07	9.45798e+07
G217B_7181	2.1581e+07	3.39533e+07	4.51773e+07	1.504e+08	2.67099e+08	2.04809e+08	1.75648e+08	3.08169e+09
G217B_6146	2.58486e+07	2.42528e+07	3.17571e+07	8.46978e+07	1.7315e+08	2.70279e+08	1.09009e+08	2.45324e+08
G217B_3843	1.06522e+07	3.18257e+07	3.53157e+07	1.65291e+07	8.41138e+07	8.09046e+07	73980106	9.84444e+07
G217B_5485	1.80443e+07	2.99983e+07	3.48552e+07	6.23243e+07	3.16727e+08	2.37534e+08	1.5373e+08	1.76075e+08
G217B_7580	4.82804e+07	5.72105e+07	6.92936e+07	8.69397e+07	6.19849e+08	4.54811e+08	4.71667e+08	5.75978e+08
G217B_7804	3.4723e+07	8.30778e+07	1.05051e+08	1.51959e+08	5.55584e+06	5.26953e+06	4.74031e+06	1.28644e+07
G217B_6479	1.10969e+07	8.53327e+06	1.17839e+07	1.02342e+07	7.65836e+07	5.57665e+07	4.98489e+07	6.96204e+07
G217B_5540	7.79327e+08	9.43899e+08	8.94305e+08	1.48638e+09	3.98305e+09	2.42515e+09	2.84869e+09	3752901882
G217B_3928	5.31813e+07	57663586	1.15332e+08	2.07145e+08	265885425	1.95e+08	1.01317e+08	1.80647e+08
G217B_4125	5.90179e+07	7.49901e+07	7.78139e+07	1.03727e+08	3.78939e+08	2.67642e+08	2.65951e+08	3.39445e+08
G217B_0767	2.08683e+07	1.85241e+07	2.58501e+07	3.55384e+07	1.59175e+08	1.70138e+08	1.22578e+08	2.33599e+08
G217B_3738	8.84732e+06	1.33539e+07	4.14072e+07	6.37792e+07	6.99467e+06	4.05023e+06	3.45803e+06	1.04116e+07
G217B_5742	2.68456e+07	1.59718e+07	1.97506e+07	3.28824e+07	1.16145e+08	7.89191e+07	6.3752e+07	1.0735e+08
G217B_5347	2.22746e+07	3.43242e+07	3.34536e+07	6.72343e+07	1.93198e+08	2.06273e+08	1.68492e+08	2.09495e+08
G217B_1959	7.1348e+07	1.30759e+08	1.55788e+08	2.04853e+08	6.01318e+08	4.65565e+08	2.80722e+08	3.97111e+08
G217B_2996	1.08284e+08	1.50087e+08	2.84662e+08	3.47581e+08	5.76281e+08	6.64634e+08	3.66009e+08	7.18873e+08
G217B_5283	3.10304e+07	2.44411e+07	2.76506e+07	5.01984e+07	1.63034e+08	130583856	1.07587e+08	1.49727e+08
G217B_6055	8.91169e+07	1.30167e+08	1.25397e+08	1.17562e+08	1.05641e+08	1.58307e+08	7.17706e+07	1.57762e+08
G217B_2830	3.25666e+07	2.50294e+07	3.881e+07	7.57826e+07	2.13223e+08	1.89293e+08	1.34298e+08	301473701
G217B_6372	1.13149e+07	1.62374e+07	1.26092e+07	2.008e+07	145516157	8.64579e+07	74429246	1.13604e+08
G217B_1151	1.0521e+07	1.77407e+07	2.40731e+07	3.94128e+07	1.52832e+08	1.40588e+08	5.91257e+07	1.1061e+08
G217B_1824	1.55471e+07	1.92345e+07	2.84472e+07	3.50971e+07	1.63364e+08	1.23291e+08	9.24794e+07	1.16774e+08
G217B_5669	5.80784e+06	2.12948e+07	3.80893e+07	6.04779e+07	6.71313e+07	7.06753e+07	1.99816e+07	3.47637e+07
G217B_6331	9.01572e+07	8.75137e+07	9.96611e+07	1.62799e+08	773226922	784123840	551546543	7.97929e+08
G217B_8495	2.95005e+07	3.25858e+07	3.65975e+07	5.95751e+07	1.12258e+08	1.38588e+08	4.70319e+07	1.64534e+08
G217B_0553	1.98728e+07	1.94978e+07	2.77662e+07	4.56425e+07	7.00346e+08	5.84791e+08	2.60971e+08	9.23391e+08
G217B_0836	1.03466e+08	1.17875e+08	2.33986e+08	6.07601e+08	293838932	3.56431e+08	313960647	7.48967e+08
G217B_2494	9.8812e+06	8.98619e+06	1.02505e+07	1.6986e+07	1.09742e+08	70255785	6.83984e+07	113073669
G217B_3331	1.8719e+08	1.99407e+08	2.14467e+08	2.67025e+08	1.99036e+08	1.37221e+08	1.25434e+08	1.54545e+08
G217B_4556	2.2277e+07	1.35797e+07	2.92002e+07	6.44534e+07	7.77882e+07	7.06446e+07	6.70674e+07	8.95769e+07
G217B_0007	1.20747e+08	1.90238e+08	2.59356e+08	4.46491e+08	4.22741e+08	2.99389e+08	1.87502e+08	3.56203e+08
G217B_1323	4.35989e+07	3.78597e+07	5.58174e+07	1.19195e+08	8.03534e+07	1.12305e+08	4.41166e+07	7.38027e+07
G217B_5087	4.68612e+07	2.28703e+07	2.43288e+07	4.20467e+07	2.48317e+08	3.24519e+08	1.91506e+08	3.45044e+08
G217B_5653	2.97493e+07	2.8544e+07	3.54463e+07	5.50916e+07	1.82583e+08	1.53792e+08	1.08043e+08	2.01619e+08
G217B_5813	1.31044e+07	2.39802e+07	2.37652e+07	3.52376e+07	1.6992e+08	1.05478e+08	6.68492e+07	1.12904e+08
G217B_8357	1.26439e+09	1.24738e+09	1.43048e+09	2.13533e+09	1.86202e+10	1.07051e+10	1.49208e+10	1.57991e+10
G217B_4611	1.18499e+07	1.23687e+07	1.07909e+07	2.38225e+07	1.42489e+08	8.98675e+07	6.15511e+07	1.20367e+08
G217B_6491	4.81918e+06	3.81807e+06	2.64835e+06	5.18779e+06	3.76173e+07	3.10229e+07	1.95635e+07	2.71725e+07
G217B_1124	5.95161e+07	8.93388e+07	1.17007e+08	1.67677e+08	1.66509e+08	1.23963e+08	4.5108e+07	1.74509e+08
G217B_2001	3.62751e+07	4.00874e+07	4.88789e+07	5.93481e+07	3.16591e+08	1.66477e+08	1.97615e+08	1.64684e+08
G217B_1457	9.41614e+06	7.20675e+06	8.32973e+06	8.2735e+06	3.12527e+07	3.76486e+07	1.72947e+07	6.09796e+07
G217B_8944	2.99842e+07	3.61253e+07	4.54385e+07	8.22957e+07	3.95098e+08	392634108	1.88995e+08	3.8742e+08
G217B_2134	1.72313e+07	3.46928e+07	4.9893e+07	6.73895e+07	1.51772e+08	1.4255e+08	7.05991e+07	1.02416e+08
G217B_2231	3.58802e+07	6.04328e+07	6.62103e+07	9.51241e+07	2.93174e+08	2.57984e+08	2.05148e+08	5.61475e+10
G217B_6356	2.93479e+07	3.98207e+07	4.80463e+07	8.50103e+07	3.82837e+08	3.20787e+08	1.95226e+08	3.55588e+08
G217B_3673	1.38275e+07	1.76417e+07	1.92772e+07	3.85038e+07	1.2292e+08	9.49351e+07	5.98699e+07	7.75914e+07
G217B_0638	4.09016e+08	4.44607e+08	4.71221e+08	8.45607e+08	1.81489e+07	1.34741e+07	2.38114e+06	8.44289e+06
G217B_1899	81336139	1.02995e+08	1.44481e+08	2.1324e+08	2.50596e+08	2.82828e+08	1.91541e+08	3.01077e+08
G217B_8012	1.75419e+07	2.15364e+07	3.54025e+07	3.45907e+07	1.20578e+08	1.49448e+08	6.44452e+07	1.46873e+08
G217B_0153	3.80508e+07	3.76449e+07	4.77095e+07	5.72017e+07	2.23281e+08	6.65102e+08	1.16493e+08	2.50965e+08
G217B_1766	5.46678e+07	4.82053e+07	1.15039e+08	1.34952e+08	2.81515e+08	291014515	258133861	282475421
G217B_4699	5.52294e+07	1.10745e+08	1.62921e+08	2.8815e+08	7.07245e+08	5.14636e+08	3.53715e+08	5.04886e+08
G217B_4728	1.18199e+07	8.90181e+06	1.52742e+07	2.27707e+07	7.88203e+07	1.01233e+08	5.88096e+07	1.09932e+08
G217B_8899	3.49529e+06	7.26566e+06	1.42274e+06	2.68036e+06	5.26804e+07	6.18425e+07	4.61337e+07	8.19808e+07
G217B_6067	2.44619e+08	3.01647e+08	3.69131e+08	5.95132e+08	9.66264e+08	1.20138e+09	6.02704e+08	1630637481
G217B_4311	1.96228e+07	4.44856e+07	6.00419e+07	9.47477e+07	4.35746e+08	2.147e+08	1.03265e+08	2.4623e+08
G217B_8073	1.18656e+07	1.22183e+07	1.45821e+07	2.0239e+07	1.24985e+08	9.33346e+07	8.10803e+07	141462539
G217B_4480	5.42947e+07	8.52325e+07	1.1094e+08	2.03275e+08	4.50714e+08	2.50176e+08	2.24685e+08	2.22479e+08
G217B_6845	1.95225e+07	1.6767e+07	2.49483e+07	4.28732e+07	9.56779e+07	1.20569e+08	6.31059e+07	1.49579e+08
G217B_7755	7.38015e+07	7.1225e+07	1.08923e+08	1.67017e+08	8.45803e+07	1.67928e+08	8.6667e+07	1.54335e+08
G217B_8040	3.46868e+07	2.06457e+07	2.17698e+07	49047076	1.09853e+08	1.62197e+08	102260659	2.12518e+08
G217B_8848	9.51786e+06	9.93344e+06	8.3463e+06	1.81751e+07	1.21565e+08	1.32913e+08	8.22675e+07	1.14448e+08
G217B_8230	6.44496e+06	8.50852e+06	9.69466e+06	3.51742e+07	8.1935e+07	9.78725e+07	61765976	1.11272e+08
G217B_6336	2.4115e+07	2.12959e+07	2.73774e+07	6.02294e+07	262238552	2.24851e+08	2.11259e+08	2.95504e+08
G217B_3474	5.70476e+06	4.77535e+06	6.17833e+06	9.72784e+06	1.0862e+08	75275325	7.97233e+07	1.14022e+08
G217B_3208	2.33611e+07	2.06214e+07	2.98861e+07	4.67306e+07	1.16021e+08	6.67587e+07	4.72289e+07	4.90593e+07
G217B_0737	1.44899e+07	1.54449e+07	3.06283e+07	4.86189e+07	1.81558e+08	1.40334e+08	1.1436e+08	1.14287e+08
G217B_8186	5.75609e+06	7.68378e+06	1.54959e+07	1.85899e+07	89908521	81921040	2.78296e+07	4.08758e+07
G217B_8344	6.06905e+06	1.1121e+07	1.15633e+07	1.76179e+07	8.59e+07	9.10815e+07	3.71443e+07	7.50617e+07
G217B_1881	2.64377e+07	2.37149e+07	3.74718e+07	6.66088e+07	2.12763e+08	2.256e+08	1.51093e+08	321619287
G217B_8057	2.5868e+07	2.75475e+07	3.33826e+07	2.19883e+07	1.4632e+08	1.03609e+08	1.14161e+08	1.35886e+08
G217B_4928	1.0305e+07	1.90428e+07	2.42987e+07	2.26809e+07	1.02785e+08	1.34658e+08	7.17344e+07	1.25124e+08
G217B_4373	1.36482e+07	1.34436e+07	1.85264e+07	2.13263e+07	1.24074e+08	9.90488e+07	8.67831e+07	1.41586e+08
G217B_0641	2.16616e+07	2.18703e+07	2.08874e+07	3.61189e+07	1.81361e+08	1.8454e+08	1.48392e+08	2.09699e+08
G217B_6498	6.97008e+06	5.50739e+06	7.30313e+06	1.31435e+07	6.62787e+07	6.47764e+07	4.94277e+07	1.00283e+08
G217B_5302	6.75386e+06	6.18732e+06	7.64621e+06	1.2112e+07	8.34117e+07	6.4684e+07	4.82964e+07	6.84577e+07
G217B_5055	3.51812e+07	5.22186e+07	6.1684e+07	4.62749e+07	6.1201e+07	7.07675e+07	3.19772e+07	8.72775e+07
G217B_7148	6.44704e+07	6.30851e+07	5.00854e+07	7.59601e+07	3.44572e+08	2.80418e+08	2.44323e+08	3.38483e+08
G217B_8113	1.1748e+07	1.26462e+07	1.16284e+07	1.71656e+07	7.88768e+07	7.10698e+07	5.63729e+07	9.84162e+07
G217B_3280	7.65744e+06	5.94727e+06	5.63005e+06	1.11797e+07	8.09512e+07	5.50761e+07	5.0151e+07	9.19392e+07
G217B_5587	1.16236e+07	1.02903e+07	1.36523e+07	1.66289e+07	70758630	7.65739e+07	4.35055e+07	1.01542e+08
G217B_3830	2.40828e+07	1.54518e+07	2.76669e+07	4.27974e+07	1.60132e+08	1.24511e+08	1.28043e+08	1.78462e+08
G217B_3675	6.32436e+06	3.86694e+06	1.70255e+07	1.17964e+07	4.45938e+07	5.22917e+07	3.43958e+07	3.1774e+07
G217B_8336	1.67572e+08	1.27405e+08	1.8248e+08	3.01045e+08	2241268851	1.66275e+09	1.41625e+09	1.71338e+09
G217B_4708	1.28302e+08	1.36275e+08	1.96059e+08	2.31833e+08	1.76214e+09	1.30959e+09	8.22987e+08	1108030790
G217B_0645	2.0373e+07	3.61854e+07	4.31317e+07	5.16954e+07	1.52027e+08	1.19224e+08	7.5975e+07	7.82724e+07
G217B_3165	2.01997e+07	1.22457e+07	1.83292e+07	2.25744e+07	1.19832e+08	1.13226e+08	7.60787e+07	1.31698e+08
G217B_8551	1.8952e+07	2.51335e+07	2.00595e+07	2.87911e+07	277679050	2.15284e+08	1.60848e+08	228376163
G217B_5017	3.98537e+07	6.29852e+07	1.24084e+08	1.66597e+08	2.27748e+08	2.25134e+08	8.18909e+07	2.33662e+08
G217B_0098	1.75211e+07	1.80752e+07	2.29618e+07	4.53901e+07	1.7845e+08	1.69399e+08	1.24946e+08	2.14182e+08
G217B_6550	2.73816e+07	3.88128e+07	4.9405e+07	5.77502e+07	4.79427e+08	3.11457e+08	2.93325e+08	3.41645e+08
G217B_5338	4.20675e+07	5.94291e+07	9.55524e+07	1.52191e+08	1.13936e+08	9.27678e+07	4.46818e+07	6.33506e+07
G217B_5473	1.27463e+07	1.1225e+07	1.55183e+07	2.49572e+07	1.59206e+08	1.8297e+08	1.12509e+08	2.39308e+08
G217B_1196	6.62536e+06	9.02018e+06	1.20961e+07	1.02872e+07	7.38967e+07	7.85327e+07	3.66548e+07	8.46117e+07
G217B_4661	3.07819e+07	1.61836e+07	2.18663e+07	4.39777e+07	1.95485e+08	215870775	1.37658e+08	1.94895e+08
G217B_8233	1.57511e+07	1.55225e+07	1.803e+07	2.90524e+07	2.23263e+08	1.54119e+08	1.55919e+08	2.48694e+08
G217B_3513	2.09228e+07	1.8549e+07	2.14774e+07	2.5061e+07	8.12438e+07	5.96909e+07	7.81686e+07	8.96145e+07
G217B_8042	1.63993e+07	6.62565e+07	3.00663e+07	7.99773e+07	3.34568e+08	1.57787e+08	1.01607e+08	1.26686e+08
G217B_7797	4.9149e+07	7.7512e+07	8.4927e+07	9.50758e+07	3.24098e+08	401804174	3.25889e+08	4.95895e+08
G217B_5154	3.03075e+07	1.99672e+07	2.81479e+07	4.16021e+07	1.5177e+08	1.33238e+08	8.56728e+07	1.94126e+08
G217B_1608	1.67002e+07	1.51544e+07	2.06581e+07	2.95656e+07	6.0445e+07	132331585	5.17903e+07	1.20867e+08
G217B_4652	1.02205e+07	9.40944e+06	8.62991e+06	8.59083e+06	6.99931e+07	7.34921e+07	5.92279e+07	6.36349e+07
G217B_7462	9.85048e+06	3.12342e+07	7.97085e+07	7.94556e+07	5.92966e+07	3.27989e+07	3.34512e+07	5.43358e+07
G217B_2109	2.21762e+07	1.54184e+07	2.53521e+07	5.37133e+07	1.12033e+08	1.71844e+08	7.40466e+07	1.81327e+08
G217B_7449	9.82766e+07	1.86545e+08	1.63974e+08	1.67697e+08	4.60364e+07	3.27454e+07	3.64017e+07	5.06879e+07
G217B_3171	1.933e+07	2.05604e+07	1.97113e+07	2.86258e+07	7.25162e+07	9.67223e+07	7.06891e+07	7.92536e+07
G217B_5140	8.74558e+07	7.10955e+07	9.07709e+07	9.92939e+07	3.40596e+08	5.65038e+08	4.17656e+08	5.9137e+08
G217B_1254	2.06846e+07	2.07568e+07	1.952e+07	2.41363e+07	2.29033e+08	1.96199e+08	2.00098e+08	237471071
G217B_5809	1.89325e+08	1.5424e+08	2.04794e+08	3.80065e+08	1.19072e+09	1.87975e+09	840507424	2.2999e+09
G217B_5662	9.98556e+07	9.66784e+07	1.51385e+08	2.59794e+08	1.73218e+08	1.5678e+08	1.2208e+08	2.44748e+08
G217B_7221	7.03532e+06	9.69802e+06	2.30657e+07	2.24932e+07	1.13399e+08	1.4001e+08	8.54305e+07	2.09872e+08
G217B_6662	4.37883e+07	2.74002e+07	4.68836e+07	1.09173e+08	1.69162e+08	3.10717e+08	1.13775e+08	3.86845e+08
G217B_6081	1.16276e+07	1.23453e+07	1.34451e+07	2.35567e+07	1.82766e+08	1.49073e+08	9.48281e+07	154451057
G217B_2081	1.60341e+07	1.38979e+07	2.09039e+07	3.75459e+07	1.16131e+08	98156030	7.86411e+07	1.05742e+08
G217B_3986	1.00162e+07	1.80082e+07	2.5803e+07	2.94405e+07	1.52386e+08	1.1021e+08	7.31574e+07	107478606
G217B_5092	4.22421e+07	3.54309e+07	4.05041e+07	75779894	2.41682e+08	2.50677e+08	1.58582e+08	3.48259e+08
G217B_7243	2.20859e+07	2.18732e+07	2.98886e+07	5.79107e+07	1.45217e+08	2.12878e+08	1.41976e+08	2.04925e+08
G217B_8611	3.41173e+07	3.8415e+07	4.57368e+07	6.33557e+07	280704666	1.72462e+08	1.89917e+08	1.97655e+08
G217B_8905	1.12588e+07	4.51159e+06	1.12607e+07	2.40366e+07	8.78354e+07	89756019	7.18647e+07	1.27494e+08
G217B_5081	3.69133e+07	2.92459e+07	4.40187e+07	8.67894e+07	2.13313e+08	2.10766e+08	1.33069e+08	2.7867e+08
G217B_4904	2.5022e+07	2.48066e+07	2.81753e+07	4.94341e+07	2.51565e+08	257061939	1.44897e+08	3.1182e+08
G217B_6638	4.76611e+07	3.92014e+07	3.80197e+07	6.9901e+07	1.65541e+08	102914429	1.29937e+08	1.64236e+08
G217B_0714	8.20307e+07	8.09265e+07	1.17571e+08	1.73392e+08	5.0997e+08	5.51931e+08	3.38483e+08	577789006
G217B_5010	4.85986e+06	4.0323e+06	5.10331e+06	7.51876e+06	3.12347e+07	2.8085e+07	8.58449e+06	2.14778e+07
G217B_1484	25442549	1.58697e+07	1.95268e+07	2.38291e+07	1.50479e+08	1.55364e+08	1.59726e+08	2.03077e+08
G217B_4203	4.10289e+06	1.13033e+07	2.0564e+07	2.91098e+07	3.7505e+07	2.98383e+07	1.059e+07	2.82462e+07
G217B_5978	4.3927e+07	3.74638e+07	5.9742e+07	7.12738e+07	3.40325e+08	3.51532e+08	2.27729e+08	3.81416e+08
G217B_1482	6.86125e+07	8.69119e+07	9.70015e+07	1.32669e+08	5.40177e+08	5.32111e+08	4.67613e+08	6.40861e+08
G217B_5934	2.22791e+07	2.42731e+07	1.9972e+07	3.29167e+07	1.41121e+08	1.21631e+08	1.00314e+08	1.25413e+08
G217B_3533	6.22382e+06	8.30502e+06	8.35191e+06	1.99752e+07	5.55865e+07	4.86068e+07	2.55317e+07	4.11244e+07
G217B_0921	1.46853e+07	1.12184e+07	2.49721e+07	3.12401e+07	323213754	271720396	168170831	2.36627e+08
G217B_6079	9.8129e+06	7.2828e+06	1.10936e+07	1.43118e+07	6.53082e+07	78909458	46663746	8.00936e+07
G217B_7658	4.1074e+07	3.65841e+07	3.75269e+07	4.59373e+07	3.62175e+08	3.1026e+08	2.80926e+08	3.68522e+08
G217B_5940	2.53571e+07	2.11395e+07	2.39486e+07	3.42402e+07	2.24656e+08	1.81553e+08	1.67571e+08	2.31996e+08
G217B_0663	1.93181e+07	1.71669e+07	2.2504e+07	3.33249e+07	1.82034e+08	2.34338e+08	1.43288e+08	3.27562e+08
G217B_1164	3.4652e+07	3.77745e+07	5.28682e+07	1.03395e+08	195107067	1.92547e+08	116576919	2.25825e+08
G217B_1025	2.02262e+07	1.79199e+07	2.32177e+07	3.21196e+07	1.26661e+08	1.15849e+08	1.05219e+08	1.39195e+08
G217B_8690	4.50181e+07	4.10225e+07	5.50678e+07	7.7835e+07	447660854	3.30862e+08	3.05222e+08	3.95009e+08
G217B_4442	9.70566e+06	1.0044e+07	1.14219e+07	2.4202e+07	1.05566e+08	6.72391e+07	4.84942e+07	9.41648e+07
G217B_6074	1.12948e+07	1.1101e+07	1.35824e+07	3.17569e+07	9.31418e+07	1.01286e+08	5.74042e+07	1.38517e+08
G217B_2313	2.1479e+07	2.53734e+07	3.30023e+07	6.44548e+07	7.9013e+07	1.09033e+08	4.822e+07	1.05761e+08
G217B_8156	2.91673e+07	2.73365e+07	2.72327e+07	4.00562e+07	1.17916e+08	2.47481e+08	2.40502e+08	3.30734e+08
G217B_6453	2.46947e+07	4.71889e+07	7.64859e+07	1.13932e+08	1.12909e+08	1.09831e+08	2.91798e+07	7.40769e+07
G217B_7107	4.55982e+07	4.23169e+07	4.72575e+07	7.41378e+07	2.64474e+08	214226260	1.82178e+08	2.72727e+08
G217B_6012	1.30161e+07	1.45864e+07	1.915e+07	2.79516e+07	4.47746e+07	7.54698e+07	4.94982e+07	7.51637e+07
G217B_0906	5.46195e+06	2.9645e+07	5.36832e+06	8.53714e+06	3.8681e+07	3.7953e+07	1.8929e+07	3.71598e+07
G217B_0444	6.07686e+07	7.12446e+07	7.68872e+07	1.05414e+08	7.44027e+08	6.24666e+08	5.21598e+08	6.41815e+08
G217B_4063	1.60751e+08	1.57414e+08	1.6896e+08	2.34908e+08	5.8551e+08	4.1431e+08	4.71952e+08	4.86568e+08
G217B_5758	1.57926e+07	9.00597e+06	5.98961e+06	2.39979e+07	1.07189e+08	8.72341e+07	6.17123e+07	1.05503e+08
G217B_7962	3.50782e+07	3.2635e+07	4.06592e+07	6.87013e+07	1.30581e+08	7.14535e+07	4.82926e+07	1.09967e+08
G217B_7255	3.80144e+07	3.49008e+07	4.05355e+07	7.39715e+07	3.20592e+08	131961382	1.18144e+08	187354669
G217B_7052	5.75431e+06	1.34991e+07	1.48083e+07	1.61925e+07	7.46529e+07	5.5184e+07	2.78056e+07	4.20126e+07
G217B_8878	1.17333e+07	5.86051e+06	6.64599e+06	1.91735e+07	7.54331e+07	7.48818e+07	3.60008e+07	7.27154e+07
G217B_0729	5.17559e+06	7.01204e+06	1.22267e+07	4.01025e+07	6.70261e+07	3.75384e+07	1.44914e+07	1.27945e+07
G217B_4944	1.65966e+07	1.6335e+07	2.25609e+07	4.60478e+07	1.98002e+08	1.27718e+08	1.22436e+08	2.19158e+08
G217B_8507	1.22107e+07	1.63101e+07	2.33193e+07	3.79435e+07	1.51191e+08	1.45848e+08	8.33328e+07	1.48426e+08
G217B_2194	1.57148e+07	1.68951e+07	3.80426e+07	6.32499e+07	1.5387e+08	1.03132e+08	1.06891e+08	1.41554e+08
G217B_1625	7.18537e+06	6.34467e+06	1.88564e+07	2.53328e+07	1.33016e+08	1.03779e+08	7.70059e+07	1.06337e+08
G217B_6641	6.63929e+06	3.80331e+06	6.76357e+06	5.58233e+06	5.70053e+07	4.58671e+07	3.499e+07	5.32788e+07
G217B_6823	7.69363e+06	8.52042e+06	8.56939e+06	8.83313e+06	9.84249e+07	4.3429e+07	3.68735e+07	6.71812e+07
G217B_3499	1.71991e+07	9.60454e+06	1.27999e+07	2.0874e+07	1.90567e+08	1.40633e+08	1.21857e+08	2.02864e+08
G217B_8184	2.23768e+08	238088820	3.28477e+08	3.65431e+08	966831878	8.53057e+08	8.32442e+08	1.31588e+09
G217B_7106	1.77976e+07	1.69932e+07	2.71789e+07	4.1015e+07	1.17533e+08	9.9697e+07	5.39912e+07	9.29593e+07
G217B_3321	1.32526e+07	1.38433e+07	1.39161e+07	1.66769e+07	1.66013e+08	1.11749e+08	8.59564e+07	2.15027e+08
G217B_7751	1.72034e+07	1.85674e+07	2.22817e+07	3.87047e+07	2.6696e+08	1.41376e+08	1.62286e+08	9.46403e+07
G217B_4190	1.8774e+07	2.56236e+07	2.4928e+07	5.73482e+07	2.11699e+07	2.75508e+07	1.39666e+07	3.40053e+07
G217B_8965	7.49948e+06	1.24917e+07	1.90963e+07	4.34594e+07	9.3802e+07	9.92111e+07	5.80959e+07	1.20416e+08
G217B_5133	2.41935e+07	5.35505e+07	5.87541e+07	6.95941e+07	2.24685e+08	2.43984e+08	1.2406e+08	3.66654e+08
G217B_2340	1.8145e+07	1.75052e+07	2.50134e+07	3.04976e+07	200477372	380994333	2.47589e+08	4.74738e+08
G217B_5417	1.54036e+07	1.97574e+07	2.22031e+07	3.43734e+07	1.05195e+08	1.09374e+08	7.31751e+07	1.12393e+08
G217B_6009	3.18474e+06	1.36107e+07	2.37522e+07	3.07779e+07	3.0155e+07	1.30194e+07	8.32302e+06	6.8723e+06
G217B_3003	5.80116e+09	8.42223e+09	6.77622e+09	9.24878e+09	2.44942e+09	1.35348e+09	1.6489e+09	1.39848e+09
G217B_5946	1.135e+07	3.42213e+07	4.56463e+07	6.32833e+07	2.32496e+08	1.95114e+08	1.61282e+08	189916862
G217B_5938	2.2554e+07	5.28723e+07	101670523	1.00988e+08	7.64964e+07	1.05677e+07	1.63192e+07	3.00812e+07
G217B_3463	4.21024e+06	8.10067e+06	1.00908e+07	2.02973e+07	5.89138e+07	5.80478e+07	3.45369e+07	5.58764e+07
G217B_6923	4.96259e+06	4.15085e+06	4.77662e+06	5.59789e+06	7.19324e+07	69502103	3.86715e+07	5.80291e+07
G217B_8966	5.97227e+06	7.03799e+06	8.3353e+06	1.43244e+07	6.96888e+07	6.36584e+07	4.36221e+07	4.28138e+07
G217B_4338	3.51512e+07	3.49301e+07	3.92682e+07	8.06841e+07	1.55576e+08	1.65923e+08	1.26054e+08	2.32475e+08
G217B_7051	9.62593e+06	8.34113e+06	1.62854e+07	2.73076e+07	3.86233e+07	5.42755e+07	2.38313e+07	7.17553e+07
G217B_7155	1.77227e+07	1.98461e+07	2.42763e+07	3.71557e+07	1.6634e+08	1.2308e+08	9.49871e+07	1.8094e+08
G217B_7927	2.34503e+07	2.93372e+07	2.83052e+07	2.51763e+07	1.00966e+08	6.627e+07	5.1138e+07	5.9991e+07
G217B_6610	1.76015e+07	2.12311e+07	3.1436e+07	4.67034e+07	9.94072e+07	6.52998e+07	3.37847e+07	7.92439e+07
G217B_7498	3.49406e+07	4.67624e+07	5.6504e+07	1.09544e+08	3.39788e+08	4.60541e+08	3.27867e+08	5.81895e+08
G217B_3636	5.08538e+08	5.12437e+08	6.40657e+08	1.20956e+09	7.53871e+08	4.95625e+08	2.80989e+08	7.24078e+08
G217B_6788	2.03544e+07	1.43415e+07	1.61986e+07	3.24971e+07	7.17781e+07	5.8452e+07	6.5988e+07	1.2382e+08
G217B_5080	6.61317e+06	9.25971e+06	8.60594e+06	1.18029e+07	8.54278e+07	8.3067e+07	5.66502e+07	1.02782e+08
G217B_5173	9.67517e+06	6.09851e+06	7.87961e+06	1.02411e+07	4.11143e+07	4.02091e+07	2.79851e+07	4.32386e+07
G217B_7252	4.45228e+06	3.99314e+06	5.28099e+06	7.74246e+06	6.04618e+07	3.28397e+07	2.51967e+07	5.63094e+07
G217B_6910	7.10423e+06	7.6749e+06	1.42181e+07	1.20707e+07	1.60748e+08	9.04554e+07	6.73316e+07	9.79023e+07
G217B_5373	1.1058e+07	1.17037e+07	1.67837e+07	2.25454e+07	3.87245e+07	6.05574e+07	2.46496e+07	7.50286e+07
G217B_4485	2.15811e+07	2.52151e+07	2.42638e+07	3.62175e+07	6.7202e+07	156506049	2.0144e+08	2.41493e+08
G217B_8521	2.69086e+07	2.04305e+07	3.72752e+07	7.66521e+07	1.95526e+08	1.80447e+08	1.02108e+08	2.50749e+08
G217B_3453	9.15194e+06	6.77404e+06	9.01701e+06	1.47422e+07	5.59537e+07	55035734	3.54169e+07	69402261
G217B_5718	1.05411e+07	1.25107e+07	1.48578e+07	2.06949e+07	1.08313e+08	7.97093e+07	73570216	1.17798e+08
G217B_4891	4.81315e+06	4.67362e+06	3.93215e+06	5.29938e+06	2.80302e+07	2.70221e+07	1.87092e+07	6.2475e+07
G217B_6909	5.39261e+06	6.75356e+06	1.12101e+07	1.51862e+07	6.11562e+07	4.76285e+07	2.29382e+07	4.35935e+07
G217B_7754	8.86456e+06	9.7625e+06	1.16112e+07	2.24177e+07	9.33306e+07	8.39155e+07	5.66994e+07	1.23522e+08
G217B_0431	7.01658e+07	5.23381e+07	9.59823e+07	1.07663e+08	2.25353e+08	2.1955e+08	1.4453e+08	2.90753e+08
G217B_0305	1.37704e+07	1.66438e+07	1.71348e+07	2.82918e+07	6.3933e+07	7.38016e+07	4.07858e+07	8.61349e+07
G217B_5312	2.39389e+07	2.67281e+07	4.86331e+07	1.14751e+08	7.86232e+07	9.5526e+07	4.81547e+07	1.35276e+08
G217B_6233	6.89662e+06	7.14752e+06	8.10622e+06	1.91741e+07	5.44416e+07	9.23708e+07	4.04558e+07	108919868
G217B_5142	6.73268e+06	8.61383e+06	7.01075e+06	1.14096e+07	3.19865e+07	3.72931e+07	3.5559e+07	7.08389e+07
G217B_6536	4.61633e+07	4.04271e+07	5.76052e+07	8.58736e+07	2.62086e+08	2.58443e+08	2.08771e+08	3.40407e+08
G217B_0874	6.21435e+06	1.34645e+07	2.08149e+07	3.9394e+07	2.80562e+07	2.87843e+07	5.25303e+06	1.24416e+07
G217B_8707	8.16693e+06	6.19293e+06	1.0426e+07	1.38279e+07	7.8395e+07	6.98354e+07	4.35483e+07	7.94379e+07
G217B_4847	8.26703e+06	1.28105e+07	2.29562e+07	3.12783e+07	8.40353e+07	7.94086e+07	3.91747e+07	5.60414e+07
G217B_7089	2.74465e+07	1.26017e+07	2.12112e+07	4.23291e+07	1.76098e+08	1.94022e+08	1.09079e+08	2.13167e+08
G217B_4522	1.42068e+07	1.61759e+07	1.73262e+07	2.77348e+07	1.7309e+08	172794520	1.04049e+08	1.89492e+08
G217B_0972	1.30274e+07	1.20815e+07	1.71836e+07	3.22311e+07	2.67692e+07	2.6983e+07	1.9785e+07	3.78009e+07
G217B_7793	2.95603e+06	2.07386e+06	2.77894e+06	4.78528e+06	1.58793e+07	1.2639e+07	1.31887e+07	1.40906e+07
G217B_2963	5.37343e+06	9.6667e+06	1.63368e+07	1.90499e+07	1.29569e+08	112000106	6.99808e+07	70837376
G217B_5626	5.93168e+06	8.43987e+06	1.14596e+07	6.538e+06	9.12483e+07	4.51252e+07	4.62902e+07	4.2458e+07
G217B_0265	3.36481e+07	3.62184e+07	5.85688e+07	1.07243e+08	223999778	258531300	1.44749e+08	1.71811e+08
G217B_2619	4.2517e+06	5.22107e+06	9.17412e+06	1.58673e+07	3.97586e+07	3.79875e+07	2.01249e+07	4.217e+07
G217B_8862	1.1247e+07	7.48521e+06	1.44063e+07	1.53455e+07	4.841e+07	3.5396e+07	4.02126e+07	6.8917e+07
G217B_6822	1.87901e+07	1.41782e+07	3.50249e+07	3.53411e+07	8.24984e+07	1.03579e+08	5.15605e+07	1.05367e+08
G217B_3360	1.14336e+07	1.07262e+07	1.00009e+07	1.46861e+07	8.5558e+07	1.04189e+08	6.24964e+07	1.03199e+08
G217B_0157	5.87191e+06	5.36454e+06	5.75031e+06	1.06007e+07	78205863	4.76997e+07	3.18388e+07	7.62476e+07
G217B_8174	3.71173e+07	2.72857e+07	3.84867e+07	8.12189e+07	1.98296e+08	2.20418e+08	1.83804e+08	3.00627e+08
G217B_5069	5.35329e+07	7.78455e+07	1.01681e+08	1.78821e+08	5.02176e+08	5.9397e+08	1.99309e+08	5.95981e+08
G217B_2215	3.45236e+07	2.77456e+07	3.50966e+07	4.93715e+07	2.14847e+08	2.04951e+08	1.30817e+08	213510387
G217B_0012	1.009e+07	5.85384e+06	9.59296e+06	1.35336e+07	7.44684e+07	57685163	4.20325e+07	4.93937e+07
G217B_5263	2.85323e+07	3.02181e+07	7.26656e+06	2.79153e+07	3.124e+07	9.3242e+07	2.22346e+07	1.20095e+08
G217B_1282	2.10566e+06	1.91153e+06	1.23485e+06	2.29845e+06	6.8346e+07	94051653	4.58123e+07	76058151
G217B_4101	7.3121e+06	3.35148e+07	5.00287e+07	6.36708e+07	4.40261e+07	2.35365e+07	6.62237e+06	1.22946e+07
G217B_2850	2.67028e+07	3.27698e+07	3.90447e+07	6.01284e+07	4.26743e+07	5.93599e+07	3.1202e+07	5.14984e+07
G217B_4249	1.34778e+07	1.17062e+07	1.42048e+07	1.91533e+07	8.76641e+07	1.04183e+08	6.88173e+07	1.52527e+08
G217B_1469	6.88541e+06	6.8873e+06	6.31704e+06	1.15552e+07	4.86494e+07	3.45548e+07	2.41054e+07	3.69952e+07
G217B_4607	1.59988e+07	2.15565e+07	2.03937e+07	3.84428e+07	9.72997e+07	9.70611e+07	5.1177e+07	136294683
G217B_2840	8.01477e+06	1.06107e+07	1.17174e+07	2.18118e+07	7.55713e+07	6.97411e+07	4.95211e+07	8.5201e+07
G217B_6773	5.54739e+06	4.23561e+06	5.69233e+06	1.18675e+07	4.21617e+07	4.22448e+07	22735177	5.19244e+07
G217B_1864	2.83627e+06	1.52661e+07	1.23158e+07	1.71719e+07	4.63954e+07	4.63756e+07	2.34348e+07	3.3532e+07
G217B_1284	4.56051e+06	1.71239e+07	5.22842e+07	5.38533e+07	6.90643e+07	1.83171e+07	8.11022e+06	2.54841e+07
G217B_2318	7.22795e+06	9.57304e+06	1.78727e+07	2.36219e+07	6.11805e+07	6.15492e+07	3.31144e+07	5.25308e+07
G217B_5702	4.02351e+06	1.25613e+07	1.55177e+07	8.36033e+06	4.23784e+07	7.81517e+07	3.55046e+07	5.25478e+07
G217B_4917	2.71737e+07	2.89316e+07	3.33145e+07	4.03765e+07	8.15491e+07	1.15694e+08	7.13428e+07	1.32935e+08
G217B_5560	4.67792e+06	6.03779e+06	2.0506e+07	1.30054e+07	3.22485e+07	5.08483e+07	1.66853e+07	2.03595e+07
G217B_4686	1.32606e+07	1.40904e+07	1.706e+07	3.03416e+07	107283226	1.13368e+08	5.99531e+07	1.26732e+08
G217B_3030	1.52512e+06	3.02354e+06	640430	2.65441e+06	1.1653e+07	1.76967e+07	6.72311e+06	2.16919e+07
G217B_1887	1.66431e+07	2.91966e+07	4.42127e+07	7.57429e+07	1.1433e+08	1.3954e+08	8.40362e+07	1.16105e+08
G217B_5856	1.07186e+07	1.44469e+07	1.44891e+07	2.41921e+07	4.48267e+07	6.04711e+07	4.81342e+07	8.80491e+07
G217B_5975	8.15707e+06	4.90751e+06	8.09538e+06	6.41684e+06	89983587	5.33623e+07	4.10265e+07	6.51306e+07
G217B_2029	4.5778e+07	3.85864e+07	5.58923e+07	7.23802e+07	454647049	5.01152e+08	4.46597e+08	4.58232e+08
G217B_3038	8.52101e+07	8.66511e+07	9.27686e+07	1.42513e+08	5.60979e+08	4.80804e+08	4.00464e+08	6.84863e+08
G217B_5066	1.58885e+07	2.23987e+07	2.67133e+07	4.08078e+07	2.80681e+07	9.0589e+07	3.50194e+07	9.62178e+07
G217B_2939	1.44962e+07	1.58209e+07	1.44377e+07	3.06073e+07	9.28982e+07	1.03479e+08	7.76169e+07	1.49426e+08
G217B_0975	7.39308e+06	5.19505e+06	5.36164e+06	1.14453e+07	2.52647e+07	5.13253e+07	2.63727e+07	1.13338e+08
G217B_0903	6.1543e+07	7.813e+07	1.10817e+08	1.84087e+08	2.47727e+08	1.9281e+08	1.82463e+08	3.56529e+08
G217B_4833	2.64885e+07	3.93578e+07	5.38731e+07	85518075	2.53049e+08	191879605	1.05422e+08	1.2563e+08
G217B_8677	7.20001e+06	1.32998e+07	1.46071e+07	1.64375e+07	5.17915e+07	6.11162e+07	4.40686e+07	7.70066e+07
G217B_6374	8.10119e+06	4.49142e+06	6.75169e+06	1.16016e+07	5.43816e+07	62790100	4.21873e+07	8.09219e+07
G217B_6238	3.2837e+07	2.95758e+07	3.47401e+07	7.10601e+07	1.82841e+08	2.59676e+08	1.48174e+08	2.59151e+08
G217B_2312	3.72348e+07	2.87834e+07	3.31274e+07	6.6473e+07	1.80469e+08	1.51779e+08	1.39935e+08	1.61946e+08
G217B_7499	2.9569e+07	3.85062e+07	5.33661e+07	5.8008e+07	3.1992e+08	2.18944e+08	2.08896e+08	2.05755e+08
G217B_0429	3.76043e+07	4.35638e+07	4.78567e+07	8.11086e+07	2.34502e+08	2.45428e+08	1.84721e+08	2.40409e+08
G217B_2807	2.05098e+07	1.7134e+07	1.19636e+07	2.86556e+07	8.53993e+07	5.36914e+07	5.74568e+07	5.76647e+07
G217B_7947	8.27906e+06	1.02398e+07	1.97816e+07	2.57513e+07	5.51993e+07	7.3016e+07	4.35825e+07	6.1922e+07
G217B_8881	1.8392e+07	2.15095e+07	2.27136e+07	1.9412e+07	1.68486e+07	6.33136e+07	7.90384e+07	8.02227e+07
G217B_2222	8.26122e+06	7.69815e+06	7.27359e+06	1.36027e+07	7.46459e+07	5.09702e+07	4.04667e+07	7.36368e+07
G217B_0174	3.70344e+07	4.63027e+07	4.10031e+07	7.54832e+07	6.01662e+07	9.14242e+07	9.93481e+07	1.32584e+08
G217B_8096	9.22932e+06	1.14528e+07	9.88711e+06	5.57009e+07	7.04894e+07	9.89418e+07	4.22227e+07	128556857
G217B_3600	1.5444e+07	2.26033e+07	2.28396e+07	3.02194e+07	9.9946e+07	1.07473e+08	5.77115e+07	1.08703e+08
G217B_4081	6.56035e+06	5.68463e+06	6.30535e+06	1.34994e+07	6.11452e+07	4.21139e+07	3.71009e+07	4.2269e+07
G217B_1658	6.97741e+06	1.07713e+07	9.87961e+06	1.80609e+07	6.43177e+07	7.11192e+07	4.88226e+07	5.84808e+07
G217B_1438	9.65075e+06	3.37765e+07	1.24632e+07	1.25444e+07	8.1872e+07	7.54189e+07	6.32877e+07	1.16163e+08
G217B_5004	2.31449e+07	2.69556e+07	4.77509e+07	5.21766e+07	1.07543e+08	1.16131e+08	9.30759e+07	1.18722e+08
G217B_5486	1.62069e+07	1.76131e+07	1.2611e+07	3.15091e+07	108413494	9.93332e+07	1.15219e+08	120507897
G217B_0939	3.76774e+06	9.00655e+06	1.14357e+07	1.51526e+07	1.05623e+08	3.50242e+07	2.78241e+07	5.28372e+07
G217B_7881	3.2439e+07	3.26153e+07	3.17638e+07	5.85232e+07	8.44967e+07	6.38104e+07	5.53308e+07	9.23156e+07
G217B_8173	3.1143e+07	47866319	51640213	7.22115e+07	108361037	9.62489e+07	4.01197e+07	5.9331e+07
G217B_2770	7.42565e+06	2.2247e+07	3.16446e+07	5.18032e+07	119301987	9.32783e+07	2.43303e+07	5.1135e+07
G217B_0025	4.0184e+06	1.06798e+07	1.46767e+07	3.36692e+07	9.06991e+07	5.43167e+07	2.55632e+07	6.11106e+07
G217B_8522	2.34583e+07	1.02887e+07	2.45479e+07	42323170	159600440	89594236	112702812	99499205
G217B_2592	9.62354e+06	6.42823e+06	1.02198e+07	2.06711e+07	6.81046e+07	7.6012e+07	5.97883e+07	8.37322e+07
G217B_0037	6.92503e+06	5.58497e+06	6.78753e+06	1.28993e+07	5.37755e+07	5.65178e+07	4.06187e+07	8.41121e+07
G217B_1975	2.76786e+07	3.15189e+07	3.22219e+07	5.89878e+07	9.08034e+07	8.52848e+07	9.616e+07	1.02436e+08
G217B_2818	1.18044e+07	1.05433e+07	4.2308e+06	1.74281e+07	2.55872e+07	4.70618e+07	3.09886e+07	1.10039e+08
G217B_6927	1.23371e+07	8.20122e+06	1.08356e+07	2.0191e+07	121809633	8.49106e+07	7.21999e+07	90894207
G217B_3584	1.4086e+07	1.50095e+07	1.96653e+07	3.40637e+07	4.95023e+07	7.41066e+07	2.82191e+07	84633529
G217B_3002	1.84763e+07	1.61428e+07	2.12945e+07	3.39572e+07	8.48621e+07	8.23232e+07	5.11781e+07	8.48095e+07
G217B_7408	1.11021e+07	9.78277e+06	4.90759e+06	2.10884e+07	2.85345e+07	4.97428e+07	3.79514e+07	1.12353e+08
G217B_7993	4.66496e+07	6.79625e+07	4.67624e+07	7.58926e+07	1.2333e+08	1.1208e+08	1.51212e+08	1.88935e+08
G217B_5524	2.44617e+07	2.66563e+07	3.36272e+07	5.89689e+07	115616624	9.30216e+07	7.59651e+07	1.10199e+08
G217B_1119	1.38682e+07	8.52884e+06	9.41579e+06	1.35678e+07	7.93384e+07	4.44115e+07	3.99407e+07	6.70611e+07
G217B_3037	1.85088e+07	1.8377e+07	7.99517e+06	1.80849e+07	5.8956e+07	7.41708e+07	5.04262e+07	1.43563e+08
G217B_6327	9.90739e+06	2.25535e+07	2.68231e+07	3.74931e+07	98422847	5.49781e+07	4.59897e+07	4.70735e+07
G217B_8896	2.40908e+08	1.73285e+08	2.08673e+08	3.07119e+08	1.25794e+09	1.25105e+09	9.97786e+08	1.37323e+09
G217B_3490	5.96983e+06	6.84428e+06	6.39805e+06	5.66171e+06	5.76402e+07	4.03916e+07	2.87081e+07	4.11498e+07
G217B_6069	4.48773e+07	7.00563e+07	1.02402e+08	1.50542e+08	8.9036e+07	1.62561e+08	5.49561e+07	1.78076e+08
G217B_1378	5.74584e+06	5.35553e+06	6.14421e+06	18733377	4.78198e+07	2.93977e+07	2.62795e+07	5.28109e+07
G217B_4654	2.58582e+07	3.02312e+07	2.98707e+07	6.67838e+07	132831736	1.99936e+08	1.10701e+08	1.83498e+08
G217B_5345	3.99919e+07	4.88702e+07	7.18043e+07	1.01934e+08	71876572	7.59021e+07	6.97275e+07	1.30219e+08
G217B_1142	7.71156e+06	5.38094e+06	7.16073e+06	1.21428e+07	7.29192e+07	7.69899e+07	3.58822e+07	6.79585e+07
G217B_2907	1.29697e+07	1.20982e+07	1.63124e+07	2.30768e+07	5.70075e+07	1.27338e+08	5.61756e+07	1.40094e+08
G217B_5575	5.93595e+07	6.4224e+07	6.95885e+07	1.18488e+08	724272314	519899128	4.5733e+08	566892768
G217B_4712	1.44855e+07	1.43434e+07	1.47685e+07	2.66776e+07	6.35479e+07	9.52239e+07	6.30946e+07	8.17555e+07
G217B_3343	2.09919e+07	2.26335e+07	2.20246e+07	2.94253e+07	1.79205e+08	1.48423e+08	133261750	9.4138e+07
G217B_3586	8.58401e+06	8.7676e+06	1.15787e+07	2.69042e+07	2.45791e+07	2.29359e+07	2.45033e+07	4.82318e+07
G217B_1897	6.85376e+06	9.19258e+06	8.37005e+06	8.43013e+06	4.19541e+07	4.2537e+07	3.06438e+07	4.32044e+07
G217B_4198	9.52292e+06	3.19773e+07	5.57434e+07	8.01601e+07	1.92261e+08	8.5103e+07	5.28838e+07	5.98709e+07
G217B_4385	16377329	1.59787e+07	3.17751e+07	5.36098e+07	4.12628e+07	4.11605e+07	2.23245e+07	1.62746e+07
G217B_7114	6.27136e+06	1.30283e+07	1.71245e+07	2.25579e+07	5.8555e+07	4.78891e+07	2.34049e+07	4.3003e+07
G217B_7113	1.17034e+07	1.07431e+07	1.13531e+07	1.71932e+07	104939025	7.17641e+07	6.54886e+07	6.91063e+07
G217B_2389	3.62789e+06	1.20069e+07	13796944	3.16156e+07	2.14591e+07	2.76126e+07	9.21206e+06	2.0855e+07
G217B_8005	1.25519e+07	1.29239e+07	1.6087e+07	3.92612e+07	6.56205e+07	6.27784e+07	2.84693e+07	6.36405e+07
G217B_4743	6.7696e+06	9.91724e+06	1.29185e+07	7.20933e+06	2.4016e+07	6.73054e+07	1.59103e+07	3.32089e+07
G217B_3319	7.29323e+06	4.99047e+06	6.38845e+06	1.39833e+07	5.58236e+07	6.23604e+07	4.9352e+07	6.80459e+07
G217B_4755	6.9612e+06	1.04001e+07	1.72673e+07	2.18593e+07	7.19086e+07	7.93406e+07	4.75455e+07	8.39951e+07
G217B_1970	7.71934e+06	1.3458e+07	1.9864e+07	3.01245e+07	9.76737e+07	4.34671e+07	2.63036e+07	7.48535e+07
G217B_2190	3.68081e+07	4.45496e+07	5.97689e+07	9.77601e+07	1.515e+08	1.76972e+08	8.96211e+07	1.73415e+08
G217B_2687	3.09712e+07	3.36327e+07	3.63051e+07	6.10693e+07	5.02108e+07	3.87166e+07	3.34342e+07	5.37276e+07
G217B_6378	3.70151e+06	2.65654e+06	4.04193e+06	4.51404e+06	3.69238e+07	3.64354e+07	2.3322e+07	4.93359e+07
G217B_8050	6.01629e+06	4.51339e+06	5.40646e+06	1.08411e+07	6.53968e+07	5.09905e+07	2.60086e+07	4.13446e+07
G217B_1175	2.17522e+07	3.05719e+07	3.91907e+07	5.78715e+07	7.71073e+07	8.81098e+07	3.18145e+07	4.15363e+07
G217B_3782	1.53354e+07	1.82281e+07	2.11267e+07	1.89051e+07	6.42615e+07	4.20452e+07	4.49548e+07	5.11677e+07
G217B_1340	1.75334e+07	2.27662e+07	2.09868e+07	2.87635e+07	4.17707e+07	59682792	3.61829e+07	9.8593e+07
G217B_5357	1.69937e+07	2.29292e+07	3.0015e+07	6.16353e+07	8.74887e+07	115462530	4.11225e+07	1.26548e+08
G217B_7475	1.63419e+07	5.2747e+07	4.58897e+07	78291376	1.12019e+08	4.2382e+07	31834934	5.77311e+07
G217B_2060	1.27692e+07	4.38282e+06	7.6074e+06	1.40651e+07	1.06304e+08	1.20874e+08	6.82059e+07	1.2661e+08
G217B_8625	3.73534e+07	3.28208e+07	4.99044e+07	6.92797e+07	2.65779e+08	2.01565e+08	1.73456e+08	2.52373e+08
G217B_0734	2.18431e+07	1.98284e+07	31191620	4.99181e+07	115746725	8.33677e+07	6.42859e+07	1.1357e+08
G217B_0541	2.21041e+07	1.93119e+07	2.72297e+07	7.13655e+07	1.42258e+08	1.46673e+08	9.83828e+07	2.12247e+08
G217B_1372	5.57989e+06	3.30637e+07	8.69846e+07	6.77545e+07	7.432e+07	1.12919e+07	7.68203e+06	1.13967e+07
G217B_3668	1.29877e+07	1.78085e+07	2.7515e+07	3.24363e+07	189512730	1.45617e+08	116820863	169725834
G217B_4592	3.14017e+08	2.42781e+08	2.70722e+08	460608414	2007932148	1.85291e+09	1.36466e+09	2.43744e+09
G217B_5603	5.84214e+06	1.12718e+07	10512362	1.31341e+07	4.79117e+07	5.00548e+07	36287249	4.37251e+07
G217B_3893	2.59276e+06	2.7505e+06	4.24809e+06	2.55219e+07	4.99973e+07	2.5308e+07	3.0547e+07	2.18355e+07
G217B_8130	1.3686e+07	1.43085e+07	2.07735e+07	4.6612e+07	1.3527e+08	8.9831e+07	5.78708e+07	139034817
G217B_4247	9.35004e+06	1.45382e+07	2.23453e+07	3.17841e+07	3.0401e+07	3.08448e+07	1.61778e+07	30670804
G217B_8513	2.8347e+06	2.05234e+06	3.35257e+06	6.78979e+06	32171248	1.89833e+07	2.21209e+07	2.62584e+07
G217B_2262	9.25e+06	4.05639e+07	5.78151e+07	8.83841e+07	2.63913e+08	1.68305e+08	6.32564e+07	9.92108e+07
G217B_3252	9.63529e+06	4.1645e+06	7.594e+06	1.78024e+07	6.13075e+07	6.41942e+07	4.79886e+07	6.23812e+07
G217B_1149	2.71667e+06	7.44848e+06	1.27554e+07	2.87309e+07	59076803	1.76627e+07	4.26602e+06	1.06602e+07
G217B_2118	8.12107e+07	9.18856e+07	9.84026e+07	1.53816e+08	7.25349e+08	5.83535e+08	4.71056e+08	677814249
G217B_1394	4.02097e+06	1.47669e+07	1.81943e+07	2.31881e+07	1.71192e+07	1.68396e+07	2.329e+07	2.52989e+07
G217B_8343	5.10042e+06	8.6306e+06	1.26694e+07	3.05168e+07	1.01143e+08	3.05632e+07	1.1825e+07	1.99257e+07
G217B_7704	5.29761e+06	8.16311e+06	5.66839e+06	1.388e+07	2.48172e+07	3.25422e+07	4.85889e+06	3.77691e+07
G217B_1147	3.83779e+06	7.56005e+06	7.28826e+06	1.01517e+07	83398920	5.56963e+07	5.64067e+07	6.72734e+07
G217B_7635	1.22989e+07	1.23992e+07	1.58428e+07	1.58808e+07	9.4494e+07	1.23309e+08	5.86269e+07	1.10766e+08
G217B_2959	4.979e+07	6.31026e+07	1.09115e+08	1.61279e+08	1.81617e+08	2.06726e+08	1.002e+08	1.5003e+08
G217B_7004	4.08334e+06	8.26917e+06	5.23297e+06	1.60369e+07	5.21928e+07	4.6979e+07	27544434	2.86246e+07
G217B_3587	1.87584e+07	1.58698e+07	2.06118e+07	3.08153e+07	3.76345e+06	2.84616e+06	2.64301e+06	2.18007e+06
G217B_3215	5.52285e+06	6.68322e+06	7.43162e+06	1.33809e+07	6.14864e+07	6.19178e+07	3.34212e+07	7.11041e+07
G217B_6592	2.66634e+06	3.80329e+06	5.299e+06	4.5724e+06	4.10285e+07	3.91548e+07	1.90134e+07	2.61333e+07
G217B_4411	1.79927e+07	1.04633e+07	1.76902e+07	2.40778e+07	124298846	1.02982e+08	1.01298e+08	1.57065e+08
G217B_8530	2.74924e+06	6.90106e+06	5.87908e+06	1.22516e+07	4.17205e+07	2.84944e+07	1.41189e+07	2.12445e+07
G217B_7844	2.69013e+07	3.16177e+07	4.41438e+07	7.76512e+07	1.0719e+08	1.14875e+08	7.8592e+07	1.55606e+08
G217B_2164	9.80428e+06	6.80633e+06	7.57078e+06	6.4307e+06	5.89026e+07	7.77974e+07	5.03921e+07	6.728e+07
G217B_3390	8.76473e+06	1.1755e+07	1.71663e+07	2.95007e+07	1.08162e+08	5.90586e+07	5.10683e+07	6.85172e+07
G217B_2564	3.06892e+07	1.90627e+07	2.68875e+07	6.32523e+07	2.79836e+08	1.45627e+08	1.68943e+08	2.48821e+08
G217B_0875	1.04663e+07	1.20858e+07	1.25726e+07	1.63564e+07	3.64814e+07	4.36848e+07	2.49956e+07	4.41632e+07
G217B_3631	6.56642e+06	6.92904e+06	9.16936e+06	1.35485e+07	6.42293e+07	5.74066e+07	4.57814e+07	7.06647e+07
G217B_4353	1.64385e+07	2.72351e+07	5.5586e+07	1.0374e+08	1.36246e+08	9.69065e+07	4.72284e+07	7.7056e+07
G217B_0425	1.79873e+07	5.12564e+07	1.08483e+08	1.08566e+08	7.74474e+07	4.65726e+07	2.21697e+07	3.26907e+07
G217B_7884	3.04547e+06	4.39984e+06	7.46814e+06	6.44027e+06	4.53006e+07	3.57078e+07	1.84335e+07	1.60516e+07
G217B_8734	6.36099e+06	7.34717e+06	8.52355e+06	6.1481e+06	1.32522e+07	3.56321e+07	1.76372e+07	3.33367e+07
G217B_8605	9.35779e+07	2.8963e+07	1.37554e+08	1.01503e+08	9.87576e+07	1.69038e+08	8.36949e+07	1.88054e+08
G217B_7151	7.99725e+06	2.55985e+07	3.56196e+07	4.9447e+07	4.51476e+07	1.91768e+07	9.67691e+06	1.54985e+07
G217B_1779	3.98505e+07	4.55379e+07	57095890	113327845	4.1971e+08	2.82376e+08	2.40587e+08	3.94502e+08
G217B_6104	3.71289e+07	3.45534e+07	4.06838e+07	7.25125e+07	2.36602e+08	237935958	2.03643e+08	2.7242e+08
G217B_5708	9.99741e+06	3.64471e+06	7.37254e+06	4.9953e+06	5.47411e+07	5.49222e+07	3.66439e+07	6.39431e+07
G217B_1250	1.78394e+07	2.81047e+07	3.93582e+07	4.97592e+07	1.35951e+07	1.91532e+07	1.05381e+07	2.10535e+07
G217B_2847	1.2878e+06	1.50575e+06	1.0042e+06	891916	34586789	1.91908e+07	22169263	1.64416e+07
G217B_8556	3.97548e+06	5.82856e+06	5.4976e+06	7.16847e+06	5.87026e+07	6.35126e+07	4.71668e+07	84237215
G217B_5419	4.38644e+06	4.68725e+06	7.95272e+06	9.77948e+06	4.23592e+07	4.93057e+07	3.43865e+07	7.40787e+07
G217B_6461	2.09635e+07	2.20277e+07	2.30607e+07	4.10778e+07	1.12127e+08	6.94962e+07	7.16689e+07	5.9042e+07
G217B_3176	1.13308e+07	1.56928e+07	1.75457e+07	2.34531e+07	1.49033e+08	9.54491e+07	98918594	1.20814e+08
G217B_7206	5.49206e+06	2.02357e+07	6.00074e+07	6.01613e+07	3.76504e+07	9.95592e+06	8.72856e+06	5.99484e+06
G217B_3153	8.50098e+06	9.44137e+06	1.4609e+07	2.03495e+07	4.05793e+07	2.78396e+07	1.94569e+07	3.2254e+07
G217B_5385	1.36974e+07	1.70927e+07	2.2209e+07	2.32609e+07	1.42262e+08	1.06052e+08	1.08777e+08	1.18316e+08
G217B_5070	4.66416e+06	3.40339e+06	5.09752e+06	9.82005e+06	3.54474e+07	48046967	1.27274e+07	5.10174e+07
G217B_3013	1.51387e+07	1.52169e+07	1.11377e+07	2.49221e+07	8.69649e+07	8.12199e+07	5.63965e+07	133209734
G217B_1803	1.24717e+07	2.32426e+07	3.19588e+07	4.7971e+07	125572503	126766178	8.79957e+07	151893886
G217B_7480	3.91852e+06	2.88665e+07	27764155	3.44136e+07	1.39029e+06	2.19562e+06	1.81414e+06	3.13675e+06
G217B_2863	3.97862e+07	5.24324e+07	7.73221e+07	135968701	1.06324e+08	1.37362e+08	4.99422e+07	1.15296e+08
G217B_8527	8.97297e+06	1.15125e+07	1.63306e+07	2.60173e+07	1.02703e+08	9.1912e+07	6.23896e+07	1.09468e+08
G217B_5146	9.70835e+06	2.03773e+07	5.298e+07	6.72385e+07	5.4684e+07	2.24695e+07	1.38062e+07	3.49378e+07
G217B_2701	3.51167e+07	4.22415e+07	6.03372e+07	6.90123e+07	1.38421e+08	1.82039e+08	7.28414e+07	1.15984e+08
G217B_4437	559945	7.27807e+07	2.00806e+08	3.88445e+07	2.34335e+07	2.51873e+07	7.85415e+06	2.82434e+07
G217B_4594	1.32804e+07	5.11801e+07	1.09133e+08	8.05639e+07	6.40482e+07	5.97718e+06	1.11925e+07	1.47554e+07
G217B_0423	1.01636e+07	6.21928e+06	1.04444e+07	1.83919e+07	2.83855e+07	6.36781e+07	3.84254e+07	1.05168e+08
G217B_2787	4.87089e+06	1.51947e+07	8.20174e+06	1.30717e+07	1.19947e+08	5.5843e+07	6.50692e+07	7.95897e+07
G217B_4591	6.72876e+06	7.13204e+06	8.25263e+06	1.24028e+07	5.70518e+07	3.8746e+07	3.70082e+07	5.09882e+07
G217B_5065	1.00853e+08	1.37109e+08	1.8551e+08	3.34562e+08	8.62179e+08	619120078	590396284	8.49454e+08
G217B_4374	9.05098e+06	5.75502e+06	8.24709e+06	2.25059e+07	2.58336e+07	2.011e+07	39014947	2.81235e+07
G217B_4828	1.85709e+07	2.65202e+07	2.98818e+07	3.70107e+07	5.50696e+07	6.21734e+07	4.71339e+07	8.95367e+07
G217B_5885	13247585	6.96146e+06	1.05145e+07	1.64022e+07	6.64695e+07	6.83648e+07	2.84115e+07	8.10962e+07
G217B_5011	1.38976e+07	8.94454e+06	1.27035e+07	3.10702e+07	1.14864e+08	9.03385e+07	5.6506e+07	1.11192e+08
G217B_4274	4.93913e+06	6.74054e+06	5.51887e+06	1.04225e+07	4.61591e+07	3.43123e+07	1.67206e+07	4.12316e+07
G217B_6333	1.17022e+07	2.08686e+07	2.73302e+07	4.12705e+07	2.50039e+07	3.67114e+07	2.38019e+07	4.63899e+07
G217B_3868	7.76662e+06	3.99505e+06	9.0766e+06	1.80457e+07	1.54019e+07	8.46815e+06	2.44636e+06	6.68538e+06
G217B_2804	9.76205e+06	5.77293e+06	6.29724e+06	1.95686e+07	2.61125e+07	2.55518e+07	2.31983e+07	4.1546e+07
G217B_7709	3.73836e+06	3.62217e+06	4.99284e+06	8.99919e+06	65085470	1.32852e+08	6.32859e+07	120080003
G217B_2037	1.28562e+07	1.19928e+07	8.38918e+06	1.425e+07	1.16687e+08	9.12866e+07	6.5272e+07	8.17257e+07
G217B_0755	4.85156e+06	6.87876e+06	6.92669e+06	2.27263e+07	39969583	3.8037e+07	2.95941e+07	43140778
G217B_8244	5.49424e+06	4.86407e+06	3.76969e+06	1.08365e+07	3.3723e+07	1.57713e+07	1.43268e+07	3.2026e+07
G217B_7738	1.02276e+07	1.17018e+07	1.54003e+07	2.33075e+07	80084043	5.33905e+07	4.69652e+07	1.00829e+08
G217B_3856	4.83658e+06	5.40821e+06	3.79073e+06	5.36143e+06	2.15255e+07	1.95358e+07	1.14136e+07	2.20995e+07
G217B_0195	5.3839e+07	8.90858e+07	9.21806e+07	8.69879e+07	92084902	1.77436e+08	1.09428e+08	148670693
G217B_5149	4.6658e+06	3.64137e+06	9.24758e+06	8.59984e+06	4.50083e+07	46734022	4.10563e+07	3.44869e+07
G217B_6943	2.90845e+07	2.73296e+07	3.47427e+07	4.48517e+07	1.41378e+08	1.39953e+08	8.90265e+07	1.49474e+08
G217B_3381	1.13755e+07	1.00271e+07	1.0395e+07	1.69895e+07	1.14935e+08	9.78048e+07	7.01654e+07	1.25794e+08
G217B_1818	1.70425e+07	1.96994e+07	2.34557e+07	3.88426e+07	2.73789e+08	1.67646e+08	1.44128e+08	242049722
G217B_4398	3.28791e+06	3.92698e+06	4.15378e+06	6.17043e+06	2.82264e+07	2.70351e+07	1.76544e+07	1.98736e+07
G217B_3635	6.81715e+06	5.647e+06	9.53103e+06	1.17899e+07	4.17536e+07	3.30276e+07	2.46147e+07	3.5836e+07
G217B_4381	6.28748e+06	5.04677e+06	8.65948e+06	1.04008e+07	5.34726e+07	3.64316e+07	3.15111e+07	7.30526e+07
G217B_3049	6.60129e+06	7.85054e+06	8.4994e+06	1.43597e+07	58275230	8.38931e+07	2.00635e+07	70517687
G217B_2989	5.68747e+06	4.46716e+06	4.92756e+06	4.7012e+06	83278748	7.04719e+07	4.97904e+07	6.75338e+07
G217B_2817	4.15906e+06	3.10259e+06	5.21538e+06	2.65771e+06	1.39081e+07	1.38873e+07	1.09107e+07	1.84282e+07
G217B_5344	7.80922e+06	8.35355e+06	1.05103e+07	1.1522e+07	7.53759e+07	6.90623e+07	6.63589e+07	8.65685e+07
G217B_4127	2.86856e+06	4.29483e+06	5.66546e+06	6.92574e+06	3.03895e+07	31874743	8.59154e+06	22574040
G217B_3504	3.95925e+06	2.30047e+06	1.5775e+06	2.33254e+06	1.36946e+07	1.6336e+07	1.09072e+07	1.02308e+07
G217B_0115	5.06665e+07	6.25439e+07	5.60921e+07	100164451	1.04128e+07	9.29813e+06	8.37119e+06	1.06646e+07
G217B_7278	6.39073e+06	2.00039e+07	26560367	3.70837e+07	1.56725e+07	1.5768e+07	8.40801e+06	8828843
G217B_5824	195618	782839	867120	398397	2.17154e+06	7088139	1.42758e+06	1.1211e+07
G217B_6021	1.36864e+07	1.31665e+07	1.75044e+07	1.93221e+07	78514053	5.40179e+07	5.48226e+07	70256521
G217B_3914	1.05217e+07	5.68835e+06	6.09486e+06	1.75777e+07	7.49382e+07	7.92986e+07	4.57896e+07	9.50702e+07
G217B_4139	4.62786e+06	3.65653e+06	4.76945e+06	7.03954e+06	2.4078e+07	35602661	1.84391e+07	4.90998e+07
G217B_3123	5.6005e+06	6.10873e+06	8.36543e+06	1.20836e+07	5.28901e+07	5.9724e+07	3.61504e+07	5.63998e+07
G217B_8315	8.03876e+06	1.03416e+07	1.59409e+07	2.04104e+07	58545811	1.07824e+08	6.90437e+07	127986769
G217B_1189	5.95502e+06	4.55987e+06	5.28203e+06	9.46099e+06	8.89515e+07	86507077	6.86979e+07	1.38753e+08
G217B_6437	4.95352e+06	3.683e+06	6.18142e+06	7.36994e+06	4.52746e+07	44498620	3.0403e+07	5.523e+07
G217B_0484	2.153e+07	2.97378e+07	2.20283e+07	3.7679e+07	3.24217e+08	3.43305e+08	3.9715e+08	497738452
G217B_6708	2.38214e+07	2.51412e+07	2.87431e+07	4.23426e+07	341915656	219092816	278380802	247851166
G217B_6153	4.48643e+06	4.07231e+06	4.59534e+06	5.41565e+06	5.95054e+07	5.27495e+07	2.57828e+07	4.9275e+07
G217B_2319	7.11306e+06	5.85914e+06	1.15155e+07	1.86512e+07	8.94385e+07	7.13846e+07	4.29866e+07	9.84278e+07
G217B_0492	1.55191e+07	1.20341e+07	1.36315e+07	2.67031e+07	4.64677e+07	2.13683e+07	1.86112e+07	3.82398e+07
G217B_1655	7.33186e+06	1.07205e+07	8.03122e+06	1.8163e+07	9.51924e+07	7.76134e+07	5.38857e+07	1.0235e+08
G217B_7285	4.19162e+06	7.49069e+06	6.65972e+06	1.01941e+07	1.13858e+07	1.02213e+07	2.22378e+06	5.67458e+06
G217B_5609	6.64672e+06	7.80578e+06	1.11045e+07	1.57149e+07	1.30154e+08	1.01477e+08	1.10378e+08	1.88637e+08
G217B_5296	2.78905e+06	3.00189e+06	3.36682e+06	5.36535e+06	2.03812e+07	1.92707e+07	1.41914e+07	29841286
G217B_0766	1.4894e+07	1.29861e+07	1.82595e+07	2.48748e+07	143697241	9.72536e+07	1.01331e+08	1.06623e+08
G217B_8182	3.638e+06	4.95879e+06	6.97201e+06	9.10104e+06	6.96349e+06	7.51696e+06	5.01728e+06	1.48044e+07
G217B_3603	1.06033e+07	8.65719e+06	9.20733e+06	1.98239e+07	5.99097e+07	7.38252e+07	4.88449e+07	8.7179e+07
G217B_5002	9.78347e+06	8.2853e+06	1.18455e+07	1.77614e+07	49416877	5.21998e+07	2.85204e+07	5.02132e+07
G217B_0394	6.16947e+06	5.28532e+06	2.18043e+07	8.54224e+06	2.4906e+07	5.40676e+07	4.64989e+07	7.49014e+07
G217B_4436	1.10241e+07	6.70701e+06	1.11112e+07	2.58383e+07	4.7293e+07	5.32209e+07	3.14606e+07	7.50212e+07
G217B_7303	14175831	9.58025e+06	1.09555e+07	3.36551e+07	1.11159e+08	1.16914e+08	129624999	1.43595e+08
G217B_8721	1.3911e+07	1.49519e+07	2.31704e+07	2.17159e+07	1.75533e+08	182211392	1.3288e+08	2.08468e+08
G217B_3723	5.80216e+06	5.60753e+06	5.33262e+06	7.16539e+06	5.35052e+07	3.56161e+07	3.11663e+07	4.08321e+07
G217B_5843	1.49174e+07	1.84885e+07	2.19774e+07	6.20646e+07	2.92302e+07	2.7845e+07	1.34031e+07	4.08172e+07
G217B_5664	1.12364e+07	9.97775e+06	1.46743e+07	2.39594e+07	76327007	7.33723e+07	5.48893e+07	8.98101e+07
G217B_5117	2.97352e+06	3.68768e+06	6.80031e+06	8.98381e+06	2.62018e+07	2.11164e+07	1.43576e+07	35863079
G217B_0968	1.50399e+07	1.26725e+07	1.10117e+07	19372942	1.21982e+08	1.0564e+08	8.41924e+07	68570322
G217B_1721	820595	2.66975e+06	1.47618e+06	3.2437e+06	22746332	1.36268e+07	9.27487e+06	19197558
G217B_1125	6.40115e+06	5.29985e+06	6.01029e+06	5.58836e+06	5.53582e+07	5.33431e+07	5.75196e+07	5.80708e+07
G217B_2631	3.43654e+07	3.36952e+07	4.63212e+07	5.04466e+07	2.27094e+08	3.61664e+08	1.64783e+08	2.16814e+08
G217B_2034	3.87956e+06	1.43505e+07	1.4476e+07	28269942	1.70717e+08	2.74905e+07	2.65112e+07	3.14374e+07
G217B_1169	3.49986e+07	3.28275e+07	4.05746e+07	4.52384e+07	3.64339e+08	350023176	2.23981e+08	4.4557e+08
G217B_8310	4.9207e+06	2.73571e+06	4.96528e+06	6.5819e+06	2.65577e+07	2.05796e+07	2.24263e+07	3.7575e+07
G217B_4870	8.69268e+07	6.75684e+07	7.67228e+07	1.01825e+08	1.2471e+09	7.74634e+08	8.77737e+08	9.84056e+08
G217B_2220	5.76066e+06	5.42287e+06	6.6046e+06	9.01682e+06	3.13208e+07	3.18819e+07	2.91556e+07	4.59689e+07
G217B_7289	3.25153e+06	2.12015e+06	8.53613e+06	6.09576e+06	9.34187e+07	4.62099e+07	2.36652e+07	7.78378e+07
G217B_2394	2.64597e+07	1.73911e+07	2.41951e+07	3.33613e+07	7.26152e+07	8.33367e+07	5.40549e+07	5.16968e+07
G217B_7805	4.07606e+06	2.54668e+06	4.8834e+06	4.19497e+06	2.64098e+07	2.85612e+07	1.68994e+07	34220153
G217B_5311	1.86148e+07	2.8298e+07	2.84731e+07	4.76802e+07	5.08727e+07	4.68269e+07	1.67123e+07	4.58065e+07
G217B_1037	1.69058e+07	1.29253e+07	1.01158e+07	1.99167e+07	152527177	1.29656e+08	171489232	1.63328e+08
G217B_4192	7.14508e+06	1.16286e+07	2.24732e+07	2.61279e+07	7.14203e+07	7.50083e+07	5.31531e+07	6.76386e+07
G217B_6338	2.56851e+06	1.68789e+06	5.6228e+06	6.33119e+06	2.38607e+07	2.27342e+07	2.81684e+07	8.19241e+06
G217B_1567	2.43363e+06	1.52861e+06	2.47751e+06	3.30559e+06	1.95451e+07	5.8755e+06	3.90485e+06	6.01773e+06
G217B_4372	3.54443e+06	1.71063e+07	4.50341e+07	45161616	2.00911e+07	2.01565e+06	3.28357e+06	3.08162e+06
G217B_5822	2.37499e+06	5.34048e+06	5.43765e+06	9.65657e+06	62519617	2.36027e+07	1.07861e+07	1.62143e+07
G217B_8545	1.14032e+07	2.46046e+07	3.15629e+07	4.2299e+07	3.00791e+07	2.15519e+07	1.76443e+07	1.79217e+07
G217B_8566	1.6622e+06	9.92222e+06	1.47826e+07	1.44429e+07	4.44012e+07	3.4377e+07	1.38702e+07	1.62706e+07
G217B_7104	4.38762e+06	4.64011e+06	7.37402e+06	3.1113e+07	3.71496e+07	3.54463e+07	1.43288e+07	3.47821e+07
G217B_4768	4.25115e+06	4.12695e+06	2.79206e+06	3.45468e+06	2.93065e+07	4.17242e+07	1.95028e+07	3.19479e+07
G217B_0935	1.53113e+07	1.12044e+07	17871505	1.15018e+07	1.08931e+08	7.97343e+07	83177259	1.10851e+08
G217B_0202	1.09418e+07	1.05881e+07	1.55698e+07	1.69869e+07	7.06435e+07	7.27741e+07	4.03492e+07	8.60002e+07
G217B_2829	1.24329e+07	1.03821e+07	1.36518e+07	26065939	72141204	63402171	33268324	8.90297e+07
G217B_6892	5.08911e+06	9.80035e+06	1.28308e+07	1.84031e+07	8.05735e+07	2.15735e+07	2.13317e+07	1.31159e+07
G217B_6963	5.99139e+06	1.13327e+07	1.16024e+07	1.46594e+07	28944260	34994646	1.56652e+07	33640939
G217B_5207	3.06564e+07	2.61815e+07	37079455	56977294	270871004	218807916	142555303	301372524
G217B_5545	8.93027e+06	9.87135e+06	1.48777e+07	1.87291e+07	8.51066e+07	6.71055e+07	4.70615e+07	8.70029e+07
G217B_0516	1.14027e+07	8.05494e+06	1.12349e+07	1.52945e+07	3.84529e+07	3.74568e+07	36090603	51403993
G217B_0196	2.06304e+06	1.76234e+06	1.6599e+06	3.9087e+06	7.66707e+06	1.41966e+07	7.27384e+06	2.15105e+07
G217B_8866	5.31438e+07	5.52676e+07	7.45041e+07	1.0331e+08	6.06728e+08	4.10771e+08	3.6006e+08	6.3608e+08
G217B_4417	3.64481e+06	3.42449e+06	3.36814e+06	4.82908e+06	1.64152e+07	2.05856e+07	1.73233e+07	3.53706e+07
G217B_7023	3.4007e+07	4.96948e+07	6.23478e+07	88302517	1.34361e+08	1.55914e+08	1.22989e+08	162171972
G217B_6962	5.6094e+06	4.16713e+06	4.3097e+06	4.90542e+06	5.01131e+07	6.71941e+07	5.92997e+07	9.78815e+07
G217B_0598	8.95742e+06	1.42296e+07	2.18459e+07	3.78854e+07	2.1937e+07	3.14876e+07	8.18381e+06	1.83475e+07
G217B_1576	1.85278e+07	1.48144e+07	2.03875e+07	2.80995e+07	1.23509e+08	1.08818e+08	6.3882e+07	1.14047e+08
G217B_3121	5.37635e+06	6.65242e+06	7.2904e+06	1.05359e+07	62592575	6.56837e+07	4.8229e+07	7.38201e+07
G217B_3857	5.69323e+06	7854810	8.82386e+06	1.44044e+07	2.68734e+07	2.7807e+07	1.77934e+07	5.79246e+07
G217B_3515	3.63169e+06	3.84744e+06	4.66361e+06	4.07424e+06	2.59802e+07	1.94132e+07	1.76548e+07	2.98856e+07
G217B_8651	7.0779e+06	3.1869e+06	9713879	1.21388e+07	81470943	3.5473e+07	1.69882e+07	5.67557e+07
G217B_4481	1.35913e+06	1.58316e+06	3.19822e+06	3.3388e+06	1.42614e+07	7.44393e+06	4.48677e+06	1.30864e+07
G217B_1645	2.57648e+06	3.02197e+06	2.982e+06	6.06504e+06	2.06633e+07	1.71272e+07	1.00764e+07	2.12462e+07
G217B_1704	8.29414e+06	1.44393e+07	1.9755e+07	2.5847e+07	5.53372e+07	2.93001e+07	1.96016e+07	4.325e+07
G217B_2027	5.90408e+06	6.51603e+06	5.92065e+06	1.12706e+07	2.32832e+07	2.82137e+07	1.57405e+07	2.81855e+07
G217B_2771	3.5243e+06	1.55262e+07	5.22597e+07	3.63877e+07	4.02411e+07	1.42658e+07	9.81624e+06	2.24458e+06
G217B_1509	2.36074e+09	3.02789e+09	6.87797e+09	1.29865e+10	1.05234e+09	2.60075e+09	1.96861e+09	6.91556e+09
G217B_6646	1.66049e+07	1.7099e+07	1.84487e+07	3.67968e+07	1.55134e+08	2.08767e+08	1.58333e+08	1.50295e+08
G217B_4670	2.98073e+06	2.51368e+06	2.32467e+06	1.312e+06	3.90761e+07	44271928	1.30473e+07	6.4584e+07
G217B_7871	4.29021e+06	2.7623e+06	3.27509e+06	4.83835e+06	2.66455e+07	1.38677e+07	1.73569e+07	35891794
G217B_5241	5.87412e+06	2.73069e+06	2.88831e+06	1.07774e+07	2.72989e+07	2.43999e+07	1.88855e+07	3.03157e+07
G217B_1986	1.04638e+07	1.61136e+07	1.48987e+07	2.2453e+07	1.57183e+07	3.12018e+07	2.04316e+07	3.45682e+07
G217B_2055	1.28684e+06	5.05826e+06	3.92688e+06	3.31043e+06	2.77067e+07	23820951	1.66754e+07	2.30534e+07
G217B_6455	9.22941e+06	2.30759e+07	3.795e+07	7.16109e+07	5.0223e+07	1.88998e+07	7.40316e+06	1.23601e+07
G217B_5048	8.89896e+06	4.36955e+06	5.64722e+06	7.77897e+06	77753512	94647991	104406254	113420296
G217B_8377	4.93766e+06	3.51694e+06	4.25114e+06	8.75933e+06	4.04808e+07	2.93047e+07	2.21691e+07	4.58432e+07
G217B_7772	2.70774e+06	4.3703e+06	1.27323e+07	2.05371e+07	4.2643e+07	3.31239e+07	1.02222e+07	1.62944e+07
G217B_3781	3.87635e+06	1.08318e+07	1.6197e+07	1.99339e+07	5.44594e+07	6.38761e+07	2.7416e+07	2.10307e+07
G217B_4415	1.33664e+06	3.30166e+06	4.9321e+06	9.78861e+06	2.23386e+07	2.17428e+07	1.20924e+07	9.46371e+06
G217B_1134	1.53276e+08	1.80793e+08	183754914	345416626	1.36498e+09	1077092938	948451725	1632474046
G217B_4726	4.55218e+06	5.54542e+06	1.00562e+07	1.6976e+07	4.2455e+07	2.09592e+07	1.91798e+07	2.58887e+07
G217B_5852	10423681	7.79786e+06	1.07608e+07	1.61471e+07	83420986	6.4492e+07	5.59333e+07	8.62231e+07
G217B_5791	3.76932e+06	5.37129e+06	8.97979e+06	1.53798e+07	79358271	7.92797e+07	4.79299e+07	1.00606e+08
G217B_7232	2.23393e+06	2.84281e+06	2.58274e+06	5.14279e+06	8.00344e+06	1.07544e+07	5.56235e+06	6.56397e+06
G217B_1052	5.50992e+06	3.31309e+06	7.28319e+06	6.72974e+06	6.83625e+07	5.25149e+07	4.43776e+07	7.09342e+07
G217B_7140	5.65618e+07	4.80943e+07	5.28187e+07	8.41396e+07	667433019	443799315	450041100	6.4714e+08
G217B_8915	5.28805e+06	4.59495e+06	5.74412e+06	8.28547e+06	4.04203e+07	3.15982e+07	3.1909e+07	6.32088e+07
G217B_1828	4.98738e+06	7.81105e+06	1.20755e+07	2.39816e+07	3.2595e+08	1.31794e+08	1.05878e+08	2.53071e+08
G217B_6360	9.3487e+06	2.12568e+07	2.55903e+07	5.32253e+07	4.22843e+07	2.93787e+07	1.38776e+07	3.18694e+07
G217B_4021	1.08535e+07	8.44845e+06	1.1792e+07	1.73146e+07	5.70215e+07	4.91788e+07	3.67064e+07	5.97262e+07
G217B_3665	4.36632e+06	2.79513e+06	5.04178e+06	6.32174e+06	3.7371e+07	2.92133e+07	2.42871e+07	2.49127e+07
G217B_7005	1.85248e+07	3.77258e+07	4.09572e+07	5.95972e+07	5.23272e+06	2.2369e+06	1.45654e+06	6.76253e+06
G217B_5497	9.82595e+06	8.95123e+06	1.29275e+07	1.14085e+07	75434398	77514755	4.92272e+07	94006901
G217B_7406	4.01414e+07	3.79163e+07	5.89836e+07	9.17662e+07	147643230	203283184	124245661	1.57664e+08
G217B_0857	3.48493e+07	3.31628e+07	4.0643e+07	7.58263e+07	306354628	339697424	2.11087e+08	402955104
G217B_6745	5.08925e+06	4.95666e+06	6.47042e+06	1.47914e+07	1.82445e+07	2.15999e+07	1.82309e+07	3.59807e+07
G217B_0722	3.72086e+06	4.86539e+06	6.262e+06	8.1149e+06	4.54557e+07	3.36471e+07	2.26019e+07	3.58911e+07
G217B_8891	1.52554e+06	2.38756e+06	1.88273e+06	2.65801e+06	3.27104e+07	2.55186e+07	2.11497e+07	2.64834e+07
G217B_1006	1.95398e+06	2.1339e+06	2.31886e+06	2.13417e+06	1.59164e+07	1.70628e+07	1.12785e+07	1.56931e+07
G217B_5615	7.05971e+06	2.94772e+06	5.50089e+06	4.07824e+06	5.61671e+07	2.81686e+07	2.61094e+07	4.16263e+07
G217B_6436	5.35554e+07	5.24364e+07	8.63127e+07	1.18963e+08	1.23109e+08	297189416	1.44334e+08	2.13909e+08
G217B_3496	1.75746e+07	2.34558e+07	2.2242e+07	4.20731e+07	3.09588e+08	1.85992e+08	1.94938e+08	2.35782e+08
G217B_5449	2.68007e+07	1.74014e+07	2.4969e+07	50333598	6.4587e+07	149946761	5.11005e+07	1.82003e+08
G217B_8621	2.44885e+07	2.37385e+07	3.50241e+07	5.46404e+07	7.71244e+07	5.66921e+07	4.42949e+07	7.61078e+07
G217B_4640	2.5517e+06	4.33436e+06	6.8912e+06	1.50209e+07	40909639	3.14504e+07	7.22145e+06	1.45607e+07
G217B_2041	4.42876e+06	4.86693e+06	5.86019e+06	9.71347e+06	2.30117e+07	2.28059e+07	1.82055e+07	2.44864e+07
G217B_8017	1.1086e+07	1.52974e+07	1.29215e+07	2.18971e+07	4.00115e+07	3.87201e+07	4.07591e+07	5.27794e+07
G217B_7843	4.56543e+06	4.893e+06	6.87647e+06	1.5145e+07	4.31432e+07	1.90283e+07	1.57699e+07	3.53263e+07
G217B_6115	1.9214e+06	6.62763e+06	3.88066e+06	4.29833e+06	1.83103e+07	1.77841e+07	1.39952e+07	2.07045e+07
G217B_8819	6.68247e+06	5.01084e+06	6.34842e+06	9.16786e+06	1.17792e+07	1.74048e+07	1.68088e+06	3.96699e+07
G217B_5625	4.1079e+06	3.05418e+06	3.55851e+06	3.28324e+06	3.13971e+07	2.20664e+07	2.05342e+07	3.9155e+07
G217B_7021	4.34458e+06	5.52282e+06	7.2878e+06	1.13227e+07	2.28568e+07	1.75421e+07	4.64232e+07	1.05458e+08
G217B_4043	3.38637e+06	4.51527e+06	6.30556e+06	9.03106e+06	43705049	28887253	24248011	31553183
G217B_2478	4.7594e+06	4.18282e+06	3.67902e+06	5.67338e+06	4.65553e+07	2.77896e+07	4.01001e+07	73649158
G217B_6028	2.21317e+08	2.22324e+08	2.61196e+08	3.04016e+08	3.22773e+07	4.26058e+07	1.79838e+07	3.39107e+07
G217B_6805	1.80088e+06	2.56847e+06	4.23932e+06	3.39475e+06	48068452	2.96964e+07	2.78314e+07	2.26298e+07
G217B_4279	1.46198e+06	1.31779e+06	2.62115e+06	2.59022e+06	1.94569e+07	2.32676e+07	33276029	5.27115e+07
G217B_4492	8.81645e+06	6.34507e+06	1.10765e+07	5.95482e+07	5.74897e+07	6.96122e+07	4.31174e+07	7.78124e+07
G217B_1158	6.19335e+06	5.74543e+06	4.90842e+06	6.98962e+06	3.64843e+07	3.43822e+07	1.98666e+07	6.0094e+07
G217B_7537	1.38716e+06	1.38132e+06	1.19414e+06	1.85753e+06	1.27967e+07	11805973	6.16976e+06	1.74624e+07
G217B_1848	4.50084e+06	5.70673e+06	3.3377e+06	6.38095e+06	5.2024e+07	38004265	3.94726e+07	4.61547e+07
G217B_7737	4.14334e+06	3.8361e+06	6.59977e+06	1.15743e+07	32332916	3.46896e+07	1.57779e+07	2.7324e+07
G217B_1453	2.82005e+06	2.16602e+06	2.71825e+06	3.37818e+06	46746973	2.76192e+07	4.0108e+07	3.20977e+07
G217B_7752	5.32273e+06	1.347e+07	8.46209e+06	1.40942e+07	6.75942e+07	3.26675e+07	2.96184e+07	3.29059e+07
G217B_0627	603148	6.7956e+06	7.11448e+06	1.58571e+07	3.05006e+07	27566126	17093395	2.96725e+07
G217B_5932	3.52633e+06	8.14135e+06	1.01229e+07	1.63225e+07	4.44072e+07	46277331	24786925	5.57598e+07
G217B_1113	4.50402e+06	2.58832e+06	4.35604e+06	29026132	1.6649e+07	4.75765e+07	9.14693e+06	6.38067e+07
G217B_3913	5.69078e+06	2.97727e+06	4.50248e+06	1.16178e+07	2.31425e+07	3.44703e+07	2.50476e+07	3.39764e+07
G217B_8560	2.46241e+06	1.95512e+06	1.6529e+06	2.36993e+06	1.46835e+07	1.9565e+07	4.00148e+06	1.89201e+07
G217B_5947	4.37409e+06	3.40612e+06	4.44637e+06	9.15297e+06	3.83516e+07	5.14322e+07	2.1011e+07	4.65731e+07
G217B_2784	3.38296e+06	3.8226e+06	4.99544e+06	1.04358e+07	2.82639e+07	1.68159e+07	1.63593e+07	3.48595e+07
G217B_2910	4.36663e+06	4.63436e+06	5.96333e+06	1.0676e+07	1.87431e+07	1.82748e+07	1.52363e+07	2.93485e+07
G217B_1969	3.60541e+06	3.39017e+06	5.49254e+06	4.07169e+06	3.29286e+07	2.12639e+07	2.01644e+07	1.99543e+07
G217B_8032	2.14618e+06	1.93686e+06	1.73398e+06	3.53628e+06	8.93807e+06	6.10472e+06	4.83689e+06	6.97946e+06
G217B_8253	6.14193e+06	2.62385e+06	1.43858e+07	1.52417e+07	5.38308e+07	4.70685e+07	1.79726e+07	50219146
G217B_2824	9.00477e+06	5.24196e+06	9.59903e+06	1.2126e+07	4.1935e+07	3.96321e+07	2.7045e+07	5.28186e+07
G217B_3527	5.59364e+06	5.72477e+06	6.51252e+06	9.48545e+06	50028526	3.76744e+07	28109994	48785165
G217B_1314	1.28051e+07	1.24642e+07	1.40632e+07	20644334	6.30898e+07	60184100	3.53848e+07	56511600
G217B_5362	2.71881e+06	3.32253e+06	5.10435e+06	2.97264e+06	2.26867e+06	1.11301e+07	1.62357e+07	1.24832e+07
G217B_2120	4.78409e+06	5.7608e+06	1.12664e+07	7.46008e+06	42276825	3.12332e+07	2.21468e+07	4.74083e+07
G217B_7024	3.21146e+07	7.05692e+07	1.222e+08	179808962	1.57042e+08	1.0253e+08	3.48086e+07	7.13106e+07
G217B_6891	2.93227e+06	1.71768e+06	2.83523e+06	2.22804e+06	3.58626e+07	2.59704e+07	2.99039e+07	3.22072e+07
G217B_4513	5.56283e+06	10747707	5.80956e+06	6.65708e+06	61672915	3.94086e+07	50659133	5.71027e+07
G217B_5985	1.73569e+07	2.22589e+07	3.07336e+07	4.36376e+07	6.10028e+07	6.58523e+07	3.8435e+07	5.94123e+07
G217B_1078	1.04041e+07	2.29691e+07	6.34037e+07	6.61736e+07	4.30124e+07	2.22068e+07	9.57927e+06	1.34415e+07
G217B_8795	8.0099e+06	2.99572e+06	3.54356e+06	6.29599e+06	1.23278e+07	2.24386e+07	1.78772e+07	27253772
G217B_2527	6.98204e+06	5.30745e+06	7.18645e+06	1.73619e+07	4.06776e+07	3.88013e+07	2.79763e+07	59258901
G217B_8787	2.60152e+06	3.96704e+06	3.82762e+06	2.29041e+06	2.13878e+07	23534563	2.24743e+06	3.5162e+07
G217B_3029	2.78012e+07	2.11249e+07	3.01837e+07	5.32026e+07	1.97474e+08	1.37584e+08	1.1838e+08	1.83578e+08
G217B_3646	3.20608e+06	7.18238e+06	3.17631e+06	4.32243e+06	4.78589e+07	4.41895e+07	2.82543e+07	4.32806e+07
G217B_0632	4.56849e+06	4.52383e+06	4.36665e+06	4.59429e+06	2.05211e+07	1.9045e+07	1.33325e+07	3.65328e+07
G217B_7407	1.86434e+07	1.67563e+07	1.71258e+07	3.38859e+07	1.19512e+08	1.05827e+08	96299704	1.23883e+08
G217B_4032	2.63719e+06	2.33789e+06	1.6641e+06	3.11126e+06	1.42146e+07	3.07893e+07	1.55411e+07	3.43569e+07
G217B_8276	2.46438e+06	2.00031e+06	2.10208e+06	3.46739e+06	24103054	2.45836e+07	1.70024e+07	2.52469e+07
G217B_7039	1.42187e+06	1.52671e+06	1.6304e+06	1.91629e+06	1.06154e+07	6.52715e+06	7.77085e+06	9.31962e+06
G217B_0359	1.46775e+06	1.6072e+06	2.77324e+06	3.56921e+06	8.83669e+06	5.49694e+06	9.21726e+06	1.88683e+07
G217B_1496	3.21987e+06	5.93636e+06	6.16824e+06	3.62223e+06	39876015	55895678	47190937	62319966
G217B_6480	6.69824e+06	4.04021e+06	4.7992e+06	7.54024e+06	2.98823e+07	2.64815e+07	4.24578e+07	2.66023e+07
G217B_6744	1.79249e+06	1.63575e+06	1.76472e+06	1.44236e+06	1.67871e+07	3.36157e+06	1.23349e+06	3.99526e+06
G217B_7259	2.90143e+06	2.47885e+06	2.76808e+06	6.34989e+06	1.30886e+07	8.12267e+06	6.21416e+06	1.37592e+07
G217B_7654	2.68205e+07	4.63219e+06	9.71913e+06	4.56462e+07	1.88328e+08	2.32393e+08	1.88189e+08	2.91378e+08
G217B_8922	4.80505e+06	3.04256e+06	5.38112e+06	8.93054e+06	3.22817e+07	2.30839e+07	2.29149e+07	2.04273e+07
G217B_1075	2.60057e+07	36947603	4.24463e+07	4.73723e+07	1.35811e+08	115503812	9.05797e+07	1.18594e+08
G217B_7127	939026	763530	1.50416e+06	4.14896e+06	1.62866e+07	9.19691e+06	6.33298e+06	1.10746e+07
G217B_1324	3.46348e+08	4.28487e+08	3.60188e+08	6.09503e+06	2.83963e+07	3.25629e+07	2.46298e+07	3.76695e+07
G217B_1271	9.91779e+06	8.9384e+06	1.21119e+07	2.04268e+07	58994415	5.12844e+07	4.15167e+07	4.99389e+07
G217B_3710	5.11861e+06	7.12982e+06	8.87306e+06	1.38339e+07	3.82679e+07	3.55205e+07	3.20471e+07	7.26865e+07
G217B_8314	5.31703e+06	5.61398e+06	6.5691e+06	1.2747e+07	54105185	3.75877e+07	2.86026e+07	41462889
G217B_0752	4.65948e+06	3.52882e+06	4.06013e+06	2.55041e+06	2.35654e+07	2.68186e+07	2.77809e+07	2.55032e+07
G217B_2214	2.54967e+06	2.90838e+06	3.72357e+06	5.75464e+06	2.73576e+07	1.69327e+07	1.39407e+07	1.63438e+07
G217B_8217	1.38258e+06	910636	1.96906e+06	2.42333e+06	2.21817e+07	1.85933e+07	1.42384e+07	38476041
G217B_5256	2.57575e+06	1.5317e+06	3.02286e+06	4.81985e+06	3.99838e+07	3.24314e+07	1.97175e+07	2.58846e+07
G217B_6228	2.40445e+06	1.32809e+06	2.03893e+06	6.77059e+06	6.3619e+06	1.17482e+07	8.33336e+06	19235552
G217B_5724	4.57955e+06	6127024	6.60612e+06	9.34113e+06	38411551	37455123	2.69548e+07	4.08151e+07
G217B_3167	7.83652e+06	2.34418e+06	2.32482e+06	1.20549e+07	1.71609e+07	2.69439e+07	2.45793e+07	3.48087e+07
G217B_2489	4.79845e+06	3.9822e+06	2.11883e+06	1.893e+07	1.78217e+07	1.2451e+07	1.3932e+07	2.03644e+07
G217B_7802	1.93887e+07	1.85963e+07	1.77445e+07	4.20001e+07	1.98829e+07	30466492	4.71564e+07	57047687
G217B_4933	2.77651e+06	1.8325e+06	1.64229e+06	3.49422e+06	23035617	1.8573e+07	1.25036e+07	1.66548e+07
G217B_4445	584511	2.10828e+06	3.25542e+06	4.02434e+06	4.2154e+07	3.5195e+07	1.31542e+07	2.52813e+07
G217B_3455	2.33046e+07	2.3902e+07	2.85219e+07	4.23734e+07	7.40884e+07	1.0785e+08	6.11695e+07	1.49318e+08
G217B_8623	1.67598e+07	1.41071e+07	3.62929e+07	5.01906e+07	84547351	1.03857e+08	7.31975e+07	1.61332e+08
G217B_2518	1.89017e+06	1.84048e+06	2.87512e+06	2.79652e+06	2.06565e+07	1.61645e+07	1.07422e+07	1.75576e+07
G217B_7240	1.59683e+07	3.19408e+07	5.09043e+07	54706186	1.29281e+08	9.32122e+07	4.48965e+07	1.07648e+08
G217B_0861	1.76846e+06	3.32589e+06	3.65548e+06	4.72429e+06	55466107	42008113	2.62901e+07	3.92012e+07
G217B_2413	1.24911e+06	1.29941e+06	1.94293e+06	4.23113e+06	7.5574e+06	6.12347e+06	4.36302e+06	1.26679e+07
G217B_3394	5.74828e+06	8.30031e+06	1.06619e+07	1.43983e+07	4.92211e+07	4.05904e+07	2.11482e+07	3.78286e+07
G217B_3897	5.78465e+06	4.05791e+06	9.32584e+06	1.35476e+07	4.3505e+07	3.00077e+07	2.35522e+07	9.80407e+06
G217B_5704	1.54742e+06	2.50165e+06	1.28304e+06	1.86687e+06	1.1018e+07	6.94081e+06	6.30424e+06	6.09605e+06
G217B_8868	5.01431e+06	11850711	8.61804e+06	1.46976e+07	1.39676e+07	1.12091e+07	6.14732e+06	2.40628e+07
G217B_4195	834917	1.32118e+06	1.93231e+06	2.59959e+06	11377387	9.69262e+06	1.01775e+07	12330875
G217B_1002	3.36016e+06	2.91508e+06	3.51974e+06	6.0314e+06	1.87097e+07	18231048	1.07983e+07	2.28872e+07
G217B_2023	1.61771e+07	1.92237e+07	2.38415e+07	37213919	1.64387e+08	1.18693e+08	1.09261e+08	1.19256e+08
G217B_2432	437954	1.00361e+06	1.01042e+06	962390	28106225	1.74287e+07	19986212	22307055
G217B_3328	2.20756e+07	2.01574e+07	1.82557e+07	2.51584e+07	1.17985e+07	8.26496e+06	8.13575e+06	1.2905e+07
G217B_5576	1.27876e+06	510419	6.60264e+06	1.18738e+06	2.78183e+07	660028	2.19431e+06	1.02516e+06
G217B_1108	4.87997e+06	3.92278e+06	6.18208e+06	7.88323e+06	8.14955e+06	2.80384e+07	5.94702e+06	2.54853e+07
G217B_6760	7.21334e+06	1.05577e+07	1.71322e+07	2.82354e+07	4.69645e+07	40093298	4.61219e+07	8.61149e+07
G217B_6877	11069614	7.08504e+06	1.13018e+07	1.98541e+07	5.35443e+07	101212075	5.53722e+07	1.48825e+08
G217B_2514	5.25881e+06	3.46034e+06	6.92899e+06	1.06138e+07	5.45089e+07	8.07016e+07	4.15254e+07	81365613
G217B_5939	2.73603e+06	1.85013e+06	3.81767e+06	7.4166e+06	1.42652e+07	1.70776e+07	18054729	1.23506e+07
G217B_6720	3.50545e+07	7.15476e+07	1.2119e+08	2.06957e+08	2.617e+08	9.41239e+07	3.78437e+07	6.29612e+07
G217B_2555	4.12582e+06	2.2098e+06	4.00219e+06	3.46962e+06	4.11981e+07	3.4629e+07	3.32855e+07	5.28817e+07
G217B_6762	1.81604e+07	2.30651e+07	2.18648e+07	3.40491e+07	4.26131e+07	3.86509e+07	3.28982e+07	3.09411e+07
G217B_2937	1.24945e+08	1.85581e+08	1.7524e+08	2.44576e+08	4.81497e+08	3.66261e+08	4.26088e+08	563549687
G217B_6325	1.35214e+07	1.81068e+07	2.10391e+07	2.61004e+07	8.13074e+07	6.23699e+07	4.69214e+07	9.7383e+07
G217B_5675	8.50732e+06	9.04995e+06	7.93532e+06	8.79588e+06	4.21411e+07	5.74149e+07	5.59639e+07	6.75273e+07
G217B_7997	1.88275e+07	2.18305e+07	2.56032e+07	3.63255e+07	2.30111e+08	2.02389e+08	1.44205e+08	2.18106e+08
G217B_3687	1.21315e+07	1.77938e+07	1.79073e+07	2.69771e+07	3.21756e+07	3.51262e+07	2.26101e+07	3.83562e+07
G217B_5859	1.8951e+06	2.2104e+06	3.50315e+06	2.70751e+06	1.56956e+07	2.57267e+07	2.37088e+07	5.14701e+07
G217B_0908	761043	2.39352e+06	4.33028e+06	5.29754e+06	6.8676e+06	3.4875e+06	1.48728e+06	394195
G217B_6256	3.64805e+06	3.19218e+06	3.2063e+06	4.22536e+06	2.34355e+07	1.94156e+07	1.80951e+07	25305649
G217B_5020	1.06817e+06	5.0009e+06	5.99878e+06	7.52257e+06	8.30197e+07	5.07191e+07	3.26492e+07	3.6552e+07
G217B_8760	3.22453e+06	3931823	5.23529e+06	9.26912e+06	2.59218e+07	2.2694e+07	9.52417e+06	3.28682e+07
G217B_4648	4.67628e+06	4.3752e+06	5.01057e+06	1.08618e+07	2.55301e+07	3.81194e+07	1.67757e+07	5.43958e+07
G217B_4701	11794472	9.03775e+06	1.29762e+07	2.31069e+07	6.53096e+07	6.62635e+07	4.34868e+07	181915809
G217B_4037	1.0231e+07	1.28333e+07	1.51159e+07	2.59093e+07	4.4217e+07	41011256	3.03088e+07	5.32185e+07
G217B_0563	7.01206e+06	7.68077e+06	1.00985e+07	1.85638e+07	4.20034e+07	4.31833e+07	2.38019e+07	3.25124e+07
G217B_4071	3.01868e+06	2.21789e+06	3.2426e+06	5.16268e+06	31662524	1.85243e+07	15796063	1.99946e+07
G217B_1610	1.00938e+07	12384013	2.26796e+07	3.18246e+07	2.42269e+07	3.59296e+07	1.15407e+07	2.42869e+07
G217B_5021	4.69822e+06	2.05098e+06	5.25295e+06	1.12645e+07	2.3252e+07	2.63812e+07	1.82133e+07	3.179e+07
G217B_1627	1.5332e+06	6.22972e+06	9.03318e+06	1.23847e+07	25610622	1.98175e+07	7.10417e+06	9.70537e+06
G217B_7741	5.44381e+06	4.33822e+06	1.08614e+07	2.48019e+07	5.83558e+07	39274621	1.38444e+07	1.7469e+07
G217B_3713	5.55123e+06	3.43755e+06	6.16522e+06	1.10769e+07	5.11152e+07	3.32511e+07	2.93341e+07	6.09878e+07
G217B_0191	3.25366e+06	2.45416e+06	4.07769e+06	4.75644e+06	3.5902e+07	3.13865e+07	2.30141e+07	3.39534e+07
G217B_3307	1.50657e+06	1.65782e+06	1.49496e+06	2.60432e+06	5.00802e+06	5.43503e+06	6.81823e+06	5.50324e+06
G217B_2252	2.39124e+07	2.91903e+07	3.16582e+07	2.28258e+07	2.28481e+07	1.26806e+08	228060526	187685036
G217B_4048	1.13331e+07	1.56852e+07	1.67117e+07	2.84986e+07	9.25989e+07	8.24538e+07	49535676	99690418
G217B_4558	4.76711e+06	8704051	8.9672e+06	13323700	1.22371e+06	359506	773294	1.08246e+06
G217B_6475	3.51482e+06	3.04902e+06	4.22112e+06	1.44189e+07	2.32973e+07	2.42168e+07	1.22342e+07	3.36171e+07
G217B_8386	3.32112e+06	3.20013e+06	4.37703e+06	6.32523e+06	3.68527e+07	2.02044e+07	1.54815e+07	3.24195e+07
G217B_4083	3.48861e+06	2.14574e+06	4.69656e+06	9.37291e+06	25261444	2.72685e+07	1.32578e+07	3.71575e+07
G217B_0117	5.1131e+06	1.2116e+07	3.08649e+07	8.89667e+06	3.04879e+07	1.20242e+07	2.32334e+06	8117106
G217B_6224	2.28164e+06	4.31132e+06	1.75785e+06	8.57888e+06	24677404	3.13092e+07	18027649	33836165
G217B_5627	1.67614e+06	4.40229e+06	5.94273e+06	1.4692e+07	1.11631e+07	1.12426e+07	4.96135e+06	2.59872e+07
G217B_8499	2.43889e+06	2.20514e+06	2.87284e+06	3.54366e+06	3.32483e+07	1.97042e+07	2.51036e+07	2.48989e+07
G217B_6307	5.28016e+06	9.88943e+06	4.75339e+06	1.28544e+07	3.45394e+07	5.61034e+07	2.83172e+07	35467628
G217B_1930	3.43313e+07	5.38391e+07	8.29434e+07	6.22838e+07	93870882	8.21373e+07	3.95964e+07	6.06441e+07
G217B_8116	5.31153e+06	4.60007e+06	4.39847e+06	1.85668e+07	23649644	1.56497e+07	9.93929e+06	1.55548e+07
G217B_8011	2.38273e+06	7.32913e+06	1.07409e+07	1.67158e+07	3.8239e+07	1.3735e+07	8.62876e+06	1.14733e+07
G217B_5214	5.15774e+06	2.92248e+06	3.98163e+06	5.16101e+06	50272732	39033735	33256743	4.74862e+07
G217B_4140	4.03559e+06	5.85518e+06	7.3029e+06	2.21483e+07	28324541	1.97523e+07	9.86064e+06	3.42547e+07
G217B_0545	3.60939e+06	3.7864e+06	4.12068e+06	2.98992e+06	1.82297e+07	1.58619e+07	1.39305e+07	2.91329e+07
G217B_4954	4.54952e+06	5.6318e+06	6.59544e+06	1.61357e+07	1.50836e+07	17889766	9908768	2.41909e+07
G217B_7636	8.46078e+06	2.79535e+06	4.48526e+06	3.86157e+06	8.45305e+07	5.07006e+07	5.04756e+07	4.45957e+07
G217B_8526	1.53709e+06	1.99715e+06	2.81973e+06	3.20556e+06	2.5827e+07	3.05408e+07	1.43722e+07	2.60244e+07
G217B_3974	2.57835e+06	2.20334e+06	2.36585e+06	5.40636e+06	45885591	3.67741e+07	27204475	3.27478e+07
G217B_2002	568165	518138	2.96636e+06	699232	23010772	1.13366e+07	1.37757e+07	1.04495e+07
G217B_4565	4.66698e+06	7.11704e+06	1.15523e+07	1.8043e+07	2.91838e+07	3.15608e+07	2.45063e+07	5.11365e+07
G217B_0406	3.17882e+06	3.34843e+06	5.55019e+06	4.3262e+06	9.25655e+06	1.28856e+07	6.69396e+06	9.53917e+06
G217B_5404	1.71253e+06	1.19199e+06	2.07636e+06	1.10335e+06	15458607	1.36329e+07	1.16062e+07	1.10205e+07
G217B_6164	3.11293e+06	3.86156e+06	4.89246e+06	7.75688e+06	40237548	32527993	2.73037e+07	42345140
G217B_4429	7.4422e+06	8.82179e+06	2.57828e+06	2.63205e+06	3.34611e+07	3.08619e+07	2.18192e+07	4.81996e+07
G217B_0344	9.366e+06	4.62953e+06	6.65334e+06	1.39741e+07	7.32421e+07	44308838	5.68949e+07	79463398
G217B_5016	2.76931e+06	1.30986e+06	3.46917e+06	3.82496e+06	2.4744e+07	1.86628e+07	1.13879e+07	2.33352e+07
G217B_8100	3.24781e+06	5.69138e+06	9.35233e+06	1.79388e+07	2.03865e+07	2.09717e+07	3.79855e+06	1.36735e+07
G217B_2933	4.9255e+07	4.32504e+07	6.95589e+07	1.07279e+08	91360621	84944342	50177826	1.14257e+08
G217B_8818	2.51783e+06	7.0637e+06	18525850	2.14651e+07	1.69215e+07	3.77361e+06	4.6674e+06	6.17237e+06
G217B_6645	2.78871e+06	4.48415e+06	8.12797e+06	1.57345e+07	2.19984e+07	1.75248e+07	8.31548e+06	8.25832e+06
G217B_7680	159191	1.22097e+06	791202	981511	5.32998e+06	4.71069e+06	2.52715e+06	14179126
G217B_7336	327879	861032	880875	939114	3.04358e+06	2.25038e+06	1.41033e+06	2.43146e+06
G217B_3063	5.41593e+06	2.13704e+06	3.01487e+06	9.49995e+06	6.0001e+06	1.42357e+07	6.63904e+06	29471684
G217B_7616	687402	152545	1.6872e+06	686798	1.54783e+07	167999	1.53904e+07	11197378
G217B_0748	8.64708e+06	8.22605e+06	1.12676e+07	1.53171e+07	4.22505e+07	2.90825e+07	2.88353e+07	2.30833e+07
G217B_3434	1.90412e+07	1.99398e+07	2.12845e+07	5.11648e+07	367954759	181954901	256108960	276767053
G217B_5853	1.30888e+06	1.19271e+06	608905	2.57694e+07	8.37748e+07	7.65781e+07	6.41276e+07	8.6263e+07
G217B_3254	2.81171e+06	2.56691e+06	3.74374e+06	6.59384e+06	17388407	1.40694e+07	9.7448e+06	1.78033e+07
G217B_4783	2.99453e+06	7.34642e+06	9.28915e+06	1.60016e+07	1.42133e+07	1.67771e+07	5.31597e+06	3.08356e+07
G217B_3436	3.44928e+06	3.7111e+06	5.49492e+06	1.11381e+07	2.28086e+07	2.07304e+07	8.80887e+06	2.69658e+07
G217B_8297	925596	922445	700158	2.15586e+06	2.79402e+06	2.55594e+06	686063	1.61113e+06
G217B_1310	2.02865e+06	1.36479e+06	1.09111e+06	1.88395e+06	1.42989e+06	6.77188e+06	1.57115e+06	7.68287e+06
G217B_6911	9.29742e+06	1.72335e+07	1.11006e+07	2.27534e+07	1.06091e+08	1.09605e+08	7.01099e+07	1.02577e+08
G217B_1042	3.66843e+06	4.99972e+06	5.20726e+06	4.99724e+06	1.61837e+07	2.29655e+07	1.9478e+07	2.41212e+07
G217B_2820	1.94248e+06	2.65219e+06	2.43472e+06	349899	50672422	25741254	18470730	19546962
G217B_8221	4.70527e+07	6.6989e+07	8.95074e+07	1.23125e+08	3.04943e+07	2.20582e+07	2.16572e+07	2.56665e+07
G217B_4700	5.93507e+07	5.67102e+07	7.83376e+07	9.3252e+07	2.45908e+08	2.86331e+08	2.69874e+08	3.49978e+08
G217B_4399	4.43903e+06	8.48097e+06	2.47218e+06	1.93342e+07	2.71608e+07	2.33147e+07	21422590	1.55575e+07
G217B_5864	8.59513e+06	9.28926e+06	1.12087e+07	1.50144e+07	85396731	5.75264e+07	5.39404e+07	5.18052e+07
G217B_5050	2.00658e+06	1.31601e+06	1982394	3.32636e+06	1.34602e+07	7.7803e+06	8.41305e+06	1.40096e+07
G217B_7418	8.4231e+06	7.42678e+06	8.4961e+06	1.54505e+07	5.2263e+07	4.0533e+07	2.97936e+07	6.13583e+07
G217B_2460	4.65662e+06	2.03514e+06	6.73141e+06	5.37946e+06	47604698	30330293	2.71457e+07	2.95613e+07
G217B_8840	55137688	4.74728e+07	66723771	108891532	107473947	68540742	80259209	112069828
G217B_6938	7.94782e+06	7.07365e+06	1.00314e+07	7.53802e+06	2.2579e+07	4.02657e+07	2.41354e+07	4.0349e+07
G217B_0459	4.0241e+06	1.44997e+06	1.3986e+06	7.07423e+06	1.35623e+07	8.02644e+06	6.11498e+06	7.47292e+06
G217B_4949	2.50586e+06	1.98721e+06	3.56478e+06	5.08503e+06	9.2061e+06	17552745	1.03384e+07	1.44687e+07
G217B_3725	1.76079e+06	1.29511e+06	810140	119104	25562144	2.99184e+07	1.59637e+07	7.23123e+06
G217B_7999	3.5317e+06	1.17629e+06	3.49387e+06	2.47316e+06	2.29729e+07	2.59752e+07	16860700	2.74005e+07
G217B_2706	2.03062e+06	2.14338e+06	3.47774e+06	1.98131e+06	1.90078e+07	1.22655e+07	1.04845e+07	1.22486e+07
G217B_6137	2.29328e+06	7797424	8.13779e+06	9.90655e+06	1.402e+07	5.88835e+06	2.33694e+06	4.01045e+06
G217B_3211	380517	765092	628854	278196	535960	3.63562e+06	146767	4690527
G217B_5285	2.78299e+06	2.3576e+06	3.58385e+06	4.50772e+06	4.49639e+06	4.86695e+06	4.68288e+06	7.64203e+06
G217B_3398	2.40413e+06	3.08769e+06	4.59218e+06	8015824	27666561	8.97013e+06	5.85604e+06	8.41957e+06
G217B_8342	7.11578e+07	7.97247e+07	9.41875e+07	1.17859e+08	3.41794e+07	3.34618e+07	2.17058e+07	8.67676e+06
G217B_8203	3.27801e+07	3.21879e+07	3.36893e+07	5.10113e+07	2.66272e+07	2.60311e+07	16749259	3.81233e+07
G217B_0086	1.37138e+06	1.082e+06	1.07636e+06	1.31615e+06	2.15869e+07	2.52134e+07	1.14514e+07	1.57004e+07
G217B_7138	2.35871e+06	1.1795e+06	1.89075e+06	2.37108e+06	1.44383e+07	1.41799e+07	7.40871e+06	1.7318e+07
G217B_6639	1.64108e+06	1.75511e+06	3.18659e+06	3.64433e+06	1.51503e+07	1.68049e+07	7.20728e+06	1.58086e+07
G217B_2584	2.63932e+06	2.21978e+06	2.91985e+06	3.54028e+06	2.01764e+07	1.58719e+07	9.86703e+06	19625766
G217B_1205	1.06823e+06	774814	710552	4.47341e+06	1.15635e+07	5.76732e+06	6.13524e+06	7.9185e+06
G217B_8127	5.98254e+06	4.04046e+06	6.22616e+06	1.32219e+07	3.32186e+07	2.33487e+07	1.30397e+07	1.50345e+07
G217B_4785	1.0427e+07	8.79542e+06	1.29525e+07	2.12175e+07	44959654	19184378	1.45274e+07	34985865
G217B_5395	1.87485e+06	1.59324e+06	2.15511e+06	1.11522e+06	1.94334e+07	1.99103e+07	17585213	1.91988e+07
G217B_0816	1.15288e+07	1.25765e+07	1.83272e+07	3.01704e+07	4.26779e+06	3.62636e+06	3.21337e+06	4.48026e+06
G217B_5732	6.48326e+06	7.38477e+06	4.88495e+06	9.4073e+06	1.81221e+07	2.61152e+07	2.0672e+07	3.67161e+07
G217B_5266	6.41693e+06	6.3659e+06	5.94842e+06	1.44816e+07	1.88984e+07	2.59041e+07	1.03773e+07	35016108
G217B_8569	2.23225e+06	4.06701e+06	5.30203e+06	5.08601e+06	2.18457e+07	11286889	8.73853e+06	2.07399e+07
G217B_4454	1.62723e+06	1.28684e+06	991671	2.66209e+06	9.65644e+06	5.53658e+06	6.39726e+06	1.45103e+07
G217B_6470	2.88018e+06	2.04911e+06	3.55871e+06	2.3917e+07	5.52886e+06	2.00448e+06	5.23185e+06	1.26762e+07
G217B_1197	553333	1.66014e+06	3.01095e+06	3.09868e+06	1.72885e+07	7.59686e+06	3.0559e+06	5.35459e+06
G217B_2101	3.28037e+06	3.87749e+06	3.91253e+06	5.882e+06	1.43199e+07	2.83931e+07	2.59504e+07	34391369
G217B_7168	8.82594e+06	7.30687e+06	8.51159e+06	1.78919e+07	7.16108e+07	2.9086e+07	3.78624e+07	6.01349e+07
G217B_7951	4.172e+06	5.06783e+06	4.57196e+06	8.39587e+06	40873628	2.3138e+07	26314169	34143960
G217B_4301	4.00351e+06	3.13951e+06	5.31479e+06	9.23363e+06	1.0089e+07	1.01326e+07	9.55961e+06	1.80494e+07
G217B_0480	939917	1.01634e+06	1.52585e+06	2.40115e+06	13150128	1.43545e+07	6.52363e+06	1.07672e+07
G217B_7958	1.94848e+06	2.13767e+06	3.28034e+06	4.43323e+06	128989180	8.39923e+07	9.57022e+07	136674583
G217B_7597	1.31904e+06	1.00002e+06	1.27301e+06	2.06432e+06	13801456	9.28644e+06	9609975	1.2455e+07
G217B_6907	2.45998e+06	1.18864e+06	1.55708e+06	2.21583e+06	1.53494e+07	21143625	1.24339e+07	1.64718e+07
G217B_4023	9.11505e+07	2.37745e+08	2.99202e+08	3.8038e+08	4.45457e+07	1.86853e+07	3.28935e+07	3.76044e+07
G217B_2715	3.04708e+06	3.14068e+06	3.66398e+06	6.46783e+06	3.88932e+06	1.53608e+07	8.82321e+06	1.45884e+07
G217B_6608	927039	1.39287e+06	1.25096e+06	1.25777e+06	5.82832e+06	8.19193e+06	2.46101e+06	4.67611e+06
G217B_8123	3.26244e+06	1.3494e+06	3.02332e+06	5.20028e+06	3.61718e+07	1.38301e+07	9.5617e+06	2.40181e+07
G217B_0940	3.16414e+06	2.84762e+06	4.51087e+06	4.17379e+06	4.80136e+07	3.51699e+07	3.58781e+07	2.59515e+07
G217B_4745	1.55599e+06	1.6846e+06	2.43939e+06	2.15725e+06	1.92286e+07	1.64417e+07	2.42316e+07	2.9895e+07
G217B_7450	1.4893e+07	2.94345e+07	5.14718e+07	73762603	64121474	6.48236e+07	8.99854e+06	1.5544e+07
G217B_7963	7.03056e+06	5.40172e+06	1.0039e+07	1.91282e+07	8.12196e+07	6.51073e+07	4.60148e+07	9.00217e+07
G217B_3663	420783	916911	579044	1.35569e+06	979341	1.00796e+06	669496	1.04454e+06
G217B_1094	3.27924e+06	2.6496e+06	2.86876e+06	5.24203e+06	2.9811e+07	1.24142e+07	1.65164e+07	1.61227e+07
G217B_4811	3.14479e+06	3.73414e+06	3.52265e+06	5.08175e+06	35752752	21171434	21101746	24062168
G217B_2446	533312	1.02623e+06	642978	1.38288e+06	8631082	8.31101e+06	5.19443e+06	8.32827e+06
G217B_5499	1.70231e+06	4.75369e+06	1.67995e+06	1.7286e+06	8.3822e+07	4.14494e+07	6.79028e+07	6.71734e+07
G217B_8155	2.53467e+06	1.66033e+07	3.17128e+07	3.17027e+07	55490875	2.13914e+07	1.46578e+07	1.94051e+07
G217B_5387	8790572	1.25372e+07	11878915	1.59362e+07	9.10943e+06	6.07524e+06	6.29856e+06	10657497
G217B_2626	4.16523e+06	4.61151e+06	9.53116e+06	1.93184e+07	1.47355e+07	1.90548e+07	8.80036e+06	1.49654e+07
G217B_6656	739558	1.3322e+06	1.37562e+06	1.87132e+06	1.71842e+07	8.75073e+06	1.17949e+06	2.99701e+07
G217B_8890	2.72459e+06	2.81735e+06	3.62984e+06	8.34101e+06	1.82831e+07	1.15278e+07	1.16312e+07	1.24099e+07
G217B_3643	9134176	15918320	15187794	25002048	20296568	11344401	23400448	13514844
G217B_7010	2.97437e+07	5.25226e+07	6.77786e+07	9.93299e+07	5.92866e+07	6.88795e+07	1.897e+07	3.72589e+07
G217B_8577	1.96006e+07	3.42841e+07	5.1405e+07	7.44398e+07	1.04383e+08	6.73713e+07	5.1542e+07	7.19126e+07
G217B_1687	2.6958e+06	2.07645e+06	2.86995e+06	2.0255e+06	1.26701e+07	8.62371e+06	9.93841e+06	9.71304e+06
G217B_6298	1.33836e+07	6.99274e+07	1.14551e+08	1.48769e+08	3.24109e+07	3.77944e+07	2.53673e+07	5.02003e+07
G217B_5629	3.90369e+06	3.12574e+06	4.34264e+06	3.1575e+06	2.24099e+07	29015224	21038898	1.62609e+07
G217B_2882	1.55804e+06	2.81774e+06	1.36058e+06	840680	5.61163e+06	6.91875e+06	3.43903e+06	1.05778e+07
G217B_4736	1.82013e+06	2.59002e+06	2.15204e+06	6.75037e+06	1.73086e+07	1.96978e+07	1.95074e+07	1.90993e+07
G217B_5317	1.62906e+06	1.57316e+06	1.41516e+06	2.60516e+06	9.27844e+06	7.81177e+06	6.20424e+06	1.22127e+07
G217B_8337	3.77964e+06	1.66892e+06	4.87254e+06	7.04368e+06	4.54426e+07	2.51565e+07	1.09315e+07	2.09625e+07
G217B_7472	2.2755e+06	3.47123e+06	4.572e+06	5.08394e+06	27349321	2.02834e+07	1.26753e+07	2.08985e+07
G217B_6183	5.60386e+06	4.30643e+06	6.2552e+06	9.75278e+06	3.9934e+07	2.84546e+07	2.11228e+07	3.47594e+07
G217B_6226	6.57057e+07	7.35483e+07	1.19761e+08	1.25877e+08	6.67417e+08	5.86447e+08	6.05069e+06	1.71782e+08
G217B_8698	1.83141e+06	1.89803e+06	2.40409e+06	2.33964e+06	7.24013e+06	9.98836e+06	2.02321e+07	1.17564e+07
G217B_1908	1.28447e+06	1.45445e+06	959863	1.35013e+06	5819381	2.53898e+06	1.82754e+06	2.08805e+06
G217B_0772	1.44616e+06	1.18311e+06	1.15404e+06	1.37574e+06	5.40958e+06	1.10816e+07	5.86376e+06	1.24205e+07
G217B_8750	740851	1.49637e+06	2.98523e+06	5.09673e+06	1.58245e+07	1.05723e+07	2.4538e+06	2.55676e+06
G217B_5390	1.64351e+06	1.47672e+06	2.0147e+06	3.11787e+06	1.53498e+07	9.76491e+06	7.56018e+06	9.89604e+06
G217B_5350	952276	1.67874e+06	1.18508e+06	1.61281e+06	1.03871e+07	4.66714e+06	4.60703e+06	5.63128e+06
G217B_0315	2.92806e+06	843021	2.59162e+06	4.13423e+06	28310042	2.90916e+07	1.96653e+07	2.80781e+07
G217B_0167	1.35636e+06	897761	865905	1.36229e+06	1.16613e+07	7.70318e+06	8.09428e+06	1.19057e+07
G217B_6065	1.9835e+06	2.30716e+06	2.91125e+06	4.79583e+06	1.76643e+07	9.47516e+06	8.96293e+06	13974698
G217B_8784	2.67351e+06	1.30139e+06	1.60312e+06	2.78525e+06	30110383	1.58192e+07	15690655	24010292
G217B_1814	675562	821038	1.08084e+06	155327	4.79223e+06	7.56663e+06	379049	5.23789e+06
G217B_2211	5.35654e+06	3.78406e+06	6.39688e+06	9.35957e+06	4.26558e+07	3.85848e+07	1.77675e+07	3.01311e+07
G217B_1178	2.82014e+06	4.02812e+06	5.27874e+06	4.1815e+06	3.28948e+07	8.72735e+06	10451018	3.25344e+07
G217B_5381	2.57415e+06	3.17041e+06	2.48247e+06	2.76743e+06	20271820	1.41664e+07	1.5897e+07	22113648
G217B_0499	1.15461e+06	1.18877e+06	2.42122e+06	639825	8.54535e+06	6.11809e+06	5.38317e+06	888164
G217B_7282	1.24352e+06	1.3464e+06	1.01448e+06	1.5987e+06	3.08834e+06	2.94653e+06	1.73872e+06	4.08547e+06
G217B_5368	2.46291e+06	2.26673e+06	1.68353e+06	744186	1.16094e+07	9.22304e+06	13010600	1.63748e+07
G217B_5064	2.59597e+06	2.26822e+06	1.93652e+06	6.07105e+06	1.41574e+07	1.31969e+07	1.72162e+07	2.67951e+07
G217B_1520	385967	250282	776646	373199	4.68977e+06	6.74599e+06	2.08271e+06	9.26714e+06
G217B_7896	1.07533e+06	1.38731e+06	1.87414e+06	2.41445e+06	9.99917e+06	7.85899e+06	14990324	9.23015e+06
G217B_7745	8.80782e+06	1.39473e+07	1.71978e+07	2.7742e+07	2.35432e+07	2.81808e+07	1.38282e+07	2.11248e+07
G217B_8180	1.27675e+07	2.56563e+07	2.48185e+07	4.16609e+07	2.05357e+08	3.85357e+08	2.73663e+08	2.4384e+08
G217B_5808	4.85561e+06	5.95428e+06	1.01647e+07	2.54057e+07	1.14981e+07	8.60667e+06	5.8631e+06	9.89024e+06
G217B_8616	1.18309e+06	2.07628e+06	1.94649e+06	7.85197e+06	1.49181e+07	8.24693e+06	7.78133e+06	1.53371e+07
G217B_1192	1.10819e+06	1.4504e+06	1.83428e+06	519553	3.51095e+07	1.48648e+07	2.09734e+07	1.17508e+07
G217B_4328	1.46719e+06	736715	683382	938508	3.74412e+06	9.10551e+06	8.03102e+06	1.71669e+07
G217B_1387	1.8682e+06	1.43131e+06	2.96799e+06	3.5245e+06	1.61655e+07	6.69661e+06	5.49784e+06	1.71211e+07
G217B_0604	1.52155e+06	621245	1.34754e+06	1.55038e+06	2.58786e+06	2.01612e+06	885069	974011
G217B_0282	503216	554107	369890	905075	6461527	4.78204e+06	3.161e+06	5.21391e+06
G217B_3137	2.89794e+06	2.87628e+06	2.73671e+06	4.23831e+06	1.79971e+07	1.60634e+07	1.03125e+07	1.95365e+07
G217B_2421	1.5013e+06	996761	2.59075e+06	3.40925e+06	1.86456e+07	2.27813e+07	10937538	33256451
G217B_0300	2.00754e+07	1.88721e+07	2.74525e+07	64522871	4.58397e+07	3.68855e+07	25241306	3.74097e+07
G217B_1397	7294252	5.43216e+06	5.53544e+06	1.10452e+07	6.42761e+07	5.36015e+07	4.39378e+07	8.49371e+07
G217B_7985	3.95445e+06	5.70011e+06	1.01504e+07	1.50036e+07	8.62291e+06	1.15972e+07	7.88609e+06	5.02705e+06
G217B_0610	2.78552e+06	1.40577e+06	1.62095e+06	5.01137e+06	2.60889e+07	17758912	1.11008e+07	28219901
G217B_1354	5.20745e+06	5.53883e+06	4.95077e+06	1.0841e+07	3.43364e+07	3.03366e+07	2.1344e+07	3.86278e+07
G217B_1220	3.28898e+06	1.73339e+06	2.02926e+06	2.58293e+06	19195852	9.2249e+06	1.23192e+07	14833742
G217B_4537	2.0471e+06	1.98064e+06	2.02893e+06	2.70609e+06	1.68068e+07	1.37345e+07	12438846	17701805
G217B_5144	3.65487e+06	3.01786e+06	3.98577e+06	5.34828e+06	3.40014e+07	2.48673e+07	2.88725e+07	2.34804e+07
G217B_7312	3.70467e+06	1.13797e+07	32625684	36997211	1.23408e+07	6.03102e+06	3.34422e+06	1.31445e+07
G217B_8484	1.83619e+06	608915	4.93442e+06	1.94736e+06	1.87652e+07	2.24425e+07	20705510	5.4587e+07
G217B_8339	1.56365e+06	3.1927e+06	3.38688e+06	5.04438e+06	16957904	9.37367e+06	4.49282e+06	5.18358e+06
G217B_1483	2.66444e+06	2.34574e+06	2.49784e+06	4.55827e+06	2.19328e+06	4.38105e+06	1.18964e+07	16839207
G217B_0732	1.15242e+06	506028	1.22674e+06	2.3097e+06	9.12236e+06	2.72533e+06	5.27735e+06	1.68922e+07
G217B_8220	1.14925e+08	9.89092e+07	1.26818e+08	3.26314e+08	5.40958e+08	7.78221e+08	2.60209e+08	1.04936e+09
G217B_1018	1.6134e+06	776778	1.19795e+06	2.07765e+06	1.27775e+07	2.14507e+07	1.91642e+06	2.72182e+07
G217B_7722	7.60109e+06	8.58711e+06	1.18829e+07	2.27436e+07	6.74633e+07	9.01041e+07	6.34098e+07	9.44165e+07
G217B_8133	1.85849e+06	3.78366e+06	2.91148e+06	3.09951e+06	8.29449e+06	8.23017e+06	4.90783e+06	9.12914e+06
G217B_5796	2.63355e+06	1.72692e+06	1.70944e+06	4.26432e+06	16298188	20072507	11138185	19031207
G217B_2738	3.19392e+06	3.3682e+06	2.9267e+06	5.21792e+06	2.63034e+07	1.69155e+07	1.59612e+07	2.79804e+07
G217B_1738	2.03105e+06	1.57533e+06	2.19495e+06	3.13211e+06	1.20841e+07	5.45138e+06	7459920	9.96553e+06
G217B_8959	536990	209897	212642	501276	1.90138e+06	630600	485526	3786.87
G217B_5998	5.17341e+07	6.42046e+07	7.57741e+07	1.18489e+08	562899688	4.33551e+08	236926422	718588951
G217B_3346	2.21632e+06	1.11839e+06	1.85376e+06	6506642	1.46522e+07	10879120	7509871	1.93086e+07
G217B_3895	2.24213e+06	1.80686e+06	1.63304e+06	2.54796e+06	8.01542e+06	6.65308e+06	1.55577e+07	1.66632e+07
G217B_0809	2.62169e+06	3.13596e+06	3.03064e+06	5.35738e+06	1.97247e+07	19315792	14700026	2.84819e+07
G217B_7493	2.17841e+06	9.80555e+06	8.93692e+06	1.55029e+07	1.19657e+07	5.99132e+06	1.98625e+06	7.08947e+06
G217B_6695	4.25881e+06	4.49113e+06	4.82632e+06	9.91415e+06	67704865	5.10753e+07	5.02251e+07	5.92349e+07
G217B_4378	2.76742e+09	3.53543e+09	3.26954e+09	4.83233e+09	3.17373e+08	2.35805e+08	2.26969e+08	3.03334e+08
G217B_2955	914893	610671	580952	2.61056e+06	5.85973e+06	4.11274e+06	4.29838e+06	6.28283e+06
G217B_0380	2.60933e+06	7.67812e+06	1.44148e+07	1.691e+07	5.87202e+06	1.44023e+06	1.03898e+06	1.44337e+06
G217B_5699	8.47209e+06	4.4454e+06	7.2871e+06	4.84808e+07	3.22684e+07	3.4923e+07	1.41513e+07	8.53138e+07
G217B_2827	1.08924e+07	1.44063e+07	18394498	3.52376e+07	5.66927e+07	62797868	4.07012e+07	80288037
G217B_8967	7.63409e+06	6.74792e+06	9.1627e+06	1.45876e+07	4.77405e+07	3.38853e+07	54425973	6.90324e+07
G217B_7135	2.77645e+07	3.40318e+07	3.36215e+07	6.10945e+07	1.95301e+08	1.08073e+08	158202042	1.5301e+08
G217B_3648	2.33557e+06	5.39299e+06	4.12406e+06	5.24298e+06	2.14491e+07	2.20576e+07	5.59617e+06	18040674
G217B_3160	3.36207e+06	3.85014e+06	4117532	6.90376e+06	17915927	1.21847e+07	10899722	1.20244e+07
G217B_6724	3.28459e+06	3.80029e+06	2.91258e+06	2.39374e+06	3.24067e+06	1.9109e+07	1.83244e+07	9.85943e+06
G217B_4348	6.28733e+06	3.64149e+06	3.87295e+06	2.66076e+06	1.4941e+07	9.92018e+06	1.14827e+07	8.9159e+06
G217B_2005	3.53898e+06	3.659e+06	5.57324e+06	7.52109e+06	3.20639e+07	3.07294e+07	2.02195e+07	28588559
G217B_2954	1.91746e+07	6.97495e+06	2.19616e+07	1.86836e+07	6.63023e+07	8.3992e+07	7.12225e+07	1.1071e+08
G217B_3747	2.98285e+06	3.35206e+06	3.0009e+06	6.99129e+06	3.20847e+07	2.32737e+07	2.43866e+07	3.33544e+07
G217B_0434	2.83065e+06	2.79973e+06	2.98299e+06	2.59365e+06	9.40664e+06	1.41654e+07	8.13739e+06	1.74269e+07
G217B_6660	5889.26	236561	273758	626428	4.02638e+06	189486	3.26013e+06	323579
G217B_1656	1.53099e+07	1.54155e+07	1.84798e+07	3.282e+07	9.88612e+07	76127723	4.46619e+07	1.12656e+08
G217B_6829	2.38269e+06	5.49213e+06	22238932	22184129	27607597	640149	4.05728e+06	946552
G217B_1499	1.31476e+06	802016	819782	1.1467e+06	2.13225e+06	3.36693e+06	1.70743e+06	3.14978e+06
G217B_8308	747762	1.19973e+06	463318	1.49948e+06	4.95992e+06	5.21664e+06	1.41788e+06	9.68565e+06
G217B_1071	1.2405e+07	7.88723e+06	5.10152e+06	1.08548e+07	1.10724e+07	2.34325e+07	1.71879e+07	3.70552e+07
G217B_8265	1.47461e+06	1.17109e+06	697527	1.36919e+06	1.33129e+07	8.46678e+06	1.03332e+07	2.69676e+07
G217B_4059	3.35366e+06	8.25545e+06	1.1017e+07	1.21239e+07	3.68511e+06	4.13411e+06	1.45106e+06	2.55011e+06
G217B_2353	1.15726e+08	1.48133e+08	1.6847e+08	3.24662e+08	31102912	2.47919e+07	23908630	3.2486e+07
G217B_8867	824163	807360	1.16539e+06	1.28294e+06	1.42971e+06	4.78965e+06	3.10481e+06	7.93923e+06
G217B_7540	1.2633e+06	925351	1.89724e+06	2.04991e+06	4.02803e+06	7.04675e+06	2.81666e+06	8.74844e+06
G217B_7969	1.51645e+06	1.68641e+06	1.70438e+06	2.19547e+06	26040094	21532329	1.46803e+07	24044003
G217B_1985	1.02843e+06	1.38381e+06	1.39356e+06	1.8028e+06	1.35121e+07	1.0382e+07	1.23906e+07	9.82678e+06
G217B_2702	5.98718e+06	6.63742e+06	9.82119e+06	1.4516e+07	44022893	7.29357e+06	29501167	35527643
G217B_5445	17497072	26504445	42977366	57824960	5.18516e+07	173916416	97835262	226841200
G217B_8152	1.54922e+06	2.10621e+07	1.16199e+07	21556716	85459936	74805596	56983010	85852694
G217B_8402	1.17099e+06	1.64069e+06	1.99594e+06	2.38553e+06	1.01067e+07	7561997	8.57496e+06	7.60216e+06
G217B_5949	1.83726e+06	3.74683e+06	4973902	7.3011e+06	2.70472e+06	3.30355e+06	1.70198e+06	2.19394e+06
G217B_0525	2.51078e+06	2.87568e+06	2.81838e+06	3.59361e+06	9.01664e+06	12122684	4.9053e+06	1.34055e+07
G217B_7276	387681	273178	533919	953835	843091	1.55839e+06	886409	1.56327e+06
G217B_5962	571505	470159	953199	1.52838e+06	5.95662e+06	7.89011e+06	2.52092e+06	5622879
G217B_7045	1.29346e+06	4.1446e+06	4.18193e+06	2.858e+06	1.36212e+07	1.23728e+07	1.25923e+07	7.27669e+06
G217B_3488	1.11898e+06	887795	1.42077e+06	1.63215e+06	6.01561e+06	6.86878e+06	4.17671e+06	4.53047e+06
G217B_8483	3.48348e+06	4.15323e+06	4.73265e+06	9.24133e+06	43201742	27544366	33729629	36940200
G217B_1074	1.8049e+06	1.80849e+06	2.20867e+06	4.59128e+06	1.75081e+07	1.32683e+07	1.37255e+07	1.7068e+07
G217B_1470	1.48017e+06	1.6512e+06	2.51094e+06	2.50721e+06	6096777	6659816	4344471	1.10823e+07
G217B_5270	1.4422e+06	6.12514e+06	1.18229e+07	1.42001e+07	4.22308e+06	931621	1.09117e+06	1.08779e+06
G217B_8542	7.11584e+06	5.84933e+06	6.3827e+07	1.54789e+08	6.18591e+07	6.96069e+07	45191383	92446875
G217B_5014	1.12316e+06	1.1548e+06	1.28359e+06	1.04859e+06	2.27973e+07	7.37591e+06	2.22365e+06	6.80518e+06
G217B_6689	4.34111e+06	6.07261e+06	4.97826e+06	9.28194e+06	34053399	25314198	19797913	29704368
G217B_0497	2.25228e+06	2.01167e+06	2.52077e+06	4450174	9.0151e+06	7.25517e+06	4.76741e+06	1.02659e+07
G217B_1439	653254	1.39082e+06	1.63936e+06	2.65713e+06	15474080	9.35272e+06	4.08811e+06	1.06951e+07
G217B_2857	1.05467e+07	1.46263e+07	2.02034e+07	2.76489e+07	3.97643e+06	749462	3.48295e+06	8.0034e+06
G217B_4871	1.495e+06	1.49194e+06	1.60224e+06	1.85667e+06	1.19136e+07	7.6224e+06	5.67234e+06	1.36131e+07
G217B_1893	2.1938e+06	2.69979e+06	4.97031e+06	1.24206e+07	15138711	6.09065e+06	1.05705e+07	7.49351e+06
G217B_0083	172063	316170	1.17759e+06	682392	1.97679e+06	3.05214e+06	1.66604e+06	4.30898e+06
G217B_7555	2.09113e+06	1.87375e+06	5.9433e+06	6.83294e+06	22214833	28780102	18699733	1.98123e+07
G217B_2544	3.77693e+07	3.92001e+07	5.21193e+07	72830483	253346152	237444140	202690264	287459824
G217B_1058	2.48766e+06	2.04648e+06	3.63606e+06	3.90352e+06	3.49832e+07	19207393	2.08852e+07	34726110
G217B_1918	848442	967433	1.20655e+06	1.2526e+06	8.66466e+06	8396927	4.91736e+06	10960924
G217B_5967	2.28183e+06	3.01045e+06	3.69524e+06	2.4445e+06	3.74899e+07	2.90634e+07	1.96467e+07	2.31199e+07
G217B_8124	2.05646e+06	2.0858e+06	2.30704e+06	5.95006e+06	3.51639e+06	1.94883e+07	2.83285e+06	7.23156e+06
G217B_4845	1.06096e+07	1.11092e+07	1.22492e+07	2.63533e+07	1.05447e+08	5.20426e+07	53539872	98610920
G217B_8169	1.8654e+06	277875	3.58917e+06	1.6761e+06	1.09436e+07	3.12743e+06	1.97003e+06	1.98116e+06
G217B_0256	2.32692e+06	1.30228e+06	1.69324e+06	2.03358e+06	20548480	9058426	1.481e+07	8.75903e+06
G217B_2090	2713174	1.92333e+06	3638028	5296802	12151111	13848652	6471972	7415930
G217B_1422	3.39858e+06	2306956	4.40379e+06	1.31848e+06	27878845	3.09918e+07	1.86941e+07	30107142
G217B_4777	3.37129e+06	3.84127e+06	8.4963e+06	6.6829e+06	2.87919e+06	1.11116e+06	1.7347e+06	2.01667e+06
G217B_2139	2.13635e+06	2.15349e+06	1.88656e+06	3.06624e+06	1.48786e+07	6.76068e+06	6.16753e+06	1.41565e+07
G217B_8472	1.91811e+06	3.75312e+06	1.84601e+06	772454	4.85247e+06	1.22138e+06	4.48714e+06	1.31936e+07
G217B_4942	6.63025e+06	1.5596e+07	4.06301e+07	4.58562e+07	3.49654e+07	7.04216e+06	7.27229e+06	1.56845e+07
G217B_6022	478245	2.04788e+06	3.56508e+06	4.54897e+06	7.61989e+06	5.53515e+06	1.11251e+06	1.4629e+06
G217B_3062	3224523	2.45613e+06	2.51314e+06	3.36433e+06	3.13729e+06	2.47237e+06	1.97007e+06	4.55804e+06
G217B_7161	1.14811e+06	1.32966e+06	1.77269e+06	1.67871e+06	8.19571e+06	5.83937e+06	5.80482e+06	9.50358e+06
G217B_6945	795064	1.38843e+06	1.88932e+06	372348	7352323	5.97649e+06	5.12448e+06	7174880
G217B_0540	262135	1.96732e+06	1.96145e+06	7.14205e+06	1.73132e+07	14478375	4.29191e+06	880507
G217B_7353	7.80146e+08	1005948297	941876728	1208946122	209284496	165707528	119410174	160214454
G217B_8354	3.80723e+06	1.4461e+06	3.46822e+06	5.8327e+06	25276545	19553307	20465880	1.8931e+07
G217B_2878	680509	3.13762e+06	9233737	10499479	9903205	5.27998e+06	562142	538487
G217B_0884	2.99588e+06	4.01291e+06	4.87318e+06	8.17845e+06	2.15206e+07	18884349	1.58982e+07	1.48492e+07
G217B_2419	1.1529e+06	1.49813e+06	763813	1.68633e+06	6290766	7.68904e+06	2.15985e+06	7.5255e+06
G217B_1096	6.78317e+06	7.28314e+06	1.23267e+07	1.88089e+07	3.50571e+07	4.90644e+07	4.02126e+07	7.58467e+07
G217B_8382	2.58036e+06	2.13052e+06	3.21251e+06	1.02332e+07	2.07502e+07	2.42596e+07	1.06596e+07	1.94031e+07
G217B_0148	3.19248e+06	2.14007e+06	2.81823e+06	6.23307e+06	1.91717e+07	2.12127e+07	1.60038e+07	2.96281e+07
G217B_0899	3.62894e+06	2.13365e+06	3.50174e+06	3.13567e+06	1.90373e+07	3.8281e+06	1.04738e+07	1.6404e+07
G217B_0294	449499	268351	738687	383809	4.11677e+06	5.11728e+06	354924	4340823
G217B_8432	812983	3.13222e+06	4.30425e+06	8.7624e+06	3.08203e+07	1.90018e+07	8.07116e+06	2.46226e+06
G217B_4288	5.29184e+06	7.13078e+06	9.20139e+06	2.09089e+07	7.64802e+06	7.34883e+06	4.30203e+06	7.96869e+06
G217B_8595	1.52013e+06	978099	1.53839e+06	2.9133e+06	6.05499e+06	6.7654e+06	2.76303e+06	1.08598e+06
G217B_6812	2.96442e+08	2.5417e+08	3.0303e+08	3.99275e+08	10609497500	5427017911	7.39766e+09	4694509767
G217B_4412	2.42577e+06	3.10663e+06	4.04656e+06	4.98791e+06	3.09896e+07	2.20028e+07	2.56876e+07	3.09131e+07
G217B_4371	3.01109e+06	1.36041e+07	4.34365e+07	36034609	2.96798e+07	2.43465e+06	2.90385e+06	1.26551e+06
G217B_2007	763297	1.80704e+06	2.16395e+06	2.91958e+06	2.14246e+07	1.32757e+07	1.38159e+07	3.17511e+07
G217B_8692	2.16293e+07	1.19568e+07	1.51752e+07	2.69625e+07	4.00036e+07	6.43634e+07	5.67315e+07	1.08016e+08
G217B_6619	8.18197e+07	6.85069e+07	122854212	220890484	4.2698e+08	2.3112e+08	2.33308e+08	4.96082e+08
G217B_0528	5.52084e+06	8.79646e+06	8.89727e+06	15204968	4.79074e+06	796311	1.10042e+06	1.18577e+06
G217B_5113	718082	1.15039e+06	313033	8313942	7.91564e+06	8308546	4.812e+06	5.73902e+06
G217B_2022	4.09988e+06	3.91744e+06	5.55144e+06	1.83068e+07	27275177	2.42506e+07	1.58409e+07	2.68246e+07
G217B_5811	507249	1.01828e+06	758922	83938.4	2.9118e+06	1.13674e+06	699891	975567
G217B_8249	3.04445e+06	1.20995e+06	2.38489e+06	9.13197e+06	20026625	21757326	1.42775e+07	33567569
G217B_1077	1.88434e+06	3.62323e+06	6.15918e+06	1.66993e+07	1.18057e+07	1.15494e+07	6.9892e+06	1.18232e+07
G217B_5496	3.09922e+06	8.05674e+06	3.56767e+06	1.15352e+06	38127417	2.10251e+07	2.12255e+07	2.58021e+07
G217B_4490	868971	845522	1.39079e+06	2.2503e+06	11766213	5064591	5.6246e+06	10737239
G217B_5644	1.96448e+06	1.70581e+06	2.28756e+06	3.52565e+06	8.44731e+06	2.42108e+07	1.21782e+07	3.71689e+07
G217B_6420	5.38752e+06	5.65545e+06	4.4822e+06	8844777	28656265	17614512	19441324	27382741
G217B_7565	1.86376e+06	2.949e+06	2.0781e+06	2.39215e+06	2.16359e+06	1.47884e+06	6.86139e+06	1.39399e+07
G217B_2378	1.46834e+06	2.33518e+06	2.66906e+06	4.9627e+06	7.6901e+06	6.70113e+06	3.32594e+06	7.10646e+06
G217B_3047	2.29425e+06	5.43528e+06	7.44377e+06	8.75038e+06	1.21243e+07	1.37184e+07	3.26498e+06	7.11672e+06
G217B_2861	437482	1.32212e+06	1.79504e+06	2.88212e+06	7.84663e+07	5.30965e+06	1.7028e+06	6.06723e+06
G217B_2434	2.15398e+06	2.13277e+06	1.85197e+06	1.71603e+06	1.90449e+07	22797797	17576154	21659085
G217B_1251	1.79962e+06	1.17041e+06	2.39108e+06	405894	6.52409e+06	7.44392e+06	5.18973e+06	6027375
G217B_0266	4.58606e+06	5.67208e+06	1.06644e+07	1.87742e+07	13540008	15101447	1.97279e+07	47173199
G217B_4856	804226	1.37392e+06	1.34903e+06	725739	4.21564e+06	3.12213e+06	2.28959e+06	2.72316e+06
G217B_4273	1.2537e+06	4.12665e+06	4.70434e+06	5.15816e+06	27674898	28371025	1.59515e+07	31563260
G217B_7067	165427	561481	1.26229e+06	1.14406e+06	877452	1.46766e+06	559968	1.22262e+06
G217B_6223	677149	1.49968e+06	2.26481e+06	2.51612e+06	2.85847e+06	2.85917e+06	1.30896e+06	2.46627e+06
G217B_8438	1384798	2.0956e+06	3.60779e+06	5.89824e+06	1.63665e+07	16674393	9.09363e+06	1.07633e+07
G217B_1047	552381	1.42851e+06	3.96264e+06	3.46385e+06	22386676	1.40397e+07	8.62791e+06	1.82764e+07
G217B_4079	9.49614e+06	9.02499e+06	1.10498e+07	2.13582e+07	6.92457e+07	52466868	2.65651e+07	7.09307e+07
G217B_3214	9.88673e+06	7.92141e+06	1.16184e+07	1.57438e+07	1.36923e+08	7.32682e+07	1.43445e+08	9.94573e+07
G217B_8833	3.27389e+06	3.88885e+06	2.5812e+06	11449580	2.63263e+07	3.33197e+07	2.57661e+07	21551848
G217B_4951	1.78652e+06	1.29628e+06	2.38798e+06	2.76312e+06	17022501	1.63536e+07	1.02628e+07	19058245
G217B_8587	749727	1.03997e+06	1.01391e+06	1.67197e+06	9.08233e+06	9900051	7382700	1.19832e+07
G217B_2283	749997	1.05651e+06	869217	1.02044e+06	4.97538e+06	9.98128e+06	6.93729e+06	1.39701e+07
G217B_3353	2.84757e+06	3.1902e+06	8.16435e+06	1.40488e+07	26080971	24890620	1.92668e+07	4.58565e+07
G217B_5094	2.00685e+06	1.13255e+06	1.96345e+06	2.31828e+06	5.82187e+06	4.62625e+06	4.93276e+06	4.84357e+06
G217B_4344	1.88021e+06	3.38314e+06	4.30263e+06	1.52145e+07	41606245	39336638	3.65334e+07	5.43144e+07
G217B_7888	4.32853e+06	2.62589e+06	2.01828e+07	2.20768e+07	24397259	1.43155e+07	5.26383e+06	5.29992e+06
G217B_1383	2.27042e+06	2.00695e+06	2.48147e+06	3.26735e+06	1.4109e+07	6.43855e+06	2.76831e+06	3.92057e+06
G217B_7894	1.77052e+06	1.46213e+06	2.18813e+06	3.25075e+06	1.26841e+07	5109829	7.86647e+06	3.07437e+06
G217B_0851	783065	1.50397e+06	598741	1.64038e+06	7.82162e+06	5.4997e+06	4.81233e+06	7.12663e+06
G217B_1519	1.50035e+06	2.75028e+06	5.3836e+06	6.82981e+06	3.27152e+07	26845504	1.6872e+07	2.99604e+07
G217B_6570	2.38575e+06	2.32928e+06	5757442	9721280	1.17234e+07	1.20849e+07	6.4521e+06	1.11591e+07
G217B_0798	658431	534446	990609	712342	5.52788e+06	2.6891e+06	2.1123e+06	2.86096e+06
G217B_3772	1.75673e+06	280082	952203	3.77908e+06	1.26203e+07	1.08036e+07	3.7205e+06	9.08137e+06
G217B_4087	924419	678910	1.28895e+06	3.65578e+06	4763626	6.47918e+06	2.14162e+06	6.36342e+06
G217B_1231	1.08348e+06	2.33726e+06	2.78785e+06	2.93622e+06	2.655e+07	2.32548e+07	1.45974e+07	2.14496e+07
G217B_1691	9.75884e+06	9.58111e+06	1.35509e+07	2.28536e+07	4.64528e+07	3.83632e+07	3.32326e+07	5.86354e+07
G217B_6025	965891	693022	1.3773e+06	1.29637e+06	7.30912e+06	4.4501e+06	1.69778e+06	1.19911e+07
G217B_1326	1.49333e+06	2.08807e+06	4.91178e+06	7.88569e+06	1.5911e+07	1.07206e+07	7.68395e+06	2.11068e+07
G217B_5786	3.42364e+06	3.07524e+06	4.67421e+06	4.96272e+06	2.65775e+07	3.30142e+07	2.93146e+07	3.23615e+07
G217B_6671	308236	147932	489124	118826	5768987	8830826	6.61378e+06	8.00464e+06
G217B_5538	1.99955e+06	1.64114e+06	4.00782e+06	2.92557e+06	9.97382e+06	28492020	7.67591e+06	21732142
G217B_4760	2.65832e+06	2530869	3867121	7146273	12839989	10972468	7348406	15987002
G217B_6588	1.80685e+07	1.70134e+07	1.14591e+06	2.56466e+07	4.64051e+06	2.6516e+06	115450	5.25366e+06
G217B_0565	691598	1.02106e+06	2.39469e+06	1.56588e+06	10346090	1.32387e+07	3.82359e+06	1.11743e+07
G217B_3970	1.12352e+06	356286	192880	5.71352e+06	27720850	1.58172e+06	1.39091e+07	2.03781e+07
G217B_7059	455161	1.11359e+06	560874	1.141e+06	6.52781e+06	7400163	1.94425e+06	2.85362e+06
G217B_1332	2.99588e+06	4.84978e+06	4.90831e+06	6.31243e+06	1.73483e+07	1.53813e+07	7.98407e+06	1.97538e+07
G217B_6632	2.46892e+06	1.77305e+06	1.57638e+06	6.0683e+06	1.24353e+07	4.46963e+06	6.15113e+06	1.08468e+07
G217B_7200	1.17471e+06	922918	774147	1.53993e+06	1.95481e+06	1.62973e+06	983111	1.69804e+06
G217B_7072	6.61641e+06	7.94869e+06	1.23841e+07	25067385	4.45209e+07	1.08301e+07	1.1834e+07	1.83488e+07
G217B_1156	3.06994e+06	4.13871e+06	8.02507e+06	8.25405e+06	1.9699e+07	18513278	1.54911e+07	2.16521e+07
G217B_5136	3.27015e+06	3.70845e+06	3.96134e+06	8.0511e+06	20741654	2.00067e+07	1.01615e+07	16858122
G217B_4880	1.89322e+06	1.71342e+06	2.59489e+06	2.61964e+06	5.596e+06	5.92157e+06	1.5218e+06	1.25776e+07
G217B_5923	1.92276e+06	1.58715e+06	1.41862e+06	2.47236e+06	7.42601e+06	6.87772e+06	5.64332e+06	9859033
G217B_8736	4.36223e+06	4.16184e+06	5.62839e+06	9.21962e+06	2.0367e+07	1.44093e+07	1.20701e+07	1.93391e+07
G217B_7090	1.44694e+06	917765	1.00851e+06	3.11141e+06	1.11163e+07	13389343	3.38721e+06	16598285
G217B_1468	1.49191e+06	1.33357e+06	2.36896e+06	1.21324e+06	5539693	2.45541e+06	3.28558e+06	2.07829e+06
G217B_7930	205460	1.22261e+06	892255	667544	12828664	5.75947e+06	5.99703e+06	8993160
G217B_6815	2.61035e+06	369386	247852	731936	29317318	17353432	13924412	27774994
G217B_3441	955426	474400	729428	176531	6.00875e+06	4126675	2.19032e+06	5703191
G217B_0711	2.97892e+06	1.75645e+06	3.10043e+06	5888964	1.7931e+07	1.69151e+07	6.25832e+06	1.06606e+07
G217B_4765	7.66931e+06	7.73312e+06	1.00299e+07	1.74082e+07	50442045	44822796	3.64015e+07	71472481
G217B_0128	1.56689e+06	1.96211e+06	1.88878e+06	737207	1.70842e+07	8.74252e+06	6.58473e+06	6.20446e+06
G217B_6106	2.54954e+06	1.99912e+06	1.61843e+06	2.07412e+06	1.13219e+07	1.46371e+07	6.37003e+06	1.52993e+07
G217B_2916	564889	1.40261e+06	1.84423e+06	1.84324e+06	1.14284e+06	4.23949e+06	1.02993e+06	1.33702e+06
G217B_0337	1.70433e+06	2.23013e+06	3.11011e+06	5.76142e+06	1.27854e+07	1.30347e+07	1.33568e+07	1.89689e+07
G217B_2788	1.81205e+06	776268	2.74956e+06	1.43893e+07	9.11048e+06	7.94309e+06	6.27395e+06	1.72297e+07
G217B_7516	1.61651e+06	977855	1.81643e+06	2.38621e+06	1.46151e+06	967269	3.2994e+06	8.54377e+06
G217B_0047	2.87833e+06	5234156	7.26286e+06	1.79884e+07	4.88878e+07	2.92487e+07	28372027	6.9454e+07
G217B_3247	460751	704168	161477	687884	3.93395e+06	626035	2.03316e+06	513569
G217B_6517	472442	230904	1.29639e+06	342464	43976622	7.8307e+06	2.8904e+07	33162077
G217B_5780	2.00358e+06	2.22274e+06	2.36644e+06	3.28559e+06	1.37266e+07	1.41855e+07	7.74807e+06	12441480
G217B_3303	840021	2.62438e+06	1.86195e+06	3.0469e+06	1.21948e+06	759657	616241	516571
G217B_1749	2.22574e+06	2.11192e+06	2.3373e+06	2.65111e+06	26548562	18687086	1.02181e+07	1.66395e+07
G217B_7003	2832424	2.50961e+06	3.15987e+06	5.50681e+06	10675231	9646414	5.79293e+06	1.67588e+07
G217B_5163	6.51029e+07	1.63297e+08	1.98282e+08	3.40981e+08	6.68175e+08	2.7685e+08	2.28604e+08	2.9665e+08
G217B_6756	6.06868e+06	5.3459e+06	5.44381e+06	1.05155e+07	2.81296e+07	26446403	1.67627e+07	3.22397e+07
G217B_0188	776060	742774	1.70032e+06	2075193	8.89885e+06	2.95363e+06	4.73056e+06	3.72358e+06
G217B_7712	6408123	2.47384e+06	5.02719e+06	4.83581e+06	6.25513e+06	13449897	9935978	12673372
G217B_7744	1.21033e+06	1.44358e+06	1.633e+06	2.87662e+06	9.82567e+06	6.21416e+06	4.27149e+06	6.99359e+06
G217B_3456	1.89763e+06	1.95365e+06	1.26008e+06	2.05037e+06	2.19227e+06	11900505	1.49611e+06	1.39626e+07
G217B_8970	1.14903e+06	2.01745e+06	3.01234e+06	6.73521e+06	1.17343e+07	9.59746e+06	6.91195e+06	1.5761e+07
G217B_0783	2.05805e+06	1.85342e+06	2.89076e+06	5.127e+06	1.30725e+07	16647431	7.56965e+06	1.6922e+07
G217B_6887	1.00125e+06	798344	1.04689e+06	1.15286e+06	9.63734e+06	8.3102e+06	3.33122e+06	8.28216e+06
G217B_5110	843263	742145	929972	1.28751e+06	3.37267e+06	1.3702e+06	2.22278e+06	2.03961e+06
G217B_4157	1.14533e+06	1.09183e+06	1.05636e+06	1.27141e+06	2.56872e+06	1.93851e+06	1.01701e+06	883925
G217B_3599	85617.8	479433	478238	2.32224e+06	69490.5	680454	205676	753665
G217B_0695	604854	461041	957725	1.40026e+06	4314040	3.02698e+06	3063427	4.34495e+06
G217B_6888	2912561	896442	1.70727e+06	5.27128e+06	4.16907e+06	21427274	1.18993e+07	2.7549e+07
G217B_7465	2152309	1.54573e+06	3.62915e+06	2.80138e+06	9.52204e+06	1.14693e+07	7.2937e+06	11561217
G217B_1412	1.3146e+06	3.04144e+06	4.11012e+06	5.84042e+06	1.99017e+07	9.71373e+06	8.48519e+06	6.63009e+06
G217B_5231	5.10554e+06	3.53968e+07	2.28067e+07	9.6722e+06	165305520	3.83325e+07	3.56655e+08	3.36487e+08
G217B_7692	5.80325e+06	8.04666e+06	1.73495e+07	41699569	58530017	3.56223e+07	2.79084e+07	5.44094e+07
G217B_0495	6.72445e+07	6.86572e+07	9.07799e+07	2.02933e+08	9.52234e+08	7.37303e+08	5.80306e+08	1.16413e+09
G217B_8508	1.9365e+06	2.31576e+06	2.72982e+06	3.82397e+06	1.00223e+07	6.79557e+06	6.31833e+06	9.43215e+06
G217B_0135	2.42761e+06	2.48545e+06	5.12657e+06	9.62345e+06	1.07998e+07	1.51932e+07	1.24162e+07	2.93417e+07
G217B_0437	618914	767336	914798	1.57086e+06	5.52998e+06	2.71833e+06	1.99815e+06	4.08997e+06
G217B_2998	1.45997e+06	2.67543e+06	2.38374e+06	3.442e+06	1.37326e+07	10742762	7.31579e+06	5.10138e+06
G217B_2401	6.11763e+06	6.53799e+06	8.51013e+06	1.66754e+07	4.71249e+07	44957790	2.36529e+07	86470671
G217B_5529	1.00805e+06	595211	1.6301e+06	3.95166e+06	1.47247e+07	7.25349e+06	5.19012e+06	1.24897e+07
G217B_2999	861348	937558	783435	2.1178e+06	1.09183e+07	5.42119e+06	4.0466e+06	7.13142e+06
G217B_7785	2.54192e+06	5.9436e+06	6.49069e+06	8.51564e+06	41334124	1.39766e+07	19397564	9.32537e+06
G217B_4579	140312	768676	153390	75693.2	1.02908e+06	1.33097e+06	649659	529300
G217B_2957	9.08539e+06	6.13508e+06	10116980	1.07383e+07	73437442	72687084	51918450	90076720
G217B_3626	1.64624e+06	808471	1.03326e+06	2967387	1.9274e+06	2.04171e+06	4.6158e+06	8.79772e+06
G217B_2102	1.21355e+06	2.35852e+06	2.7543e+06	6.03753e+06	2.81712e+06	1.98276e+06	1.7639e+06	1.26016e+06
G217B_1756	3.39848e+06	3.28142e+06	3.41323e+06	6.15306e+06	3.31973e+07	8.20038e+06	1.63831e+07	25131685
G217B_2591	1.01037e+06	763710	1.28897e+06	1.45933e+06	9.32868e+06	5463095	5478313	7.36187e+06
G217B_6983	1.80582e+06	1.89809e+06	3.24605e+06	5.58463e+06	1.91526e+07	1.29417e+07	1.10611e+07	1.13297e+07
G217B_0022	699213	417060	228161	113896	1.85701e+06	1.52321e+06	1.0605e+06	2.91028e+06
G217B_4167	1.32237e+06	429770	296461	2.64191e+06	4.32212e+06	4.2376e+06	1.66265e+06	3.51886e+06
G217B_3553	4.00253e+06	4.763e+06	9.50636e+06	1.12121e+07	65120335	2.99088e+07	2.78683e+07	4.73599e+07
G217B_6986	1.71766e+06	765384	1.91893e+06	1.70032e+06	1.3352e+07	8.44877e+06	1.08806e+07	8.47014e+06
G217B_2948	1.39895e+07	9.49632e+06	2.74107e+06	3.61577e+06	4.81162e+07	4.21879e+07	7.14983e+07	2.55416e+07
G217B_5888	1.64277e+06	415781	1.19583e+06	851553	1.6477e+07	12914736	9931244	12922598
G217B_6789	615613	1.2551e+06	230974	650557	1.29735e+06	7.91646e+06	1.18208e+06	8.70575e+06
G217B_7593	2.06075e+06	1.46935e+06	1.53275e+06	2.58203e+06	8.94407e+06	8.91272e+06	6.13437e+06	8.93278e+06
G217B_1407	593152	682848	1.93922e+06	5.29972e+06	3.88064e+06	1.17834e+06	908535	1.15181e+06
G217B_8809	768696	1.40355e+06	2.45327e+06	5.725e+06	7.18718e+06	6.40414e+06	3.2971e+06	8.81373e+06
G217B_6187	808083	805680	1.48225e+06	2.24315e+06	2999520	2.42014e+06	1.80317e+06	2.52733e+06
G217B_3097	2.24081e+06	1.39724e+07	2.17972e+07	1.99379e+07	101118095	90315601	7.38614e+07	167851362
G217B_6940	3.15385e+06	8.59805e+06	2.89618e+07	3.13487e+07	2.89674e+07	2.31361e+06	2.43336e+06	1.53233e+06
G217B_4800	2.70475e+06	2.05272e+06	4.09697e+06	6.63812e+06	1.20906e+07	1.94968e+07	8.00276e+06	19039891
G217B_5483	578910	691700	411089	721006	1.72641e+06	2.02677e+06	1.06125e+06	2122387
G217B_3699	3.97252e+06	5.49328e+06	7.46509e+06	10176160	97340114	75701850	47862438	82319354
G217B_6006	279605	448286	479582	758998	2421811	1.94993e+06	743443	1.74532e+06
G217B_0169	1.11232e+06	1.27069e+06	2.12735e+06	2.64851e+06	1.34092e+07	1.07479e+07	8.82311e+06	1.87604e+07
G217B_6989	2.51457e+06	2.33962e+06	3.05174e+06	5.19799e+06	33957512	1.84303e+07	21384024	3.13699e+07
G217B_7666	3.30142e+06	2729343	3.3512e+06	7763644	1.09309e+07	1.42194e+07	7181472	1.68066e+07
G217B_3373	256112	770696	577435	535951	1831621	4.75972e+06	2786634	363963
G217B_7385	1.41045e+07	9.90387e+06	1.04697e+07	1.91807e+07	1.98936e+08	131716495	1.14302e+08	1.09142e+08
G217B_8829	4.44108e+06	6.14414e+06	1.12391e+07	1.72251e+07	13670105	2.78217e+07	2.22608e+07	4.87567e+07
G217B_2566	1.17498e+06	1.09168e+06	1.15244e+06	3.02394e+06	5868046	3.19228e+06	2.55445e+06	1.08942e+06
G217B_6634	392277	855007	1.0106e+06	1.30509e+06	1.0506e+07	2.41075e+07	14611729	23928283
G217B_5067	323116	104472	518853	165286	2.39158e+06	1.00318e+06	820341	555546
G217B_3222	7.96452e+06	5.79541e+06	1.42189e+07	1.2724e+07	5.50132e+07	7.82899e+07	8.47435e+07	2.31514e+08
G217B_4380	1.70842e+06	1.0658e+06	1.53689e+06	1.73461e+06	6.1379e+06	1.75283e+06	817957	2.00182e+06
G217B_0791	4.56032e+06	2.11935e+06	2.80367e+06	5.15867e+06	1.589e+07	2.13468e+07	1.27743e+07	33903906
G217B_7413	1.61459e+06	2.42137e+06	2.27857e+06	3986186	18101330	17122424	9599797	15465171
G217B_2149	1.2185e+06	1.26539e+06	1.84264e+06	1.81135e+06	9.96139e+06	7.56041e+06	4.41405e+06	1.46589e+07
G217B_6236	624793	775886	1.02051e+06	1.04664e+06	8.66971e+06	4.63351e+06	866952	2.88222e+06
G217B_1106	548447	558781	688800	1.21107e+06	2.16054e+06	1.77509e+06	1.58888e+06	3.46707e+06
G217B_5441	588668	583212	1016257	1.27207e+06	7707475	120952	369818	3.59075e+06
G217B_2380	1.37281e+06	549201	659290	2.33887e+06	4.27615e+06	927100	1.46189e+06	745150
G217B_3243	6.98324e+06	6.01684e+06	1.39999e+06	611091	40667566	1.07386e+06	2.75734e+07	3.73723e+07
G217B_8762	2.92222e+06	2.92683e+06	2.38982e+06	2.78903e+06	2.00674e+07	2.24125e+07	1.96223e+07	2.46117e+07
G217B_8550	622012	1.16133e+06	2266513	4710333	4.15371e+06	3.56742e+06	1.40074e+06	1.7503e+06
G217B_7885	1.31141e+06	1.86095e+06	1.21108e+06	3.49719e+06	3.72641e+06	6.34993e+06	2803231	1.12659e+06
G217B_6954	266312	222677	450674	752229	858589	1.43262e+06	456421	1.32191e+06
G217B_8670	2.1986e+06	1.69217e+06	2.31842e+06	2.94558e+06	8.48992e+06	5.1615e+06	4.57467e+06	7.68887e+06
G217B_5351	91560.1	120382	684074	65114.8	2813546	1.43603e+06	1.89705e+06	4306092
G217B_1826	755778	567237	656414	688216	610590	5.18925e+06	4347628	5.23642e+06
G217B_8581	991199	295638	21056	1.50862e+06	5950912	5435988	4.04495e+06	6.93275e+06
G217B_0522	1.94017e+06	2.51275e+06	6.14066e+06	7.20917e+06	23249869	35339768	2.43703e+07	54697206
G217B_2469	9.72659e+07	1.05198e+08	1.28322e+08	232044854	23558634	2.51799e+07	1.46664e+07	2.35919e+07
G217B_3033	4.22871e+06	6.96642e+06	1.96375e+07	19871284	36313802	1.01254e+07	4.70996e+06	13019930
G217B_4358	924693	1.90628e+06	3.99407e+06	4.14402e+06	2.2387e+06	1.83185e+06	385898	783385
G217B_7560	3.09671e+06	1.10152e+07	2.93443e+07	23673103	2.42551e+07	7.92924e+06	5.82402e+06	9.1289e+06
G217B_6035	611501	456796	1.27434e+06	2.04443e+06	3.5602e+06	4.71932e+06	2.59839e+06	2.87793e+06
G217B_2985	1.19016e+06	946751	1.33999e+06	1.83213e+06	1.10415e+07	9.71917e+06	9.01396e+06	4.5917e+06
G217B_0843	956768	838980	904283	1.0335e+06	3075252	2.23165e+06	1.74581e+06	3.67218e+06
G217B_2943	1.21883e+06	895146	807880	825754	33588137	8.97484e+06	2.29749e+06	4.11533e+06
G217B_6603	579081	287090	216792	787922	2.67384e+06	1.523e+06	1.02811e+06	1.59347e+06
G217B_6011	450782	414731	709402	993662	4.9585e+06	2.76814e+06	2.11395e+06	2.92746e+06
G217B_6746	1.79349e+08	2.52087e+08	4.38421e+08	6.61716e+08	4.40877e+08	2.26601e+09	1787968714	4.77615e+09
G217B_2366	754257	646003	754003	609185	7.78024e+06	5.94198e+06	5.52152e+06	10139190
G217B_5450	3.49773e+06	3.66819e+06	6.7321e+06	653100	3.17029e+07	23257997	1.76445e+07	2.33258e+07
G217B_8137	4.85351e+06	2.8077e+06	3.66023e+06	4.68135e+06	35361965	44536909	28248905	63487642
G217B_1981	5.06084e+06	5.46415e+06	7.79094e+06	8.02935e+06	1.94609e+06	3.65711e+07	4.1371e+07	3.88392e+07
G217B_4935	2.01112e+06	4.65238e+06	3.75051e+06	1.05612e+06	1.41654e+07	1.5875e+07	1.14649e+07	2.55409e+07
G217B_5447	2.4205e+08	3.35806e+08	5.98357e+08	6.78397e+08	8.99655e+08	1.16322e+09	1.1504e+09	2220389349
G217B_0077	397843	563510	2.16151e+06	1.96796e+06	8.01549e+06	7.35737e+06	6.76079e+06	9.84312e+06
G217B_6472	504676	330667	548790	79655.1	4.14858e+06	1.81494e+06	1.25145e+06	2.05479e+06
G217B_1105	6.54074e+06	8.29139e+06	9.54279e+06	1.54275e+07	2.42084e+07	2.52819e+07	2.13972e+07	3.53871e+07

## Sheet: pex7
Gene Product	TurboID:PTS1-1	TurboID:PTS1-2	TurboID:PTS1-3	TurboID:PTS1-4	TurboID-1	TurboID-2	TurboID-3	TurboID-4
G217B_3848	5.13916e+08	5.92993e+08	2.42812e+08	2.53038e+08	6.5147e+08	1.03789e+08	6.84598e+08	3.23035e+08
G217B_2071	5.69756e+08	6.57484e+08	2.32906e+08	3.07752e+08	2.19067e+09	3.46646e+08	2.19313e+09	1.08981e+09
G217B_3639	1.78259e+08	1.87864e+08	8.48747e+07	1.09583e+08	4.13102e+08	7.06004e+07	3.83482e+08	2.12057e+08
G217B_3469	1.9809e+08	2.12152e+08	8.14812e+07	1.04028e+08	4.33557e+08	6.73827e+07	4.23394e+08	2.09189e+08
G217B_8358	6.87644e+08	7.92936e+08	3.15621e+08	3.77507e+08	1.41705e+09	2.01198e+08	1.23089e+09	5.75218e+08
G217B_4681	4.10571e+08	4.3391e+08	1.62613e+08	1.91324e+08	1.17137e+09	1.55887e+08	1.2309e+09	6.08311e+08
G217B_7030	1.46869e+09	1.31097e+09	7.49519e+08	6.50179e+08	3.88105e+08	2.24504e+07	1.9934e+08	1.07225e+08
G217B_0747	2.7105e+08	2.95422e+08	1.10822e+08	1.33327e+08	3.67326e+08	7.34136e+07	3.81366e+08	1.90102e+08
G217B_2223	3.6215e+08	3.5804e+08	1.4927e+08	1.79742e+08	7.38381e+08	1.24129e+08	7.75354e+08	3.85678e+08
G217B_5160	4.26562e+08	4.13217e+08	1.64246e+08	2.32381e+08	4.48439e+08	1.04239e+08	4.12639e+08	2.24564e+08
G217B_5667	2.62936e+09	2.85938e+09	1.03014e+09	1.04434e+09	1.18522e+09	2.44759e+08	1.23605e+09	5.65955e+08
G217B_4698	4.8155e+08	5.44331e+08	1.7572e+08	2.11823e+08	3.89164e+08	6.45061e+07	4.5221e+08	2.01565e+08
G217B_6587	3.2757e+08	4.08879e+08	1.49572e+08	2.11501e+08	1.37785e+09	2.67091e+08	1.25835e+09	6.63253e+08
G217B_5645	1.0527e+08	1.0915e+08	4.03006e+07	4.49295e+07	2.12589e+08	3.21125e+07	2.28285e+08	1.08226e+08
G217B_6334	5.59823e+07	4.92497e+07	2.05828e+07	2.50592e+07	1.2116e+08	2.39506e+07	1.17625e+08	6.01942e+07
G217B_5329	6.99032e+07	7.09951e+07	2.66053e+07	3.13525e+07	1.16272e+08	1.86798e+07	1.20244e+08	5.74983e+07
G217B_7473	2.98767e+07	3.67479e+07	1.41493e+07	1.80921e+07	1.12974e+08	1.60497e+07	1.13822e+08	5.96593e+07
G217B_0129	1.42372e+08	1.70666e+08	7.83261e+07	9.46658e+07	4.24079e+08	7.27401e+07	3.82798e+08	2.02332e+08
G217B_0496	2.11283e+09	2.45762e+09	9.74512e+08	1.30933e+09	3.60165e+09	7.80926e+08	4.28808e+09	2.20919e+09
G217B_0069	2.27456e+08	2.59603e+08	9.8639e+07	1.27914e+08	7.56732e+08	1.34031e+08	7.80454e+08	3.90749e+08
G217B_2598	2.26973e+08	2.09361e+08	8.01814e+07	9.40918e+07	5.76065e+08	8.38533e+07	6.1068e+08	3.16898e+08
G217B_8839	1.32613e+08	1.41936e+08	5.78019e+07	6.06359e+07	2.92322e+08	3.3759e+07	2.6197e+08	1.16332e+08
G217B_2086	5.17008e+08	5.36066e+08	2.18637e+08	2.1782e+08	1.3348e+09	1.4673e+08	1.12218e+09	5.62783e+08
G217B_3277	7.32992e+07	8.41501e+07	3.01997e+07	3.47047e+07	1.67129e+08	2.38945e+07	1.6538e+08	7.90487e+07
G217B_8879	1.59001e+08	1.62244e+08	5.65873e+07	5.95915e+07	3.66453e+08	3.76254e+07	4.19137e+08	1.74642e+08
G217B_0951	1.29622e+08	1.60756e+08	6.73306e+07	8.18517e+07	3.84957e+08	8.69572e+07	3.83489e+08	2.18628e+08
G217B_6771	1.86028e+08	2.09512e+08	7.13912e+07	8.9602e+07	5.24871e+08	8.83093e+07	5.15633e+08	2.45809e+08
G217B_1352	5.47748e+08	5.51965e+08	2.0735e+08	2.48064e+08	7.89509e+08	1.27052e+08	8.12601e+08	3.74375e+08
G217B_1462	5.41581e+07	5.79944e+07	2.28581e+07	2.74848e+07	1.11627e+08	2.05408e+07	1.09775e+08	5.31157e+07
G217B_0735	1.74579e+08	2.18306e+08	9.50853e+07	1.22585e+08	2.49816e+08	6.27785e+07	2.57616e+08	1.43494e+08
G217B_2980	2.43992e+08	3.32306e+08	1.15862e+08	1.434e+08	3.10569e+08	5.84698e+07	3.31719e+08	1.59438e+08
G217B_6054	3.86483e+09	3.54909e+09	1.43144e+09	1.31025e+09	5.17092e+07	6.15379e+06	4.42826e+07	2.25184e+07
G217B_0074	4.74048e+07	4.98345e+07	1.99281e+07	2.00031e+07	1.54372e+08	2.04553e+07	1.68415e+08	8.03493e+07
G217B_5156	1.63954e+08	1.69795e+08	6.65788e+07	6.8026e+07	1.50714e+08	1.51005e+07	1.3247e+08	6.56717e+07
G217B_6438	7.60926e+07	8.56967e+07	3.35264e+07	4.15666e+07	1.61857e+08	2.32236e+07	1.67754e+08	7.8374e+07
G217B_4076	1.36209e+08	1.57985e+08	5.46813e+07	7.23705e+07	4.65335e+08	8.08764e+07	5.3858e+08	2.42905e+08
G217B_6341	1.83903e+08	2.00949e+08	6.23387e+07	7.33136e+07	2.74556e+08	3.85089e+07	3.09282e+08	1.41676e+08
G217B_6113	1.13531e+08	8.53948e+07	9.54959e+07	5.52101e+07	7.18183e+06	1.08701e+06	3.47775e+06	2.17502e+06
GFP-TurboID	6.31637e+08	6.09121e+08	1.92821e+08	1.98417e+08	3.19962e+08	4.00491e+07	3.15481e+08	1.43379e+08
G217B_4017	1.27783e+08	1.09685e+08	5.78483e+07	5.55556e+07	6.11486e+06	1.33034e+06	5.30962e+06	3.37045e+06
G217B_2495	5.2126e+07	5.65257e+07	2.25692e+07	2.70643e+07	1.62257e+08	2.27462e+07	1.71735e+08	7.70042e+07
G217B_6466	1.73311e+08	1.54404e+08	7.60969e+07	7.97971e+07	1.74425e+08	2.91214e+07	1.7495e+08	8.81048e+07
G217B_7191	5.77263e+07	6.62214e+07	2.68018e+07	3.1823e+07	1.7197e+08	2.07258e+07	1.30097e+08	6.34299e+07
G217B_0523	8.24868e+07	9.51823e+07	4.6496e+07	4.54506e+07	8.70983e+07	1.12026e+07	6.97021e+07	3.17736e+07
G217B_7494	5.42105e+07	6.56786e+07	2.32481e+07	2.60929e+07	7.88437e+07	1.49854e+07	9.0236e+07	4.39379e+07
G217B_5286	3.6476e+07	4.33063e+07	2.06639e+07	2.11213e+07	4.94658e+07	5.87723e+06	3.09358e+07	1.55191e+07
G217B_1619	6.78403e+07	6.41473e+07	2.82728e+07	2.69299e+07	1.65861e+08	1.29388e+07	1.0219e+08	6.09774e+07
G217B_2935	9.7078e+07	1.35512e+08	4.53196e+07	5.53566e+07	2.40343e+08	2.64728e+07	2.01279e+08	9.60443e+07
G217B_8779	4.9521e+07	4.93292e+07	2.03314e+07	2.48876e+07	1.05694e+08	2.20691e+07	9.86391e+07	5.62277e+07
G217B_7822	4.08774e+08	3.94576e+08	1.45467e+08	2.09851e+08	9.11239e+08	1.60417e+08	9.37187e+08	4.31705e+08
G217B_6387	2.27502e+08	2.09268e+08	9.46397e+07	8.85653e+07	7.96228e+06	877078	6.86664e+06	3.25844e+06
G217B_7502	7.02914e+07	5.86226e+07	4.8964e+07	6.78327e+07	1.77866e+07	4.63664e+06	1.45513e+07	1.21224e+07
G217B_6806	3.25302e+07	3.65549e+07	1.94053e+07	2.02726e+07	5.70613e+07	3.68133e+06	2.94372e+07	1.69378e+07
G217B_6162	3.7471e+07	5.1528e+07	2.03111e+07	2.64312e+07	8.04538e+07	1.55931e+07	7.81351e+07	3.70026e+07
G217B_8949	1.63546e+07	1.66023e+07	6.48857e+06	7.5281e+06	3.86438e+07	6.39514e+06	4.19395e+07	2.1129e+07
G217B_4869	1.04277e+08	1.20725e+08	4.36932e+07	5.70595e+07	1.94263e+08	3.20734e+07	2.11114e+08	1.00997e+08
G217B_6485	2.83987e+07	3.31188e+07	1.41908e+07	1.61094e+07	8.89531e+07	1.57848e+07	8.84963e+07	4.91975e+07
G217B_7933	8.27683e+07	9.08286e+07	2.85719e+07	3.46924e+07	3.63043e+08	4.52521e+07	4.13818e+08	1.85429e+08
G217B_7839	1.58362e+08	1.76076e+08	6.01959e+07	8.08051e+07	2.29346e+08	2.74812e+07	1.91535e+08	9.5864e+07
G217B_3274	2.79293e+07	3.10393e+07	1.2457e+07	1.75038e+07	1.59226e+08	2.56891e+07	1.32262e+08	7.18082e+07
G217B_8912	7.14337e+08	1.07449e+09	3.99828e+08	5.52441e+08	2.75312e+09	3.30819e+08	1.84406e+09	9.11899e+08
G217B_6471	1.13323e+07	1.17929e+07	5.00574e+06	5.05829e+06	6.13581e+08	9.61105e+07	6.54024e+08	2.98807e+08
G217B_1966	3.48941e+09	3.38829e+09	1.52677e+09	1.66147e+09	3.86641e+09	4.69727e+08	4.00062e+09	2.20912e+09
G217B_2039	2.74558e+07	3.03808e+07	1.15875e+07	1.47169e+07	5.34304e+07	7.86197e+06	5.50238e+07	2.58885e+07
G217B_1476	7.94203e+07	8.68724e+07	3.52848e+07	4.4364e+07	1.72884e+08	3.1095e+07	1.75274e+08	9.21125e+07
G217B_6345	2.33021e+07	3.28314e+07	1.23407e+07	1.61294e+07	1.28132e+08	2.01069e+07	1.19305e+08	5.91393e+07
G217B_4820	1.35422e+08	1.31864e+08	6.10787e+07	8.656e+07	5.53381e+08	1.12106e+08	6.00307e+08	3.05138e+08
G217B_4145	1.55809e+08	1.839e+08	6.39613e+07	5.9622e+07	1.68058e+08	2.18879e+07	1.76853e+08	7.59371e+07
G217B_3446	4.3452e+07	4.87219e+07	1.62765e+07	2.04341e+07	1.7682e+08	4.35109e+07	1.7104e+08	9.85581e+07
G217B_8729	3.75057e+07	4.20255e+07	1.981e+07	2.40585e+07	7.88536e+07	7.13238e+06	5.48385e+07	2.885e+07
G217B_6748	4.67263e+07	5.05941e+07	1.77794e+07	2.15498e+07	1.37039e+08	1.93571e+07	1.50708e+08	7.87556e+07
G217B_3833	3.33242e+07	4.25294e+07	1.40227e+07	1.89089e+07	9.75961e+07	1.37686e+07	1.02909e+08	4.80356e+07
G217B_7257	4.6949e+07	4.60214e+07	1.84989e+07	2.28232e+07	1.35652e+08	2.06595e+07	1.34557e+08	6.48448e+07
G217B_5789	1.45789e+08	1.32332e+08	5.15786e+07	6.08776e+07	2.6944e+08	4.18927e+07	2.90036e+08	1.35616e+08
G217B_1689	4.19534e+07	5.67351e+07	1.8988e+07	1.87039e+07	8.03891e+07	1.04799e+07	8.50741e+07	3.49855e+07
G217B_1797	1.46074e+08	1.70714e+08	5.4921e+07	8.23736e+07	3.50919e+08	4.02436e+07	3.14017e+08	1.51016e+08
G217B_1265	3.41565e+07	3.12239e+07	1.12906e+07	1.17107e+07	5.84021e+07	8.64445e+06	5.62833e+07	2.90393e+07
G217B_6363	4.44197e+07	5.50215e+07	2.28379e+07	2.57948e+07	9.4714e+07	1.11599e+07	7.86123e+07	3.75778e+07
G217B_0147	2.15683e+07	3.2013e+07	1.01025e+07	1.31868e+07	6.94655e+07	1.59862e+07	7.53685e+07	3.32352e+07
G217B_3336	8.93192e+07	9.89356e+07	4.45189e+07	4.99721e+07	1.36637e+08	1.62798e+07	1.36146e+08	6.75833e+07
G217B_3602	2.03785e+07	2.04841e+07	8.06977e+06	1.11359e+07	5.86221e+07	9.74589e+06	5.62163e+07	2.68602e+07
G217B_2321	7.82482e+07	1.01767e+08	3.56853e+07	4.02822e+07	8.1993e+07	1.11988e+07	7.79682e+07	3.30819e+07
G217B_1168	2.76729e+07	2.94259e+07	1.11052e+07	1.35685e+07	4.22785e+07	7.90588e+06	4.6461e+07	2.0221e+07
G217B_5670	1.02413e+08	2.16336e+08	4.47399e+07	3.99285e+07	2.49055e+07	5.57503e+06	3.62347e+07	1.42737e+07
G217B_1998	8.72056e+07	8.98147e+07	9.12192e+07	8.35232e+07	1.1319e+07	888530	3.50705e+06	2.60899e+06
G217B_8094	8.59701e+07	7.6698e+07	2.78325e+07	3.21056e+07	1.58646e+08	2.19139e+07	1.61727e+08	8.47628e+07
G217B_8346	1.99927e+07	2.34236e+07	7.84174e+06	1.24176e+07	6.38162e+07	1.16751e+07	6.27888e+07	2.91741e+07
G217B_3651	4.96585e+07	6.21559e+07	2.4339e+07	3.22214e+07	5.5508e+07	1.55821e+07	5.83211e+07	3.02578e+07
G217B_6688	1.66498e+08	1.73031e+08	6.72245e+07	6.80465e+07	3.61948e+08	5.05769e+07	3.62085e+08	1.72162e+08
G217B_8359	1.20512e+07	1.36877e+07	7.64004e+06	8.19296e+06	2.16193e+07	1.89633e+06	1.1921e+07	8.0278e+06
G217B_6010	1.63273e+07	2.72847e+07	1.31156e+07	1.26748e+07	3.03102e+07	3.76111e+06	1.95164e+07	9.50744e+06
G217B_3883	4.30238e+07	6.07173e+07	2.26193e+07	2.30994e+07	1.0794e+08	1.21902e+07	8.39419e+07	3.8513e+07
G217B_4635	4.73347e+07	4.288e+07	1.51562e+07	1.92946e+07	1.61739e+08	2.39063e+07	1.54295e+08	7.81898e+07
G217B_8141	6.15047e+07	7.37273e+07	2.23114e+07	2.54774e+07	8.56803e+07	1.35091e+07	8.53817e+07	3.74223e+07
G217B_6878	2.43029e+07	2.19691e+07	7.60074e+06	8.80912e+06	6.0782e+07	9.43048e+06	7.73314e+07	3.9707e+07
G217B_8554	2.26303e+07	2.35371e+07	8.48763e+06	1.25042e+07	6.75004e+07	1.20385e+07	6.53847e+07	3.35391e+07
G217B_1076	1.47665e+07	1.68905e+07	6.22476e+06	8.26612e+06	4.85177e+07	8.1632e+06	4.94641e+07	2.77128e+07
G217B_6979	2.20144e+07	2.08773e+07	6.53752e+06	8.25524e+06	6.10191e+07	1.1423e+07	6.37404e+07	3.26888e+07
G217B_5887	3.04142e+07	4.66138e+07	1.39937e+07	1.85141e+07	1.11071e+08	1.50998e+07	9.75416e+07	4.51279e+07
G217B_7877	7.05022e+07	5.79911e+07	2.40072e+07	2.36555e+07	1.07096e+08	1.58591e+07	1.21434e+08	6.13052e+07
G217B_1263	4.4256e+07	5.51644e+07	1.75622e+07	2.06638e+07	1.37366e+08	1.77689e+07	1.39505e+08	6.48402e+07
G217B_0534	1.48683e+07	1.87588e+07	9.14306e+06	1.21641e+07	9.37101e+07	1.10048e+07	5.44439e+07	2.8864e+07
G217B_5174	3.81051e+07	3.87356e+07	1.38766e+07	1.44219e+07	5.59472e+07	7.33049e+06	5.22134e+07	2.68572e+07
G217B_7746	1.0628e+07	1.86261e+07	5.65948e+06	5.5039e+06	3.36021e+07	3.45629e+06	3.11312e+07	1.3314e+07
G217B_2083	9.86475e+06	1.18905e+07	3.99095e+06	4.61154e+06	3.15738e+07	5.07574e+06	3.59871e+07	1.62049e+07
G217B_2526	2.22569e+07	2.29816e+07	9.99722e+06	1.2602e+07	6.37306e+07	8.6311e+06	5.16769e+07	2.79217e+07
G217B_3511	2.97783e+07	3.61189e+07	1.34255e+07	1.33876e+07	7.93714e+07	1.0586e+07	7.54511e+07	3.76918e+07
G217B_7080	7.44184e+07	7.16394e+07	2.22774e+07	2.39496e+07	8.94876e+07	1.28808e+07	8.4331e+07	3.91049e+07
G217B_3170	3.28331e+07	2.38233e+07	1.44199e+07	1.3338e+07	6.16987e+07	5.559e+06	4.48034e+07	2.29358e+07
G217B_7337	8.6361e+06	1.10885e+07	3.99513e+06	5.19686e+06	2.31437e+07	3.37418e+06	2.16933e+07	1.13318e+07
G217B_2216	1.1168e+07	1.05839e+07	3.96578e+06	5.46353e+06	2.94982e+07	5.61918e+06	2.85554e+07	1.58668e+07
G217B_2207	3.48789e+07	3.66882e+07	3.06888e+07	1.33923e+07	3.56297e+06	409961	2.85645e+06	1.27261e+06
G217B_3537	2.84721e+07	2.54723e+07	9.69573e+06	7.9589e+06	8.68052e+07	9.71631e+06	8.08081e+07	3.79463e+07
G217B_3906	1.98445e+07	2.19187e+07	7.0306e+06	9.24053e+06	3.45424e+07	6.13976e+06	3.65433e+07	1.94671e+07
G217B_5384	2.98815e+07	2.71379e+07	1.05029e+07	1.29164e+07	4.28444e+07	4.63294e+06	3.75789e+07	1.86163e+07
G217B_7998	9.55262e+07	8.90495e+07	3.57479e+07	4.26159e+07	1.47407e+08	2.0069e+07	1.1632e+08	5.97446e+07
G217B_7623	1.96638e+08	2.32886e+08	1.09836e+08	1.31184e+08	6.43015e+06	727990	7.20513e+06	1.87036e+06
G217B_0400	3.54381e+07	4.04027e+07	1.92124e+07	2.03225e+07	4.80862e+06	530610	2.6872e+06	1.33992e+06
G217B_8654	1.80873e+07	1.90745e+07	8.19322e+06	1.08873e+07	4.66279e+07	9.37367e+06	4.60155e+07	2.41804e+07
G217B_7669	1.60105e+07	1.70731e+07	5.93451e+06	6.78499e+06	2.17372e+07	3.47005e+06	2.50508e+07	1.23309e+07
G217B_1258	2.05963e+07	2.58208e+07	7.53461e+06	9.31568e+06	5.49652e+07	9.3848e+06	6.10032e+07	2.83095e+07
G217B_4220	4.74876e+07	5.33797e+07	2.24925e+07	2.85801e+07	1.44434e+08	2.41457e+07	1.29464e+08	6.70377e+07
G217B_2971	1.13049e+08	1.30634e+08	4.6335e+07	5.40767e+07	4.88145e+08	8.03855e+07	5.56976e+08	2.53996e+08
G217B_6209	3.87345e+07	3.23142e+07	1.56378e+07	1.61017e+07	8.44076e+07	6.04745e+06	6.7157e+07	3.54024e+07
G217B_2444	2.32885e+07	2.19701e+07	8.84592e+06	1.05374e+07	4.49341e+07	7.15708e+06	5.07327e+07	2.36942e+07
G217B_6094	2.06001e+07	1.42212e+07	1.03439e+07	9.95767e+06	1.83537e+07	991829	6.88857e+06	4.5052e+06
G217B_1927	5.92873e+07	6.12169e+07	2.10317e+07	2.38994e+07	1.03283e+08	1.5833e+07	9.63751e+07	5.11523e+07
G217B_8713	2.70057e+07	3.04207e+07	1.0726e+07	1.24665e+07	4.29101e+07	6.36525e+06	4.44705e+07	1.813e+07
G217B_1028	3.92668e+07	4.61848e+07	1.66462e+07	2.0173e+07	5.59031e+07	8.43095e+06	5.1065e+07	2.46246e+07
G217B_5074	1.94374e+08	2.51198e+08	7.34273e+07	1.00618e+08	8.50308e+06	1.67045e+06	6.15608e+06	3.3342e+06
G217B_3339	1.18615e+08	1.44122e+08	6.31523e+07	6.69118e+07	1.93546e+08	1.52537e+07	1.41271e+08	6.88019e+07
G217B_3501	2.20983e+07	2.24661e+07	7.81283e+06	9.13797e+06	4.36702e+07	5.852e+06	4.02852e+07	1.91455e+07
G217B_2936	2.23762e+07	2.94693e+07	9.3787e+06	1.05157e+07	6.18238e+07	8.09348e+06	6.63172e+07	2.66691e+07
G217B_3571	4.84149e+07	6.206e+07	3.68252e+07	4.43721e+07	1.15104e+08	1.86412e+07	5.41833e+07	3.55556e+07
G217B_4161	2.55902e+07	3.22975e+07	1.17762e+07	1.32492e+07	6.01511e+07	1.03587e+07	6.15182e+07	2.8069e+07
G217B_2153	2.43645e+07	2.97954e+07	1.25204e+07	1.59312e+07	1.77323e+07	3.38901e+06	1.36582e+07	7.63035e+06
G217B_5730	1.9583e+07	1.82987e+07	7.53664e+06	8.51234e+06	2.57027e+07	3.59553e+06	2.931e+07	1.38969e+07
G217B_0126	1.19567e+07	1.35865e+07	5.03228e+06	6.88141e+06	2.62985e+07	4.08864e+06	2.65445e+07	1.29489e+07
G217B_6821	2.69363e+07	2.64577e+07	1.14458e+07	1.25041e+07	1.07668e+08	1.17902e+07	1.08354e+08	4.9744e+07
G217B_1112	3.36268e+07	3.45055e+07	1.22245e+07	1.68879e+07	4.71026e+07	7.21386e+06	4.26169e+07	1.85931e+07
G217B_8797	4.56164e+07	4.64211e+07	2.54548e+07	2.92906e+07	4.93978e+07	3.40859e+06	2.69651e+07	1.46353e+07
G217B_1219	1.64799e+07	2.38483e+07	1.02439e+07	1.88402e+07	1.09668e+08	1.68926e+07	1.15426e+08	5.63076e+07
G217B_0168	6.98059e+07	7.23288e+07	3.38836e+07	4.29571e+07	2.21075e+08	5.86476e+07	2.48144e+08	1.47358e+08
G217B_6897	6.03204e+07	5.89255e+07	1.97986e+07	2.13786e+07	4.95519e+07	7.69201e+06	5.0484e+07	2.03916e+07
G217B_1750	4.27665e+07	4.64665e+07	1.93603e+07	2.1295e+07	2.30298e+08	2.5722e+07	1.96722e+08	9.59986e+07
G217B_3581	8.95953e+07	1.06212e+08	3.33754e+07	4.31411e+07	2.0951e+08	3.6722e+07	2.14909e+08	9.68157e+07
G217B_3450	6.21022e+06	7.68573e+06	3.44189e+06	4.34858e+06	2.87281e+07	6.26486e+06	2.64662e+07	1.36223e+07
G217B_3852	1.02484e+08	9.87365e+07	2.876e+07	3.70398e+07	2.11595e+08	2.52859e+07	2.41187e+08	1.02979e+08
G217B_4044	5.88434e+07	5.69891e+07	1.56698e+07	2.07213e+07	2.32676e+08	2.40738e+07	2.09652e+08	8.70095e+07
G217B_1652	2.79128e+07	2.88872e+07	1.07487e+07	1.31746e+07	6.90622e+07	1.33738e+07	6.50625e+07	2.99458e+07
G217B_6185	1.00357e+07	1.16361e+07	4.89602e+06	6.4988e+06	1.62885e+07	3.6969e+06	1.63746e+07	8.96896e+06
G217B_2974	1.96821e+07	1.83494e+07	7.75616e+06	1.0545e+07	5.03096e+07	9.95554e+06	4.78155e+07	2.43702e+07
G217B_2169	6.80741e+07	6.61041e+07	2.71285e+07	3.42618e+07	2.79043e+08	4.26878e+07	2.42611e+08	1.33108e+08
G217B_4538	9.70515e+06	6.58097e+06	2.45045e+06	2.41887e+06	8.97629e+06	1.35139e+06	9.74457e+06	4.44388e+06
G217B_3258	8.7168e+06	9.83207e+06	4.47374e+06	5.81519e+06	2.28804e+07	3.0897e+06	1.80938e+07	8.65646e+06
G217B_8606	4.24819e+07	3.39902e+07	1.39625e+07	1.7031e+07	4.26375e+07	4.52451e+06	4.09713e+07	1.95857e+07
G217B_4921	2.07415e+07	1.82448e+07	8.76459e+06	9.76914e+06	2.13852e+07	2.58743e+06	1.80277e+07	9.85897e+06
G217B_6537	3.51183e+07	3.52541e+07	1.93755e+07	2.1439e+07	5.4782e+07	4.13884e+06	3.00267e+07	1.76686e+07
G217B_4141	3.20374e+07	3.46169e+07	1.35628e+07	1.78023e+07	7.46112e+07	1.11881e+07	7.14007e+07	3.41152e+07
G217B_4465	1.98336e+07	1.91296e+07	8.68956e+06	1.07419e+07	5.29693e+07	8.40982e+06	5.03506e+07	2.49705e+07
G217B_4062	1.95683e+07	1.7324e+07	7.43145e+06	9.52554e+06	3.24557e+07	5.22454e+06	2.77711e+07	1.28523e+07
G217B_3701	9.05321e+06	1.5328e+07	7.40643e+06	8.20953e+06	5.31669e+07	5.58357e+06	2.47058e+07	1.26011e+07
G217B_5799	8.90961e+07	1.09909e+08	3.86879e+07	4.45676e+07	2.62387e+08	3.34658e+07	2.67142e+08	1.16564e+08
G217B_6068	3.00585e+07	2.49517e+07	7.99742e+06	9.41524e+06	8.85718e+06	1.37651e+06	8.99587e+06	4.41597e+06
G217B_1700	2.29125e+07	2.08715e+07	7.20707e+06	8.88969e+06	3.41646e+07	5.4568e+06	3.58641e+07	1.72462e+07
G217B_7082	8.05888e+07	9.28667e+07	2.48021e+07	3.59835e+07	1.48314e+08	3.32692e+07	1.53889e+08	9.66983e+07
G217B_4659	3.25173e+07	3.09966e+07	1.36418e+07	1.49551e+07	5.26365e+06	797149	4.16488e+06	2.1077e+06
G217B_3912	1.29173e+07	1.54709e+07	8.26632e+06	8.94138e+06	2.73886e+07	2.77304e+06	1.78514e+07	8.85338e+06
G217B_6749	1.50313e+07	1.72681e+07	6.79039e+06	8.55077e+06	3.86212e+07	5.47466e+06	3.72797e+07	1.84986e+07
G217B_2589	3.27597e+07	2.59358e+07	9.08103e+06	9.5545e+06	8.47387e+07	1.38992e+07	9.32383e+07	4.97645e+07
G217B_7422	4.50499e+07	4.83728e+07	1.81173e+07	2.30482e+07	5.86654e+07	9.14664e+06	5.56633e+07	2.58943e+07
G217B_2451	4.6815e+07	5.57703e+07	1.73995e+07	2.04435e+07	1.02312e+08	1.15523e+07	1.0485e+08	5.03698e+07
G217B_8039	2.96467e+07	3.69832e+07	1.28803e+07	1.5592e+07	6.24789e+07	9.36457e+06	6.77747e+07	2.8587e+07
G217B_2192	1.09061e+07	8.91531e+06	3.68683e+06	3.97268e+06	2.91799e+07	4.54809e+06	3.29131e+07	1.6057e+07
G217B_6063	2.68738e+07	2.88439e+07	1.02866e+07	1.41982e+07	3.0972e+07	3.57115e+06	2.36126e+07	1.03467e+07
G217B_7054	1.93527e+07	2.00143e+07	7.46328e+06	9.02532e+06	4.48357e+07	8.46814e+06	4.1609e+07	2.44795e+07
G217B_2812	3.83924e+07	4.77397e+07	1.69429e+07	2.3417e+07	9.10182e+07	1.44506e+07	8.98791e+07	4.22188e+07
G217B_4460	2.57156e+07	3.17367e+07	7.42201e+06	7.41151e+06	3.27538e+07	6.77069e+06	3.8348e+07	1.58585e+07
G217B_8232	3.11949e+07	3.20649e+07	1.06089e+07	1.22425e+07	1.04405e+08	1.55939e+07	7.69531e+07	3.93721e+07
G217B_3312	2.62928e+08	3.44383e+08	1.48392e+08	1.8839e+08	4.07572e+08	6.93291e+07	4.22406e+08	2.466e+08
G217B_8909	3.7763e+07	3.86673e+07	1.52739e+07	2.15963e+07	1.08673e+08	2.00751e+07	9.98116e+07	5.31647e+07
G217B_6980	1.72885e+07	2.06702e+07	6.95026e+06	8.23957e+06	4.47449e+07	1.04792e+07	4.2531e+07	2.47179e+07
G217B_1409	5.49537e+07	6.15297e+07	1.98785e+07	2.45786e+07	1.08112e+08	1.81482e+07	1.21272e+08	5.44581e+07
G217B_2768	5.44141e+07	4.93041e+07	2.26239e+07	2.99982e+07	1.69773e+08	3.38336e+07	1.7801e+08	9.55355e+07
G217B_7708	1.60732e+07	2.08134e+07	9.02894e+06	7.52548e+06	1.14401e+07	840842	3.51918e+06	2.41486e+06
G217B_0532	5.20198e+07	5.43393e+07	2.14908e+07	2.56724e+07	1.29974e+08	1.53719e+07	1.0342e+08	5.30456e+07
G217B_1942	6.41974e+07	8.57779e+07	4.34661e+07	4.50856e+07	5.07514e+06	648546	3.11622e+06	1.77268e+06
G217B_3705	2.54863e+07	2.82979e+07	9.30308e+06	1.36913e+07	6.50994e+07	9.18984e+06	6.19611e+07	2.88443e+07
G217B_5007	7.63475e+07	9.41198e+07	4.40793e+07	5.07458e+07	9.67126e+07	9.22334e+06	6.20561e+07	2.89504e+07
G217B_5511	6.76713e+07	7.55715e+07	2.6606e+07	4.0941e+07	1.58043e+08	3.01441e+07	1.41645e+08	8.12085e+07
G217B_8624	8.01132e+06	8.72651e+06	2.91717e+06	2.54451e+06	6.26023e+06	614443	8.07553e+06	3.27843e+06
G217B_2614	3.46735e+07	4.30015e+07	1.34332e+07	1.46453e+07	5.34777e+07	7.60665e+06	5.9422e+07	2.71628e+07
G217B_0890	2.39117e+07	2.43701e+07	8.94806e+06	8.63992e+06	4.22101e+07	7.88634e+06	3.71114e+07	1.97992e+07
G217B_1392	4.88279e+07	4.18305e+07	2.07313e+07	2.25654e+07	6.44423e+07	6.26686e+06	5.23134e+07	2.98711e+07
G217B_3628	8.00639e+06	6.658e+06	2.29303e+06	2.85657e+06	1.12392e+07	1.84382e+06	1.15748e+07	4.86692e+06
G217B_8170	8.49307e+06	9.85442e+06	3.90344e+06	4.93252e+06	2.25429e+07	4.2975e+06	1.83267e+07	1.09583e+07
G217B_5821	1.09734e+07	1.38213e+07	5.00868e+06	8.08862e+06	1.7335e+07	3.4301e+06	1.71386e+07	8.68058e+06
G217B_2128	2.82242e+07	3.5973e+07	1.11374e+07	1.44705e+07	5.88205e+07	1.06846e+07	5.61144e+07	2.63874e+07
G217B_8374	3.10764e+07	3.26982e+07	1.80783e+07	1.38507e+07	9.89652e+06	832907	5.01237e+06	2.1918e+06
G217B_6612	6.36184e+06	6.33045e+06	2.14434e+06	3.09984e+06	2.95843e+07	5.04712e+06	2.47291e+07	1.40741e+07
G217B_0360	1.64187e+07	1.94042e+07	8.78651e+06	9.06094e+06	2.07586e+07	2.13883e+06	1.74346e+07	8.58078e+06
G217B_0073	7.8933e+06	9.26038e+06	3.35394e+06	4.08696e+06	1.82779e+07	2.77892e+06	2.03132e+07	9.21992e+06
G217B_7554	1.73885e+07	1.66984e+07	5.68816e+06	8.20012e+06	2.98993e+07	5.45267e+06	3.07656e+07	1.46627e+07
G217B_6287	2.24883e+07	1.66548e+07	6.8258e+06	6.54305e+06	3.78221e+07	4.38642e+06	3.69949e+07	1.73612e+07
G217B_6145	2.29888e+07	2.12021e+07	6.51415e+06	9.45849e+06	9.17403e+07	8.15191e+06	8.12077e+07	3.36436e+07
G217B_0954	1.58498e+07	1.97787e+07	8.1224e+06	7.83484e+06	3.95511e+07	5.88494e+06	3.40043e+07	1.78819e+07
G217B_8788	2.80521e+07	2.79788e+07	1.3508e+07	1.64052e+07	8.34262e+07	8.53777e+06	5.74786e+07	2.71238e+07
G217B_3330	9.31584e+07	1.08133e+08	5.72911e+07	5.75271e+07	1.28093e+07	2.38124e+06	1.24114e+07	5.31583e+06
G217B_4320	2.31647e+07	2.3514e+07	7.20163e+06	9.33034e+06	4.02937e+07	5.77356e+06	3.68802e+07	1.5946e+07
G217B_6009	7.59727e+06	1.16333e+07	3.92377e+06	4.48796e+06	1.36444e+07	1.10208e+06	9.42453e+06	3.97415e+06
G217B_0173	4.369e+07	4.34095e+07	2.72875e+07	2.86318e+07	1.1493e+06	198807	519295	266990
G217B_4155	2.53165e+07	3.17086e+07	1.14157e+07	1.29712e+07	6.53133e+07	1.16275e+07	6.11834e+07	3.35316e+07
G217B_5219	2.82664e+07	2.69397e+07	1.00678e+07	1.03133e+07	2.54266e+07	2.71546e+06	2.0352e+07	1.10247e+07
G217B_7411	6.94351e+07	8.86576e+07	3.07453e+07	3.72175e+07	8.53883e+08	1.83781e+08	8.76231e+08	4.27642e+08
G217B_2671	2.5764e+07	3.62886e+07	1.90886e+07	2.80235e+07	9.89984e+07	8.29692e+06	4.34721e+07	2.12044e+07
G217B_8035	5.53117e+06	7.98734e+06	3.13615e+06	3.37045e+06	2.07611e+07	3.13066e+06	1.96339e+07	8.85065e+06
G217B_3279	3.36494e+07	3.00296e+07	8.45564e+06	9.43774e+06	7.06423e+07	9.59119e+06	7.73231e+07	3.28314e+07
G217B_6116	3.15168e+07	3.15574e+07	9.36003e+06	1.13128e+07	4.93447e+07	7.36898e+06	4.58642e+07	1.9311e+07
G217B_8118	6.24753e+06	7.38019e+06	5.21634e+06	7.37134e+06	2.33067e+07	1.71343e+06	7.59206e+06	5.00669e+06
G217B_7492	4.61229e+07	4.044e+07	1.42724e+07	1.65506e+07	7.50219e+07	8.33383e+06	7.5103e+07	4.13119e+07
G217B_8834	3.35962e+07	2.81139e+07	1.02791e+07	1.33303e+07	4.42472e+07	4.25551e+06	4.43929e+07	2.12327e+07
G217B_1019	2.84415e+07	3.72136e+07	1.36396e+07	1.68253e+07	4.48412e+07	8.49716e+06	4.83332e+07	2.18701e+07
G217B_2767	1.53839e+07	1.49186e+07	4.45083e+06	5.48716e+06	2.13647e+07	2.9538e+06	2.36231e+07	1.03422e+07
G217B_3949	2.79813e+07	2.28682e+07	1.17189e+07	1.68068e+07	4.98552e+07	3.9327e+06	3.30589e+07	2.10836e+07
G217B_0785	2.06269e+07	2.31551e+07	8.17813e+06	1.0496e+07	7.09249e+07	9.84296e+06	6.62147e+07	3.43494e+07
G217B_1013	9.45237e+06	1.21115e+07	3.95922e+06	4.19002e+06	1.64607e+07	2.70423e+06	1.48848e+07	7.78665e+06
G217B_3367	1.67442e+07	1.33766e+07	4.7361e+06	6.58133e+06	2.77691e+07	4.5842e+06	2.71807e+07	1.28794e+07
G217B_7608	3.06655e+07	3.28277e+07	1.59208e+07	1.84332e+07	2.14783e+08	5.9851e+07	1.81474e+08	1.27725e+08
G217B_3652	5.91348e+06	8.43095e+06	2.8998e+06	3.11903e+06	1.68184e+07	2.16283e+06	1.40948e+07	6.73482e+06
G217B_7338	3.88331e+07	3.7208e+07	1.51351e+07	2.07768e+07	8.84114e+07	1.16679e+07	8.9009e+07	4.37885e+07
G217B_4316	1.23033e+07	1.37384e+07	5.61695e+06	9.1822e+06	2.76014e+07	4.77718e+06	2.86931e+07	1.25234e+07
G217B_6669	2.13436e+07	2.17006e+07	1.25577e+07	1.66576e+07	1.29939e+08	3.35813e+07	1.34297e+08	7.68428e+07
G217B_3831	1.1637e+07	1.51758e+07	4.30588e+06	6.10214e+06	2.67574e+07	5.24153e+06	2.68167e+07	1.25524e+07
G217B_8728	9.06062e+06	1.10145e+07	4.00369e+06	5.42136e+06	2.91869e+07	5.10511e+06	3.20349e+07	1.54725e+07
G217B_4073	1.81366e+07	2.19459e+07	9.47191e+06	1.25509e+07	6.13887e+07	1.1309e+07	5.50761e+07	2.75985e+07
G217B_4641	8.54189e+06	9.28882e+06	3.9191e+06	5.00248e+06	2.22699e+07	3.14548e+06	2.52964e+07	1.32773e+07
G217B_2488	1.64718e+07	1.91786e+07	8.16152e+06	9.5066e+06	5.30763e+07	8.69662e+06	5.27219e+07	2.84734e+07
G217B_4129	5.96209e+06	8.27668e+06	2.86817e+06	3.52159e+06	2.44157e+07	4.31515e+06	2.60219e+07	1.25078e+07
G217B_0099	1.02432e+07	1.23786e+07	4.73935e+06	6.42552e+06	2.31217e+07	3.17669e+06	2.36164e+07	1.01621e+07
G217B_4894	1.26204e+07	1.36433e+07	4.45825e+06	5.35946e+06	4.68843e+07	6.96399e+06	4.56515e+07	2.07846e+07
G217B_5162	2.6997e+07	2.78494e+07	1.3139e+07	1.5519e+07	2.44641e+07	2.31336e+06	1.4341e+07	7.83445e+06
G217B_2516	1.91422e+07	2.36374e+07	8.82541e+06	1.07802e+07	2.7142e+07	3.12614e+06	2.27767e+07	1.19586e+07
G217B_4719	1.40133e+07	1.36298e+07	7.29237e+06	6.39055e+06	6.0974e+07	7.51072e+06	5.98701e+07	3.2587e+07
G217B_6371	9.10125e+06	1.07267e+07	4.8003e+06	6.63908e+06	5.60736e+07	1.10593e+07	5.99201e+07	2.84347e+07
G217B_2197	9.88411e+06	8.11241e+06	3.32665e+06	3.08684e+06	1.91385e+07	2.60801e+06	2.42177e+07	1.08011e+07
G217B_8234	1.22767e+07	1.21265e+07	4.69565e+06	6.24508e+06	1.83686e+07	3.9998e+06	1.7879e+07	1.00295e+07
G217B_1139	1.76977e+07	1.67888e+07	6.37272e+06	7.21382e+06	3.91328e+07	6.60196e+06	4.50177e+07	2.20886e+07
G217B_8731	8.51717e+06	8.98699e+06	3.33802e+06	3.24866e+06	1.19471e+07	1.79243e+06	1.11268e+07	4.87513e+06
G217B_1732	1.12674e+07	1.51103e+07	5.47118e+06	5.80162e+06	1.55654e+07	1.91046e+06	1.48106e+07	6.38506e+06
G217B_6577	3.29021e+07	2.79251e+07	9.96496e+06	1.07163e+07	6.36751e+07	1.00702e+07	6.40884e+07	3.19125e+07
G217B_4618	5.13027e+07	5.97297e+07	3.21667e+07	2.64659e+07	2.37879e+06	177348	1.52508e+06	2.15733e+06
G217B_7622	1.08685e+07	1.24429e+07	6.52088e+06	6.96743e+06	2.25871e+07	4.46062e+06	2.28508e+07	1.22457e+07
G217B_4905	2.42178e+07	3.52743e+07	1.16639e+07	1.34545e+07	1.36824e+07	2.31117e+06	1.55572e+07	7.39824e+06
G217B_1033	5.53986e+06	7.19911e+06	3.09828e+06	4.80861e+06	1.85746e+07	2.34386e+06	1.30781e+07	5.76346e+06
G217B_4737	1.55686e+07	1.12765e+07	5.3347e+06	5.39736e+06	2.14342e+07	2.31594e+06	1.2731e+07	6.66467e+06
G217B_0308	1.49177e+07	1.45897e+07	8.26446e+06	5.82869e+06	1.36824e+07	1.56468e+06	1.00228e+07	4.53988e+06
G217B_4946	2.28521e+07	2.23513e+07	8.42193e+06	1.02644e+07	4.58745e+07	7.59829e+06	4.19818e+07	2.17994e+07
G217B_8835	9.89213e+06	1.11043e+07	4.19268e+06	5.29643e+06	2.07773e+07	3.06022e+06	2.03641e+07	9.64932e+06
G217B_5424	1.57276e+07	2.12245e+07	7.54366e+06	7.92992e+06	1.15909e+07	964725	8.2694e+06	4.11036e+06
G217B_4704	8.02442e+06	7.58096e+06	2.8904e+06	3.50165e+06	1.85576e+07	2.41912e+06	1.80236e+07	8.3582e+06
G217B_7725	2.0756e+07	1.74122e+07	7.31062e+06	6.86684e+06	3.18689e+07	2.1917e+06	2.69264e+07	1.28381e+07
G217B_3364	1.47331e+07	1.7716e+07	7.15323e+06	6.73365e+06	1.40823e+07	1.00951e+06	1.58653e+07	7.77536e+06
G217B_3894	1.77572e+07	1.31905e+07	6.49234e+06	7.17607e+06	2.1749e+07	3.07023e+06	2.39078e+07	1.29492e+07
G217B_5867	9.09262e+07	7.88761e+07	2.77962e+07	3.41273e+07	7.34561e+07	1.08226e+07	7.93716e+07	3.58191e+07
G217B_3706	1.03988e+07	1.19174e+07	3.63684e+06	4.26121e+06	2.74989e+07	4.23251e+06	4.1647e+07	1.81687e+07
G217B_3960	1.42123e+07	1.2878e+07	7.19505e+06	4.95173e+06	2.95284e+07	3.97373e+06	3.30261e+07	1.82163e+07
G217B_7171	2.33792e+07	2.12151e+07	8.06662e+06	9.34615e+06	3.76451e+07	5.95441e+06	4.24145e+07	2.02697e+07
G217B_7383	1.00703e+07	8.96699e+06	3.8519e+06	5.94927e+06	3.07058e+07	2.77778e+06	1.83693e+07	9.56417e+06
G217B_2697	1.00607e+08	1.15876e+08	4.21371e+07	4.36577e+07	4.08456e+06	211044	1.45892e+06	625347
G217B_3354	1.33359e+07	1.62631e+07	6.44418e+06	8.08775e+06	4.12578e+07	7.18344e+06	3.68805e+07	1.8637e+07
G217B_8338	3.5632e+07	3.37441e+07	1.17508e+07	1.42371e+07	1.24939e+08	1.81362e+07	1.4635e+08	6.60541e+07
G217B_3244	3.53933e+06	4.09294e+06	1.59156e+06	1.73767e+06	9.58939e+06	1.68284e+06	9.90327e+06	4.88772e+06
G217B_7034	7.4933e+06	9.89643e+06	3.8902e+06	4.49082e+06	1.70145e+07	1.95738e+06	1.28198e+07	6.65405e+06
G217B_2641	1.229e+07	1.53485e+07	4.93884e+06	6.07783e+06	2.76402e+07	4.97587e+06	3.52148e+07	1.6139e+07
G217B_7920	3.94117e+07	4.60127e+07	2.02183e+07	2.36407e+07	6.38082e+07	1.30227e+07	6.45793e+07	3.48043e+07
G217B_4998	2.79305e+08	3.83502e+08	1.10281e+08	1.45378e+08	5.31042e+08	7.6629e+07	5.86222e+08	2.31771e+08
G217B_5851	2.59906e+07	3.67977e+07	1.07167e+07	1.38056e+07	3.79211e+07	4.94205e+06	2.94943e+07	1.45969e+07
G217B_3440	1.40342e+07	1.61851e+07	4.96291e+06	5.56645e+06	1.79417e+07	2.17942e+06	1.86664e+07	8.82763e+06
G217B_8638	1.71293e+07	1.46881e+07	9.10519e+06	1.16455e+07	5.80333e+07	1.52237e+07	4.61642e+07	3.29857e+07
G217B_3944	2.00833e+07	2.58415e+07	1.20253e+07	1.41935e+07	6.0839e+07	5.03048e+06	2.844e+07	1.37844e+07
G217B_5968	1.54568e+07	1.22757e+07	4.02069e+06	4.53775e+06	8.09207e+06	921752	5.69959e+06	2.35215e+06
G217B_0764	7.63675e+06	1.19068e+07	3.85092e+06	4.75638e+06	1.91277e+07	3.42342e+06	1.7307e+07	8.98403e+06
G217B_7693	3.10957e+07	3.09417e+07	1.25143e+07	1.35991e+07	1.06896e+08	1.45771e+07	1.02499e+08	4.92231e+07
G217B_4484	4.83948e+07	4.45419e+07	1.57614e+07	2.08521e+07	1.0347e+08	2.33961e+07	1.15412e+08	5.7217e+07
G217B_0806	1.86694e+07	2.02623e+07	9.86681e+06	1.28492e+07	3.70443e+07	6.59383e+06	3.13579e+07	1.89357e+07
G217B_8622	1.11632e+07	1.17486e+07	4.21593e+06	6.11959e+06	2.53675e+07	4.32076e+06	2.63952e+07	1.24662e+07
G217B_8369	1.006e+07	1.1968e+07	4.03579e+06	4.9567e+06	5.47401e+07	6.60689e+06	5.12918e+07	2.16964e+07
G217B_4189	7.12421e+06	5.93765e+06	2.3255e+06	2.17077e+06	1.33588e+07	2.24393e+06	1.16142e+07	5.55358e+06
G217B_8110	4.64966e+07	3.92678e+07	1.41191e+07	1.79065e+07	1.22262e+08	1.38034e+07	1.09198e+08	4.80662e+07
G217B_0320	3.82989e+07	6.32424e+07	1.70241e+07	1.84916e+07	3.86863e+07	6.13685e+06	3.79733e+07	1.60549e+07
G217B_5082	8.96874e+06	8.24821e+06	3.28037e+06	3.53121e+06	5.88339e+06	693711	4.13517e+06	1.84779e+06
G217B_6947	2.71811e+07	3.07644e+07	8.50698e+06	1.10952e+07	4.51234e+07	5.8382e+06	4.14168e+07	1.97625e+07
G217B_7697	1.06025e+07	9.42716e+06	3.4738e+06	4.74407e+06	1.10096e+07	1.45894e+06	6.44931e+06	3.50079e+06
G217B_4884	9.03006e+06	8.43358e+06	3.31405e+06	4.11949e+06	1.59041e+07	2.12841e+06	1.3043e+07	6.05628e+06
G217B_0367	1.83699e+07	1.8452e+07	9.38913e+06	9.83263e+06	3.49095e+07	3.42457e+06	2.46492e+07	1.62208e+07
G217B_1987	9.20232e+06	9.44449e+06	4.10103e+06	3.32645e+06	2.45919e+07	3.16443e+06	2.94226e+07	1.31055e+07
G217B_1644	4.50002e+07	4.68769e+07	1.6206e+07	2.01377e+07	8.2153e+07	7.13376e+06	4.71887e+07	2.14659e+07
G217B_7926	4.98142e+07	5.2498e+07	1.62866e+07	2.07395e+07	1.39302e+08	1.77902e+07	1.52791e+08	6.10327e+07
G217B_0285	8.73476e+06	9.75802e+06	3.645e+06	3.97482e+06	3.76571e+07	5.17889e+06	3.69726e+07	1.78541e+07
G217B_1137	7.43125e+06	9.09782e+06	3.98498e+06	4.27246e+06	1.52936e+07	1.50076e+06	1.06095e+07	4.97632e+06
G217B_8165	3.71304e+06	6.52041e+06	1.92119e+06	2.22805e+06	1.69036e+07	1.54972e+06	1.71301e+07	5.23743e+06
G217B_2698	2.94013e+07	4.06705e+07	1.22216e+07	1.87187e+07	1.28441e+08	2.54955e+07	1.30821e+08	6.88558e+07
G217B_0556	8.07789e+06	1.11058e+07	4.90098e+06	4.98212e+06	2.72729e+07	2.17125e+06	1.57623e+07	7.94745e+06
G217B_6429	6.68106e+06	7.38543e+06	2.95607e+06	3.37548e+06	6.59161e+06	994285	6.80472e+06	3.02961e+06
G217B_6123	4.059e+06	5.65805e+06	2.12314e+06	2.51847e+06	9.80544e+06	1.54136e+06	9.21034e+06	4.71175e+06
G217B_6352	2.135e+07	2.70787e+07	9.87654e+06	1.32619e+07	7.92783e+07	1.53463e+07	8.10967e+07	4.24711e+07
G217B_1355	2.85535e+07	2.41555e+07	7.90964e+06	7.29975e+06	2.11709e+07	3.65213e+06	2.75231e+07	1.18126e+07
G217B_7873	1.29768e+07	1.41355e+07	4.93015e+06	6.92356e+06	5.09575e+07	7.5415e+06	5.47301e+07	2.64282e+07
G217B_4524	1.44624e+07	1.44125e+07	4.92238e+06	6.70436e+06	4.07689e+07	7.92206e+06	3.9217e+07	2.04227e+07
G217B_6960	1.18429e+07	1.02083e+07	3.04358e+06	4.64814e+06	1.79294e+07	3.08572e+06	2.29665e+07	1.08597e+07
G217B_5263	1.45005e+07	7.66014e+06	2.37053e+06	2.95689e+06	4.88334e+06	623132	6.48721e+06	2.47362e+06
G217B_0574	4.53869e+06	4.64112e+06	2.40816e+06	3.15677e+06	1.29658e+07	1.50619e+06	6.76767e+06	3.72638e+06
G217B_6626	5.07406e+06	6.09538e+06	2.48751e+06	3.80432e+06	1.94785e+07	1.79407e+06	1.36323e+07	7.22717e+06
G217B_5537	8.22707e+06	5.85632e+06	3.67509e+06	4.42717e+06	3.03126e+07	6.62587e+06	2.21193e+07	1.15353e+07
G217B_5714	1.113e+07	1.00664e+07	4.28655e+06	5.04796e+06	1.9188e+07	2.72049e+06	1.61107e+07	9.51453e+06
G217B_4848	6.8751e+06	7.55916e+06	2.84052e+06	3.6965e+06	1.57975e+07	2.55456e+06	1.54447e+07	7.9801e+06
G217B_5436	8.29078e+06	9.31187e+06	3.6917e+06	4.62634e+06	2.16828e+07	3.97468e+06	2.1518e+07	1.18009e+07
G217B_5710	3.37821e+07	3.36452e+07	1.18778e+07	1.5401e+07	7.31315e+07	8.08964e+06	6.73325e+07	3.01965e+07
G217B_5569	1.70225e+07	2.20058e+07	6.95324e+06	9.25609e+06	2.61635e+07	4.37125e+06	2.45095e+07	1.12022e+07
G217B_6460	9.54422e+06	1.1288e+07	4.45927e+06	5.40704e+06	3.56604e+07	4.22697e+06	2.8382e+07	1.31049e+07
G217B_5775	1.41031e+07	1.50842e+07	6.11546e+06	8.0891e+06	2.63006e+07	6.09344e+06	2.29756e+07	1.29412e+07
G217B_5217	1.36793e+07	1.82115e+07	6.35867e+06	7.19741e+06	1.34951e+07	1.84407e+06	1.56087e+07	6.44633e+06
G217B_2868	3.53983e+06	5.51632e+06	1.9823e+06	1.93921e+06	1.79711e+07	2.2464e+06	1.51986e+07	7.40072e+06
G217B_3264	1.10882e+07	1.17208e+07	4.56221e+06	3.7317e+06	2.53624e+07	2.01469e+06	2.30231e+07	1.23667e+07
G217B_5066	2.59096e+07	9.55552e+06	4.84489e+06	4.21238e+06	8.14635e+06	952593	5.51729e+06	2.67501e+06
G217B_4556	3.21403e+07	3.48277e+07	1.21665e+07	1.72572e+07	4.43262e+07	5.53086e+06	3.58003e+07	1.89321e+07
G217B_8740	9.66593e+06	9.7944e+06	3.6287e+06	4.04816e+06	1.86052e+07	2.49557e+06	1.38464e+07	6.41106e+06
G217B_8674	5.11641e+06	5.01014e+06	2.63424e+06	3.1428e+06	1.31061e+07	2.74889e+06	1.00185e+07	5.41287e+06
G217B_3644	3.84794e+06	5.09352e+06	2.04789e+06	2.45436e+06	1.12963e+07	1.73906e+06	8.62954e+06	3.84254e+06
G217B_4982	3.2438e+07	4.28356e+07	1.47203e+07	2.63426e+07	5.3573e+07	1.74028e+07	6.19122e+07	3.12706e+07
G217B_6235	1.52559e+07	1.58589e+07	7.40369e+06	7.27219e+06	1.6164e+07	1.66342e+06	1.29013e+07	6.88987e+06
G217B_0431	1.31152e+07	8.04242e+06	2.87324e+06	3.35192e+06	7.44054e+06	941557	8.53684e+06	3.04308e+06
G217B_6691	1.28194e+07	1.89688e+07	6.50945e+06	6.32104e+06	2.53915e+07	2.86078e+06	2.41483e+07	1.14852e+07
G217B_5663	6.56166e+06	7.7798e+06	2.90442e+06	3.97018e+06	1.93598e+07	3.27722e+06	1.88388e+07	9.62573e+06
G217B_6008	4.90137e+06	6.07208e+06	2.56998e+06	3.88576e+06	1.06166e+07	3.14555e+06	9.20107e+06	5.48463e+06
G217B_7458	9.02763e+06	1.10238e+07	4.43016e+06	5.33347e+06	2.68919e+07	2.39582e+06	1.58192e+07	7.25151e+06
G217B_8092	3.12625e+07	3.25583e+07	1.34052e+07	1.57861e+07	1.16009e+08	1.99104e+07	1.04887e+08	4.95104e+07
G217B_5948	4.54298e+07	5.80525e+07	2.12316e+07	2.48391e+07	3.74098e+07	7.46557e+06	3.46054e+07	1.74039e+07
G217B_1159	1.19633e+07	1.56965e+07	7.33538e+06	7.98833e+06	2.10351e+06	252652	1.15028e+06	431949
G217B_5357	5.26405e+06	6.75614e+06	2.40544e+06	2.90313e+06	1.2343e+07	1.21351e+06	1.05228e+07	5.01994e+06
G217B_0750	1.45026e+07	1.81312e+07	6.63671e+06	8.30913e+06	2.021e+07	4.19854e+06	2.01825e+07	9.87863e+06
G217B_7866	1.71927e+07	1.48422e+07	7.28355e+06	7.99944e+06	2.40059e+07	2.88287e+06	1.14117e+07	5.37627e+06
G217B_7053	2.27636e+06	3.14129e+06	1.26581e+06	1.38192e+06	8.67119e+06	1.14657e+06	6.8713e+06	3.59756e+06
G217B_1551	3.08275e+07	3.88404e+07	1.40262e+07	1.89221e+07	8.63678e+07	1.77413e+07	8.25157e+07	4.41974e+07
G217B_8807	1.22328e+07	1.36713e+07	5.97208e+06	7.26448e+06	3.35839e+07	6.57996e+06	3.39087e+07	1.90762e+07
G217B_2395	3.42035e+06	4.75282e+06	1.75498e+06	2.42275e+06	1.21127e+07	1.59406e+06	1.08731e+07	5.78232e+06
G217B_8224	1.27392e+07	1.15955e+07	3.59431e+06	5.13059e+06	1.86063e+07	2.85202e+06	1.87128e+07	7.83023e+06
G217B_6918	9.99616e+07	1.13606e+08	4.41204e+07	5.30066e+07	3.52681e+08	6.1447e+07	3.47277e+08	1.80993e+08
G217B_2799	3.73284e+07	3.02469e+07	9.54191e+06	9.44115e+06	3.1244e+07	4.06698e+06	2.87938e+07	1.37157e+07
G217B_2830	5.56913e+06	6.77649e+06	3.01188e+06	4.51806e+06	1.79567e+07	3.97028e+06	1.74278e+07	8.69283e+06
G217B_7376	8.62178e+06	1.01142e+07	4.71788e+06	5.50145e+06	2.41324e+07	3.08526e+06	1.61648e+07	8.10289e+06
G217B_0860	9.87665e+06	1.17464e+07	4.65614e+06	6.57924e+06	3.70189e+07	7.26708e+06	3.50247e+07	1.72022e+07
G217B_0454	3.49754e+06	4.04093e+06	1.56355e+06	1.98698e+06	7.50222e+06	737841	7.65531e+06	3.65014e+06
G217B_7112	8.83254e+06	8.58687e+06	2.89536e+06	3.96478e+06	1.48598e+07	1.62098e+06	1.16687e+07	6.0382e+06
G217B_3289	9.96004e+06	1.28825e+07	5.79188e+06	6.52616e+06	2.94371e+07	3.63494e+06	2.0124e+07	1.07528e+07
G217B_2553	8.98225e+06	8.36323e+06	2.82419e+06	3.56029e+06	8.42388e+06	1.07994e+06	7.94717e+06	4.09081e+06
G217B_3886	1.33388e+07	1.90039e+07	6.7282e+06	7.39993e+06	3.49954e+06	614974	2.41174e+06	986528
G217B_6442	1.79338e+07	1.9582e+07	7.64807e+06	7.5535e+06	4.49034e+07	4.17184e+06	3.88051e+07	1.89341e+07
G217B_0572	9.24442e+06	1.17053e+07	4.18132e+06	3.36804e+06	9.25904e+06	1.3184e+06	9.21025e+06	3.73537e+06
G217B_8633	4.24098e+07	4.5902e+07	2.1153e+07	2.70395e+07	5.70571e+07	1.41603e+07	5.78775e+07	3.01179e+07
G217B_4699	1.93739e+07	2.69711e+07	9.71101e+06	8.79906e+06	3.48618e+07	4.6665e+06	3.01207e+07	1.34954e+07
G217B_3010	1.79805e+07	1.80423e+07	7.00302e+06	8.71397e+06	5.55346e+07	7.13352e+06	6.24562e+07	2.77439e+07
G217B_4319	1.96487e+07	1.69886e+07	5.77724e+06	6.57938e+06	1.44871e+07	1.74527e+06	1.61079e+07	5.55039e+06
G217B_8481	3.50615e+07	3.82597e+07	1.276e+07	1.68602e+07	1.83241e+07	3.33684e+06	1.44541e+07	5.78555e+06
G217B_4438	5.02599e+07	4.67056e+07	2.12819e+07	1.72718e+07	9.4164e+06	744625	6.43937e+06	3.31061e+06
G217B_6889	8.62847e+06	1.05444e+07	3.04685e+06	5.28603e+06	3.35711e+07	3.84625e+06	3.06166e+07	1.31809e+07
G217B_6488	3.21422e+06	5.63426e+06	3.15691e+06	3.81403e+06	1.10772e+06	165791	436657	309868
G217B_4688	1.30371e+07	1.21726e+07	3.85569e+06	5.17051e+06	2.42428e+07	2.28779e+06	1.96812e+07	8.43447e+06
G217B_4674	1.35951e+07	1.47814e+07	5.43405e+06	6.75643e+06	3.35314e+07	3.34485e+06	2.29002e+07	1.04745e+07
G217B_2000	2.2379e+07	2.44856e+07	1.28255e+07	8.85186e+06	8.32657e+06	567574	4.14539e+06	2.33483e+06
G217B_8357	7.74393e+07	8.08298e+07	2.65214e+07	3.3074e+07	2.31692e+08	5.09474e+07	2.40052e+08	1.19047e+08
G217B_1478	6.28789e+06	6.28404e+06	2.53376e+06	2.6847e+06	1.62718e+06	197138	898862	682662
G217B_4669	9.99267e+06	1.3535e+07	5.16551e+06	5.02723e+06	2.00045e+07	2.69792e+06	2.27407e+07	9.96851e+06
G217B_4110	2.59107e+07	2.29391e+07	7.73548e+06	8.83927e+06	6.36522e+07	7.09968e+06	6.58111e+07	2.90614e+07
G217B_1940	3.21756e+07	3.93934e+07	1.42386e+07	1.97508e+07	1.58035e+08	2.49421e+07	1.56041e+08	7.96384e+07
G217B_3671	1.76292e+07	2.2526e+07	9.36583e+06	1.70941e+07	3.41799e+07	3.84411e+06	2.50718e+07	1.55702e+07
G217B_7194	4.60573e+06	5.50139e+06	2.11449e+06	2.21902e+06	1.13623e+07	1.81039e+06	1.0683e+07	5.35262e+06
G217B_7187	4.8091e+07	2.20604e+07	8.07189e+06	9.30471e+06	2.59217e+07	5.40179e+06	3.0662e+07	1.38088e+07
G217B_7047	9.26463e+06	8.7166e+06	3.28602e+06	5.1823e+06	1.33814e+07	1.80965e+06	8.76478e+06	4.32421e+06
G217B_5720	8.23491e+06	9.45638e+06	4.86575e+06	4.75869e+06	1.03428e+07	1.16131e+06	5.95902e+06	3.01171e+06
G217B_6845	4.11209e+06	2.12425e+06	900912	1.00084e+06	5.56759e+06	1.83631e+06	1.14995e+07	6.03111e+06
G217B_4064	4.71275e+07	5.90403e+07	2.2394e+07	2.94663e+07	1.45859e+08	2.50634e+07	1.51364e+08	7.99851e+07
G217B_4106	1.53262e+08	2.54957e+08	8.19845e+07	7.78649e+07	1.48579e+08	2.98691e+07	2.03641e+08	1.03007e+08
G217B_7495	9.20867e+08	1.15342e+09	4.6783e+08	3.08958e+08	2.10904e+06	283937	2.06558e+06	1.20758e+06
G217B_1320	1.16608e+07	1.61829e+07	6.8599e+06	8.10927e+06	2.69475e+07	1.95999e+06	1.77511e+07	7.97511e+06
G217B_6412	6.5359e+06	6.88289e+06	2.38759e+06	2.9514e+06	1.55403e+07	3.14299e+06	1.66112e+07	7.51189e+06
G217B_3502	7.81304e+06	1.07724e+07	3.74636e+06	4.25121e+06	1.41034e+07	1.60732e+06	1.07956e+07	4.93527e+06
G217B_3368	1.06907e+07	1.43042e+07	5.36374e+06	6.93184e+06	2.58071e+07	3.60617e+06	2.15614e+07	1.04811e+07
G217B_3627	7.59046e+06	8.92634e+06	3.6387e+06	4.15396e+06	8.68046e+06	1.85954e+06	1.04213e+07	4.07885e+06
G217B_0566	1.28806e+07	1.33326e+07	6.93273e+06	6.20315e+06	2.08657e+07	2.38565e+06	1.76178e+07	1.11648e+07
G217B_7773	1.60819e+07	1.94594e+07	9.48715e+06	1.30983e+07	4.76855e+07	3.22841e+06	2.36929e+07	9.49764e+06
G217B_6071	8.68749e+06	1.22585e+07	6.74387e+06	8.10337e+06	1.95519e+07	1.83094e+06	9.44382e+06	4.85484e+06
G217B_5335	5.57533e+06	5.15051e+06	2.34825e+06	3.05436e+06	1.11099e+07	1.42028e+06	8.23133e+06	7.32285e+06
G217B_5112	1.99145e+07	2.0702e+07	8.20888e+06	9.97862e+06	1.67316e+07	1.54552e+06	1.24391e+07	4.9407e+06
G217B_5155	6.0952e+06	5.6453e+06	2.52597e+06	3.14245e+06	5.44902e+06	968766	4.52199e+06	2.23298e+06
G217B_8810	2.94104e+07	3.66806e+07	1.44508e+07	2.17035e+07	6.26926e+07	1.24784e+07	5.37626e+07	2.72428e+07
G217B_1611	7.55945e+06	8.90904e+06	5.13282e+06	5.58835e+06	1.88787e+07	1.6722e+06	8.47579e+06	4.40411e+06
G217B_1016	1.97524e+07	2.35317e+07	8.91173e+06	8.04954e+06	3.15163e+07	3.49136e+06	2.74999e+07	1.19526e+07
G217B_2855	1.22913e+07	9.29513e+06	3.67955e+06	3.59896e+06	2.55405e+07	2.06574e+06	2.94197e+07	1.38168e+07
G217B_1411	5.5565e+07	6.47348e+07	2.75788e+07	2.42269e+07	1.34349e+08	1.45745e+07	1.51128e+08	6.35587e+07
G217B_7651	9.22762e+06	8.51906e+06	2.67711e+06	2.68875e+06	4.86387e+06	786052	5.05196e+06	2.2213e+06
G217B_3605	1.20843e+07	1.42406e+07	5.32745e+06	7.56855e+06	3.97842e+07	7.04126e+06	4.08476e+07	1.99634e+07
G217B_1423	8.09236e+06	7.02988e+06	2.91275e+06	2.66823e+06	1.47849e+07	1.14948e+06	1.33944e+07	7.4838e+06
G217B_1211	2.73861e+06	4.17751e+06	1.4779e+06	2.34109e+06	9.55211e+06	1.37591e+06	8.28592e+06	3.98866e+06
G217B_6636	1.38722e+07	1.55194e+07	6.66387e+06	7.92058e+06	2.41118e+07	1.9486e+06	1.18736e+07	5.75028e+06
G217B_5753	1.36899e+07	1.52618e+07	6.77671e+06	6.90407e+06	751685	132593	449681	535962
G217B_1607	6.754e+06	8.71827e+06	3.05141e+06	4.92644e+06	2.21082e+07	4.02041e+06	1.91203e+07	9.65385e+06
G217B_5601	6.78034e+06	7.74814e+06	2.62053e+06	2.51693e+06	8.29527e+06	1.05482e+06	8.72538e+06	3.88388e+06
G217B_5312	8.04257e+06	1.39202e+07	5.81746e+06	6.75773e+06	2.07371e+07	2.4119e+06	1.51851e+07	6.52186e+06
G217B_0328	3.07969e+06	3.98913e+06	1.41226e+06	1.63641e+06	7.79176e+06	1.1025e+06	7.42626e+06	3.49001e+06
G217B_1160	4.45922e+06	1.14891e+07	4.83634e+06	5.6917e+06	1.11093e+07	2.44569e+06	1.16463e+07	5.42702e+06
G217B_6297	4.7528e+06	6.51897e+06	2.3546e+06	2.69236e+06	1.40933e+07	2.62019e+06	1.42825e+07	6.72924e+06
G217B_1963	2.23997e+06	2.87556e+06	821547	959406	6.85564e+06	696075	8.0287e+06	3.64268e+06
G217B_1466	1.70575e+06	1.57552e+06	692997	744119	4.08077e+06	536455	3.75246e+06	1.93113e+06
G217B_6089	1.1985e+07	1.19297e+07	3.82771e+06	3.43013e+06	6.55438e+06	603738	6.72321e+06	3.14419e+06
G217B_6163	7.6219e+06	6.13786e+06	2.58624e+06	3.24734e+06	8.3188e+06	1.13716e+06	6.79906e+06	3.09223e+06
G217B_7734	4.74833e+06	6.93791e+06	2.51616e+06	3.26025e+06	1.81516e+07	2.43908e+06	1.3125e+07	6.04467e+06
G217B_7076	2.10093e+07	2.35159e+07	9.3194e+06	1.29835e+07	7.54462e+07	1.75793e+07	6.6432e+07	3.85359e+07
G217B_8450	6.67206e+07	6.94076e+07	2.19192e+07	2.8612e+07	2.05661e+08	2.26223e+07	2.11849e+08	8.54484e+07
G217B_1688	2.32849e+06	2.93227e+06	1.13815e+06	1.57534e+06	8.57218e+06	1.38029e+06	7.61012e+06	3.31209e+06
G217B_6662	1.7747e+07	1.89912e+07	6.16214e+06	7.38245e+06	3.62273e+07	3.79349e+06	3.00464e+07	1.28927e+07
G217B_6920	1.08638e+07	9.47451e+06	1.47067e+06	1.38989e+06	996675	284971	3.06042e+06	605037
G217B_4774	4.52958e+06	3.44956e+06	2.03123e+06	2.0272e+06	1.64269e+07	3.63627e+06	1.32441e+07	9.86641e+06
G217B_3923	9.11626e+06	1.20656e+07	4.34829e+06	4.0728e+06	2.59997e+07	4.23614e+06	3.04372e+07	1.46087e+07
G217B_2046	2.02246e+06	2.30375e+06	1.70358e+06	2.03325e+06	9.65394e+06	489015	2.41541e+06	1.59561e+06
G217B_8296	5.14993e+06	8.20226e+06	2.81165e+06	3.21246e+06	1.18178e+07	1.27927e+06	8.78003e+06	4.44191e+06
G217B_8089	3.90918e+06	4.4675e+06	1.93707e+06	2.99803e+06	9.53128e+06	2.20815e+06	7.79644e+06	4.33157e+06
G217B_7996	7.39633e+06	6.80698e+06	1.94882e+06	2.42693e+06	7.22744e+06	1.10376e+06	7.90133e+06	4.2102e+06
G217B_6831	4.53561e+06	7.37006e+06	3.56718e+06	4.18374e+06	1.45887e+07	1.02339e+06	4.74253e+06	2.2947e+06
G217B_2108	8.05155e+06	9.63386e+06	3.67334e+06	4.91542e+06	3.03782e+07	5.53934e+06	2.16609e+07	9.50794e+06
G217B_3363	6.1834e+06	9.31964e+06	3.85692e+06	5.5938e+06	1.97763e+07	1.91455e+06	1.28283e+07	6.23218e+06
G217B_4581	1.063e+07	1.18882e+07	4.29505e+06	6.02237e+06	1.1686e+07	2.18525e+06	1.19191e+07	5.42344e+06
G217B_8600	4.49118e+06	1.16612e+07	2.24535e+06	3.13918e+06	1.42752e+07	1.736e+06	1.04071e+07	5.38969e+06
G217B_3662	7.15792e+06	8.44366e+06	3.45384e+06	3.95941e+06	1.24186e+07	2.17715e+06	9.43827e+06	5.3821e+06
G217B_4888	3.96791e+06	5.00133e+06	2.1371e+06	2.42467e+06	9.09958e+06	860682	4.81869e+06	2.72293e+06
G217B_2759	2.12628e+07	2.94407e+07	8.93817e+06	1.08453e+07	3.09031e+07	5.73761e+06	2.98022e+07	1.36153e+07
G217B_8907	1.10867e+07	1.23882e+07	5.23634e+06	6.6081e+06	1.01938e+07	2.15588e+06	1.228e+07	5.30547e+06
G217B_5408	3.72006e+06	4.6646e+06	1.59266e+06	2.06713e+06	1.26143e+07	2.53067e+06	1.40296e+07	5.58736e+06
G217B_2956	1.24286e+07	1.21493e+07	5.94646e+06	6.9633e+06	2.31346e+07	4.55903e+06	2.12253e+07	1.24175e+07
G217B_8597	1.27641e+07	1.05128e+07	3.32993e+06	4.1176e+06	1.50995e+07	2.0864e+06	1.66588e+07	7.49787e+06
G217B_5053	2.2347e+07	2.61103e+07	1.06202e+07	1.20573e+07	2.38323e+07	2.59495e+06	1.88229e+07	9.04266e+06
G217B_6898	2.22421e+06	4.10412e+06	2.28308e+06	2.91727e+06	1.05906e+07	1.23607e+06	4.15052e+06	2.37072e+06
G217B_2887	1.62266e+07	1.48567e+07	7.43564e+06	9.84125e+06	3.76739e+07	3.61392e+06	2.3056e+07	1.14455e+07
G217B_6591	5.18802e+06	7.26289e+06	2.30436e+06	2.2836e+06	8.91701e+06	2.68559e+06	1.24267e+07	5.74051e+06
G217B_3384	4.15527e+06	5.83611e+06	1.6865e+06	1.6357e+06	7.63014e+07	8.99912e+06	7.12339e+07	3.28547e+07
G217B_0489	9.71382e+06	1.13037e+07	3.84984e+06	5.0945e+06	4.34034e+07	5.37692e+06	3.83933e+07	1.64669e+07
G217B_7330	1.49003e+07	2.10869e+07	7.38715e+06	9.81948e+06	7.44827e+07	9.7422e+06	5.11246e+07	2.75106e+07
G217B_3693	8.52973e+06	1.14344e+07	4.37019e+06	4.22733e+06	1.20149e+07	1.63515e+06	1.00539e+07	4.93918e+06
G217B_3393	3.79281e+06	3.61519e+06	1.43564e+06	1.49897e+06	9.08875e+06	1.55291e+06	1.16142e+07	4.78352e+06
G217B_3996	3.89242e+06	5.43871e+06	2.0768e+06	2.21513e+06	7.0339e+06	805770	6.06795e+06	2.63226e+06
G217B_2119	1.29591e+07	1.1935e+07	3.6979e+06	4.30139e+06	2.08064e+07	3.02719e+06	2.71933e+07	1.12887e+07
G217B_0597	4.08284e+06	4.40122e+06	2.30945e+06	2.55371e+06	8.71565e+06	723866	5.14494e+06	2.82192e+06
G217B_1109	3.85319e+06	5.62961e+06	1.84846e+06	2.01888e+06	1.23656e+07	1.84097e+06	1.24464e+07	6.41432e+06
G217B_2763	2.77968e+06	4.52474e+06	1.51039e+06	2.20863e+06	1.11539e+07	1.60367e+06	9.97256e+06	4.78777e+06
G217B_3786	3.00114e+06	4.38559e+06	1.38307e+06	1.43832e+06	1.22767e+07	1.93025e+06	1.50987e+07	6.63997e+06
G217B_1136	8.10284e+06	8.03684e+06	3.01253e+06	2.30102e+06	1.48256e+07	2.47199e+06	1.97407e+07	9.80061e+06
G217B_1715	1.83778e+07	2.06307e+07	5.29211e+06	7.55344e+06	1.52899e+07	1.8523e+06	1.74319e+07	7.32352e+06
G217B_7642	1.76679e+07	1.72702e+07	7.28225e+06	6.84269e+06	937873	215905	791851	514230
G217B_3865	9.96772e+06	1.04593e+07	3.68279e+06	3.94068e+06	1.66536e+07	1.78388e+06	1.50473e+07	6.61704e+06
G217B_1849	7.93177e+06	5.84141e+06	2.88725e+06	3.65724e+06	2.51737e+07	8.0966e+06	3.09851e+07	1.72729e+07
G217B_6757	4.48533e+07	4.79404e+07	2.01126e+07	2.01223e+07	6.84378e+07	8.40608e+06	4.63663e+07	2.00006e+07
G217B_7769	5.9216e+06	6.31787e+06	3.02815e+06	2.83664e+06	6.26169e+06	794059	6.41959e+06	3.51808e+06
G217B_6840	2.90209e+07	3.0261e+07	1.16636e+07	1.23349e+07	5.70982e+07	6.68282e+06	4.28061e+07	2.23663e+07
G217B_8796	2.6509e+06	3.42088e+06	1.25717e+06	1.59588e+06	1.08342e+07	1.59294e+06	8.06296e+06	4.60941e+06
G217B_2564	1.27858e+06	1.84591e+06	663627	830687	9.32306e+06	1.35883e+06	7.85912e+06	3.78489e+06
G217B_4789	6.44148e+06	8.13658e+06	2.83606e+06	4.0929e+06	1.09013e+07	1.78484e+06	1.06215e+07	5.43228e+06
G217B_2851	4.59774e+07	3.83074e+07	6.61618e+06	5.29791e+06	2.13046e+07	1.83113e+06	1.97643e+07	9.64793e+06
G217B_6825	9.94367e+06	1.04261e+07	3.55768e+06	5.03221e+06	3.50058e+07	5.86864e+06	3.59546e+07	1.59072e+07
G217B_0629	4.70521e+06	6.08443e+06	1.97637e+06	2.31358e+06	1.30328e+07	1.39309e+06	1.16843e+07	5.64158e+06
G217B_1373	4.97785e+06	5.30186e+06	2.17546e+06	2.10118e+06	8.81802e+06	921986	8.67034e+06	4.05406e+06
G217B_4237	7.54468e+06	6.60465e+06	2.73924e+06	2.37963e+06	1.11987e+07	1.28116e+06	1.38066e+07	6.47346e+06
G217B_6005	1.35279e+07	1.34119e+07	4.61137e+06	7.35473e+06	1.4117e+07	1.35248e+06	8.86583e+06	4.90145e+06
G217B_6347	5.87917e+07	7.54691e+07	3.0766e+07	2.395e+07	2.09573e+06	338983	2.10709e+06	847549
G217B_1941	1.7723e+06	2.227e+06	1.03134e+06	1.20955e+06	6.90956e+06	739387	5.02687e+06	2.22168e+06
G217B_6119	1.8434e+07	2.2053e+07	7.09382e+06	9.87317e+06	9.65855e+06	1.95353e+06	9.45747e+06	4.05922e+06
G217B_1579	5.45734e+06	3.30139e+06	1.51035e+06	1.88348e+06	8.06796e+06	1.60077e+06	6.99256e+06	3.66043e+06
G217B_8198	1.13042e+07	1.23593e+07	4.13091e+06	4.5717e+06	1.13483e+07	1.40097e+06	1.09748e+07	5.21366e+06
G217B_6457	1.78377e+07	2.20018e+07	9.98829e+06	9.23985e+06	2.68934e+06	364828	819703	495969
G217B_0893	1.13284e+07	1.20644e+07	3.91547e+06	6.34969e+06	4.76728e+07	7.32847e+06	3.43783e+07	1.8302e+07
G217B_5728	4.99521e+06	5.57348e+06	2.17033e+06	3.49383e+06	6.70001e+06	716521	7.09595e+06	3.45347e+06
G217B_8515	5.24063e+06	5.39925e+06	1.4902e+06	1.87239e+06	6.39796e+06	1.06584e+06	8.04208e+06	3.43831e+06
G217B_0727	1.36227e+07	1.18161e+07	5.32718e+06	7.08533e+06	1.72474e+07	4.07027e+06	1.68002e+07	8.99333e+06
G217B_6247	1.78407e+07	1.82002e+07	8.24738e+06	1.39756e+07	5.70425e+07	8.63136e+06	3.71692e+07	1.90877e+07
G217B_6305	2.9647e+06	2.90946e+06	1.28491e+06	1.45932e+06	4.14058e+06	945316	5.29407e+06	2.6455e+06
G217B_2593	3.05555e+07	3.4704e+07	1.38176e+07	2.15715e+07	8.259e+07	2.57442e+07	9.42568e+07	5.89162e+07
G217B_2431	1.76338e+06	1.42818e+06	604207	1.0438e+06	6.52189e+06	1.27857e+06	6.16185e+06	3.25471e+06
G217B_1859	6.73684e+06	6.61844e+06	2.24813e+06	2.84057e+06	2.02969e+07	2.33517e+06	2.48768e+07	9.19762e+06
G217B_0749	4.79141e+06	5.57735e+06	1.77314e+06	2.30184e+06	7.48158e+06	1.37441e+06	8.20952e+06	4.47363e+06
G217B_6014	6.65479e+06	7.54198e+06	2.30293e+06	3.76175e+06	1.52002e+07	2.48279e+06	1.68031e+07	7.60723e+06
G217B_3770	3.15098e+06	4.37541e+06	1.64065e+06	2.39441e+06	1.3125e+07	1.60366e+06	8.9567e+06	4.43829e+06
G217B_0082	4.19786e+06	4.65372e+06	1.82037e+06	2.25278e+06	4.85427e+06	859721	4.66002e+06	2.06393e+06
G217B_3888	4.17072e+06	4.60607e+06	1.76423e+06	2.25116e+06	1.57111e+07	2.82313e+06	1.31345e+07	7.95879e+06
G217B_6146	8.07222e+06	5.94622e+06	2.32227e+06	2.47443e+06	7.31147e+06	998144	6.41224e+06	3.29362e+06
G217B_8445	2.87705e+06	4.94992e+06	1.76687e+06	2.80366e+06	1.18303e+07	1.31567e+06	5.80083e+06	2.66708e+06
G217B_5708	3.22965e+06	2.58692e+06	812839	832708	1.16065e+07	1.05643e+06	1.17439e+07	4.94461e+06
G217B_8484	7.47152e+06	8.61429e+06	1.97758e+06	3.04606e+06	1.07779e+07	1.05733e+06	9.72716e+06	4.41745e+06
G217B_3868	1.18764e+07	1.40219e+07	4.55577e+06	5.04809e+06	8.12791e+06	1.21979e+06	8.31346e+06	3.30557e+06
G217B_4242	3.22094e+06	3.92197e+06	3.10489e+06	4.32484e+06	1.39711e+07	637305	3.81633e+06	3.72964e+06
G217B_4446	6.94978e+06	9.01552e+06	5.7361e+06	6.38419e+06	2.62924e+07	4.85891e+06	2.15855e+07	1.40847e+07
G217B_0577	4.09146e+06	1.13959e+06	1.36564e+06	1.87199e+06	3.68497e+06	608577	3.15002e+06	1.41905e+06
G217B_1408	5.41426e+06	6.47366e+06	2.3229e+06	2.90274e+06	5.40129e+06	1.0356e+06	4.69593e+06	2.42153e+06
G217B_1768	4.8655e+06	5.27156e+06	2.01081e+06	2.5463e+06	8.41675e+06	1.38641e+06	5.10656e+06	3.04567e+06
G217B_0343	6.19428e+06	7.72158e+06	3.66284e+06	4.62069e+06	1.68561e+07	1.98642e+06	8.06391e+06	4.29753e+06
G217B_3649	2.62574e+06	3.21425e+06	1.31238e+06	1.32317e+06	8.86473e+06	1.02163e+06	9.4315e+06	3.94583e+06
G217B_4693	8.03721e+06	6.96793e+06	4.00055e+06	4.1712e+06	5.40007e+06	637459	3.43412e+06	1.7182e+06
G217B_3560	5.07894e+06	5.12327e+06	2.46634e+06	3.70759e+06	1.95189e+07	4.2906e+06	1.93693e+07	9.48904e+06
G217B_8768	4.70405e+06	5.39977e+06	2.14131e+06	1.81895e+06	7.2562e+06	966423	2.8615e+06	1.35263e+06
G217B_3920	6.75806e+06	7.04811e+06	2.48925e+06	2.94255e+06	1.53245e+07	2.05412e+06	1.44997e+07	7.76243e+06
G217B_2254	9.00864e+06	9.53979e+06	8.51034e+06	9.35806e+06	2.51964e+07	4.50414e+06	1.93265e+07	1.10678e+07
G217B_2619	2.83502e+06	4.12746e+06	1.4956e+06	1.45058e+06	8.03787e+06	703170	6.85785e+06	2.87846e+06
G217B_8773	1.20179e+06	2.4504e+06	761411	1.10982e+06	8.66067e+06	1.20717e+06	6.10567e+06	3.22015e+06
G217B_1767	4.03114e+06	3.03797e+06	1.32183e+06	1.81821e+06	8.25534e+06	1.81639e+06	9.23866e+06	4.40445e+06
G217B_5522	7.25349e+06	7.58093e+06	3.07286e+06	3.91537e+06	1.32585e+07	2.18203e+06	1.25079e+07	6.18113e+06
G217B_6881	5.33024e+06	5.50323e+06	2.33833e+06	2.32052e+06	6.92762e+06	910729	5.74891e+06	3.49035e+06
G217B_0524	1.51801e+07	1.77882e+07	5.31274e+06	8.10469e+06	3.85533e+07	6.31722e+06	3.42885e+07	1.57964e+07
G217B_1107	1.6659e+07	1.79546e+07	7.50506e+06	1.09911e+07	3.01321e+07	4.81457e+06	2.90868e+07	1.44583e+07
G217B_7126	4.73054e+07	4.36725e+07	1.84685e+07	1.85134e+07	7.45577e+07	9.34432e+06	8.51992e+07	3.46331e+07
G217B_0964	2.74083e+07	2.46508e+07	1.1981e+07	1.80273e+07	1.03215e+08	2.21997e+07	8.49661e+07	4.74833e+07
G217B_3098	1.87101e+06	4.84773e+06	1.2188e+06	2.71757e+06	7.57817e+06	858467	3.76864e+06	2.10584e+06
G217B_2330	1.52104e+07	1.97379e+07	1.01103e+07	1.7684e+07	4.64935e+07	5.06585e+06	2.12368e+07	1.14264e+07
G217B_4468	2.96809e+06	4.22488e+06	1.32408e+06	1.51068e+06	9.23891e+06	1.10036e+06	9.00655e+06	4.00928e+06
G217B_2080	5.86728e+06	7.93812e+06	2.71654e+06	3.27022e+06	1.07588e+07	1.93911e+06	1.06584e+07	5.37007e+06
G217B_6791	3.1621e+07	2.80035e+07	1.17693e+07	1.06051e+07	4.09076e+07	3.6015e+06	2.87922e+07	1.23192e+07
G217B_8182	5.5233e+06	5.52613e+06	2.99148e+06	3.71173e+06	7.76844e+06	1.51059e+06	6.88412e+06	3.70815e+06
G217B_7703	7.63535e+06	6.28778e+06	2.22312e+06	3.07276e+06	8.02725e+06	1.292e+06	9.10214e+06	4.11472e+06
G217B_4019	1.1227e+07	1.11865e+07	4.60457e+06	7.11591e+06	1.79305e+07	2.01838e+06	1.08809e+07	4.6699e+06
G217B_8792	1.94016e+07	1.80596e+07	6.65721e+06	6.94344e+06	4.26222e+07	6.15946e+06	4.91919e+07	2.40469e+07
G217B_5865	2.99067e+06	2.92426e+06	2.12472e+06	2.50547e+06	7.40936e+06	1.77321e+06	7.23196e+06	3.09915e+06
G217B_1021	3.08746e+06	2.88779e+06	950612	1.11427e+06	8.71143e+06	1.15097e+06	8.69607e+06	4.01077e+06
G217B_5114	6.32431e+06	7.25454e+06	2.46219e+06	4.24536e+06	4.88645e+06	925871	3.80555e+06	2.13372e+06
G217B_3642	1.38154e+06	1.98138e+06	923637	959174	9.24314e+06	1.06526e+06	7.3209e+06	3.67593e+06
G217B_5299	5.04534e+06	4.79194e+06	2.04271e+06	2.08957e+06	1.16149e+07	1.59141e+06	1.16235e+07	6.27566e+06
G217B_6028	6.52835e+06	8.81974e+06	3.66167e+06	4.07111e+06	1.47373e+07	1.14559e+06	1.1516e+07	5.28867e+06
G217B_8096	7.74505e+06	5.19235e+06	1.9511e+06	2.44664e+06	4.89877e+06	761933	4.46498e+06	2.2941e+06
G217B_0153	2.65213e+06	2.64574e+06	1.33807e+06	2.26246e+06	6.6093e+06	1.8405e+06	5.62798e+06	3.02191e+06
G217B_8574	6.38691e+06	5.0571e+06	1.58592e+06	1.80972e+06	1.60149e+07	2.36749e+06	1.77809e+07	7.20486e+06
G217B_2750	6.40969e+06	9.48029e+06	3.87041e+06	5.09885e+06	2.01982e+07	2.77911e+06	1.62373e+07	6.72925e+06
G217B_3661	6.30504e+06	3.76627e+06	1.14929e+06	1.47367e+06	7.20066e+06	1.5594e+06	8.83408e+06	5.27163e+06
G217B_0364	1.2926e+06	1.73873e+06	717453	1.08444e+06	6.19133e+06	1.15737e+06	5.07436e+06	2.87636e+06
G217B_6935	6.66593e+06	6.9125e+06	2.61412e+06	3.05247e+06	2.88429e+06	486217	4.41024e+06	2.02161e+06
G217B_2406	3.08556e+07	3.39415e+07	1.02603e+07	1.24018e+07	1.50148e+08	1.93868e+07	1.30219e+08	6.02058e+07
G217B_3988	9.19496e+06	7.83726e+06	2.95506e+06	3.80123e+06	1.03164e+07	1.76717e+06	1.06343e+07	5.37153e+06
G217B_2946	2.00582e+07	2.11221e+07	9.71244e+06	1.03935e+07	3.2688e+07	3.32218e+06	1.99887e+07	1.00914e+07
G217B_1124	8.18927e+06	8.88292e+06	2.95188e+06	3.95049e+06	1.13963e+07	1.58454e+06	1.21261e+07	5.01903e+06
G217B_8300	1.41953e+07	1.66385e+07	1.05629e+07	1.00542e+07	233779	102185	318896	160162
G217B_7995	3.31581e+07	3.97032e+07	1.74214e+07	2.12005e+07	9.39935e+07	1.96547e+07	9.54703e+07	5.13603e+07
G217B_4533	9.29185e+06	9.20533e+06	4.90047e+06	7.4854e+06	1.31249e+07	3.09873e+06	1.12698e+07	6.76377e+06
G217B_3738	3.8328e+06	2.68498e+06	1.9691e+06	1.55359e+06	441428	103969	189211	136029
G217B_6818	6.15596e+06	6.35919e+06	2.07271e+06	2.26027e+06	9.59816e+06	1.58109e+06	1.19309e+07	5.93393e+06
G217B_8521	3.46376e+06	4.1086e+06	1.48188e+06	2.02558e+06	1.10069e+07	1.57411e+06	8.63831e+06	3.81408e+06
G217B_5412	8.74199e+06	1.14514e+07	4.54411e+06	6.03114e+06	1.30614e+07	1.973e+06	9.24937e+06	4.58685e+06
G217B_0784	1.71311e+06	2.75749e+06	1.20629e+06	1.27019e+06	8.01971e+06	825862	4.86162e+06	2.43951e+06
G217B_6390	1.15807e+07	1.47268e+07	6.67353e+06	6.73848e+06	8.12356e+06	375019	1.93954e+06	912367
G217B_7459	3.22364e+06	4.99935e+06	1.96528e+06	2.73051e+06	1.52156e+07	1.40582e+06	1.07658e+07	5.98221e+06
G217B_7374	6.8151e+06	7.92731e+06	3.573e+06	5.10638e+06	1.28692e+07	3.04757e+06	1.51843e+07	5.78695e+06
G217B_5272	4.35487e+06	4.65383e+06	2.23361e+06	3.28534e+06	7.9475e+06	1.24715e+06	5.18384e+06	3.07669e+06
G217B_5785	3.54178e+06	3.77099e+06	1.19698e+06	1.57996e+06	7.59952e+06	1.09795e+06	7.54246e+06	3.41786e+06
G217B_8730	2.42057e+06	3.54447e+06	971227	1.33088e+06	6.13858e+06	988424	5.28773e+06	2.58911e+06
G217B_0674	3.05095e+06	2.35125e+06	1.46357e+06	1.47596e+06	7.70524e+06	1.00184e+06	5.87333e+06	3.31734e+06
G217B_5510	5.30136e+06	5.59447e+06	1.92714e+06	2.33962e+06	1.03153e+07	1.1338e+06	9.00748e+06	4.00635e+06
G217B_1614	2.22318e+06	3.22544e+06	885579	1.4196e+06	8.68794e+06	1.23011e+06	1.01539e+07	4.57916e+06
G217B_5669	2.52636e+06	4.64045e+06	1.73497e+06	2.07266e+06	1.27451e+07	1.13232e+06	4.83125e+06	2.12615e+06
G217B_6108	1.85988e+07	1.7189e+07	5.68482e+06	5.52042e+06	4.07715e+07	4.19318e+06	3.91814e+07	2.15992e+07
G217B_1284	4.91461e+06	4.34383e+06	2.70132e+06	5.02505e+06	1.10278e+07	591701	2.24014e+06	1.15259e+06
G217B_5735	5.00507e+06	6.6409e+06	2.30896e+06	2.8668e+06	2.14382e+07	2.63114e+06	1.58168e+07	6.702e+06
G217B_7181	5.39322e+06	5.57022e+06	2.92519e+06	4.07728e+06	1.42169e+07	4.12658e+06	1.32456e+07	8.031e+06
G217B_1206	6.04291e+06	5.39588e+06	2.92913e+06	3.33957e+06	1.13002e+07	1.13074e+06	7.55709e+06	3.79418e+06
G217B_4636	4.11613e+06	4.80923e+06	1.55535e+06	2.04529e+06	1.00607e+07	1.5181e+06	1.08783e+07	4.50351e+06
G217B_8954	5.21352e+07	4.2953e+07	2.11087e+07	3.18212e+07	1.71606e+08	4.7058e+07	1.61549e+08	9.57847e+07
G217B_2021	7.3365e+06	7.28853e+06	2.15746e+06	2.60943e+06	1.15726e+07	1.48201e+06	1.17875e+07	4.97476e+06
G217B_7221	1.96441e+06	2.21893e+06	789705	1.13345e+06	4.16699e+06	480074	2.70189e+06	1.58897e+06
G217B_6072	2.14871e+06	3.3878e+06	1.0398e+06	1.06862e+06	1.18337e+07	1.83975e+06	1.13577e+07	5.6684e+06
G217B_5574	4.25712e+06	3.05969e+06	1.84206e+06	2.45278e+06	1.46235e+07	4.05632e+06	1.337e+07	8.26666e+06
G217B_1492	3.87745e+06	3.42067e+06	1.55573e+06	2.18518e+06	8.41194e+06	1.56867e+06	7.97894e+06	4.18535e+06
G217B_1286	1.92522e+06	1.90184e+06	752229	979442	4.46197e+06	806782	4.83124e+06	2.7685e+06
G217B_3884	1.31713e+07	9.20054e+06	3.46538e+06	3.42456e+06	1.02359e+07	1.5764e+06	1.11697e+07	5.6283e+06
G217B_1747	7.51597e+06	7.92106e+06	3.00287e+06	3.40658e+06	1.92907e+07	2.68639e+06	1.6871e+07	8.66699e+06
G217B_8207	9.27616e+06	1.21999e+07	4.36311e+06	4.82437e+06	1.64883e+07	2.02141e+06	1.62188e+07	6.9634e+06
G217B_6085	5.43528e+06	6.75282e+06	1.49736e+06	2.8973e+06	6.8641e+06	1.16803e+06	8.48454e+06	3.62432e+06
G217B_2009	3.14045e+06	3.43444e+06	1.75621e+06	2.02007e+06	9.95389e+06	2.19341e+06	9.28311e+06	4.7703e+06
G217B_2875	3.4181e+06	3.22317e+06	1.13685e+06	1.1402e+06	5.9498e+06	548537	6.23756e+06	2.59113e+06
G217B_8883	5.4413e+06	7.99795e+06	1.96927e+06	2.22212e+06	1.38337e+07	1.31908e+06	1.22383e+07	5.48371e+06
G217B_6333	4.34786e+06	6.79745e+06	2.49968e+06	2.60403e+06	1.1028e+07	1.25811e+06	7.85944e+06	3.6922e+06
G217B_7220	1.03065e+07	9.39767e+06	3.05601e+06	3.13751e+06	1.97918e+07	2.94909e+06	2.25775e+07	8.95557e+06
G217B_8601	2.7766e+06	2.62052e+06	1.28306e+06	1.59409e+06	3.52838e+06	293178	2.55649e+06	1.43823e+06
G217B_6832	3.1323e+07	3.93666e+07	1.45082e+07	1.73633e+07	8.22768e+07	1.42016e+07	6.90393e+07	2.7197e+07
G217B_7346	7.54029e+06	7.85776e+06	2.46414e+06	2.82852e+06	1.22969e+07	1.94595e+06	1.39925e+07	7.59737e+06
G217B_2389	2.90222e+06	3.90014e+06	1.59777e+06	1.72198e+06	7.53337e+06	898206	6.70485e+06	3.13172e+06
G217B_6323	1.38195e+06	1.37286e+06	787210	702636	1.01684e+07	786163	5.55e+06	2.63025e+06
G217B_8424	1.30412e+07	1.25737e+07	5.84435e+06	6.99347e+06	1.90079e+07	2.13177e+06	1.5041e+07	7.83779e+06
G217B_4678	2.38921e+06	1.87178e+06	928956	1.18013e+06	2.29446e+07	6.27176e+06	1.34986e+07	1.10093e+07
G217B_8120	3.19447e+06	4.93908e+06	1.97205e+06	2.44101e+06	9.84883e+06	1.29787e+06	5.20838e+06	2.65022e+06
G217B_4136	1.5782e+06	2.05063e+06	612837	609691	3.48234e+06	672305	4.81769e+06	1.75039e+06
G217B_7474	1.50701e+06	2.12651e+06	652128	700467	6.94735e+06	1.02985e+06	6.40072e+06	3.38829e+06
G217B_6609	2.17299e+06	2.10749e+06	714581	965275	6.26479e+06	986343	6.37646e+06	3.15942e+06
G217B_1457	3.54948e+06	3.29144e+06	1.47677e+06	1.51242e+06	1.5533e+06	217341	1.23576e+06	701166
G217B_0972	3.82545e+06	3.65076e+06	1.69533e+06	1.36629e+06	2.06691e+06	296250	1.5153e+06	533787
G217B_4212	3.38633e+06	4.02666e+06	1.64073e+06	2.09933e+06	8.72123e+06	1.18046e+06	6.80715e+06	3.64848e+06
G217B_2437	5.64957e+06	5.03665e+06	1.787e+06	1.55547e+06	6.13087e+06	607483	3.60655e+06	1.22418e+06
G217B_8440	1.9852e+06	2.44475e+06	793489	923034	3.92793e+06	495149	3.89041e+06	1.70572e+06
G217B_8536	2.78287e+07	2.33978e+07	1.25257e+07	1.44518e+07	1.57414e+07	5.33892e+06	2.10987e+07	1.13487e+07
G217B_5856	5.87552e+06	6.49721e+06	2.3262e+06	3.6002e+06	8.09333e+06	1.23242e+06	6.58745e+06	3.42012e+06
G217B_6633	1.89555e+06	1.85619e+06	732406	811661	3.50668e+06	299204	2.90921e+06	1.52682e+06
G217B_7037	1.61551e+06	1.8167e+06	738013	925367	4.99291e+06	964884	5.29045e+06	2.44202e+06
G217B_8720	1.43605e+06	1.46405e+06	791511	965047	6.98092e+06	1.45486e+06	7.7372e+06	4.39547e+06
G217B_4151	5.13573e+06	8.01279e+06	1.74547e+06	2.0339e+06	7.67857e+06	1.13176e+06	7.07798e+06	3.76452e+06
G217B_1556	3.53059e+06	4.54581e+06	1.68765e+06	1.67718e+06	8.61081e+06	967227	7.26217e+06	4.5427e+06
G217B_4146	3.74279e+06	4.74485e+06	1.18472e+06	1.73786e+06	1.07738e+07	2.27081e+06	1.06584e+07	4.83177e+06
G217B_4149	1.78489e+06	4.79046e+06	917586	1.22015e+06	6.45569e+06	795929	5.87723e+06	2.13574e+06
G217B_0875	2.32946e+06	2.95761e+06	1.06656e+06	1.25288e+06	4.87243e+06	387771	3.93878e+06	1.64188e+06
G217B_1546	5.06413e+06	4.58164e+06	1.05794e+06	1.65184e+06	5.03122e+06	597154	5.88228e+06	2.41422e+06
G217B_8551	981850	2.05035e+06	548990	812529	1.23409e+07	2.03276e+06	1.24451e+07	6.51808e+06
G217B_1781	7.7809e+06	9.59739e+06	2.82922e+06	2.57483e+06	1.6559e+07	1.88914e+06	1.40964e+07	6.15158e+06
G217B_7709	880152	708551	605929	435467	1.87695e+07	4.82731e+06	2.28096e+07	1.31539e+07
G217B_8584	3.59197e+06	3.48581e+06	1.46664e+06	1.67165e+06	1.03188e+07	1.51797e+06	1.09253e+07	5.19831e+06
G217B_1163	4.2271e+06	3.9547e+06	1.71977e+06	1.7602e+06	4.76415e+06	379734	2.83379e+06	1.28442e+06
G217B_6500	2.69024e+06	3.56099e+06	852490	1.36862e+06	1.30192e+07	1.42472e+06	1.06642e+07	5.27888e+06
G217B_1878	4.56999e+06	6.03003e+06	1.48389e+06	2.98053e+06	1.65069e+07	3.11834e+06	2.11344e+07	7.34946e+06
G217B_3633	1.05252e+07	8.45279e+06	2.99993e+06	3.22951e+06	1.05559e+07	1.32516e+06	1.13126e+07	5.38945e+06
G217B_3763	4.95513e+06	4.96046e+06	2.27708e+06	2.64843e+06	9.64695e+06	772646	6.18531e+06	2.81511e+06
G217B_4783	1.97865e+06	2.00138e+06	747325	758650	2.74903e+06	610385	3.51961e+06	1.59685e+06
G217B_3586	2.96205e+06	2.53563e+06	909114	964634	5.70287e+06	422164	3.48785e+06	1.71879e+06
G217B_2970	4.2335e+06	5.18978e+06	2.47484e+06	3.01265e+06	1.06921e+07	1.12389e+06	7.04148e+06	3.20227e+06
G217B_7789	3.71779e+06	3.85429e+06	1.34783e+06	1.56967e+06	4.81145e+06	805087	5.25681e+06	1.83235e+06
G217B_7508	921740	1.45144e+06	758982	743676	3.66022e+06	331859	1.84066e+06	1.20133e+06
G217B_2221	2.50937e+06	2.1065e+06	877913	1.09398e+06	3.53066e+06	382247	2.52991e+06	1.31186e+06
G217B_6391	2.71079e+06	2.65458e+06	1.28763e+06	1.03168e+06	6.36884e+06	332197	5.31133e+06	3.06888e+06
G217B_5885	1.36346e+06	1.63198e+06	634153	853611	3.25718e+06	666062	2.99605e+06	1.47681e+06
G217B_2626	7.86028e+06	7.70954e+06	3.0573e+06	3.24723e+06	1.16488e+07	1.05617e+06	6.584e+06	2.60609e+06
G217B_5336	1.31926e+06	1.41712e+06	473728	618068	2.11283e+06	159087	1.94436e+06	699321
G217B_2122	6.37723e+06	8.90377e+06	2.78376e+06	2.19821e+06	5.82373e+06	1.11492e+06	7.07586e+06	3.37559e+06
G217B_5591	1.02735e+06	2.05746e+06	869311	885644	5.33068e+06	428522	2.80081e+06	1.45813e+06
G217B_2340	180976	127266	99142.3	181220	1.56097e+07	1.57925e+06	1.47836e+07	6.34214e+06
G217B_0007	5.67815e+06	5.00432e+06	3.04482e+06	4.92129e+06	2.06858e+07	1.76679e+06	8.87166e+06	4.40827e+06
G217B_3626	2.32847e+06	7.45174e+06	983909	1.51637e+06	6.17945e+06	474734	1.78374e+06	1.41926e+06
G217B_5938	3.60536e+06	5.69257e+06	2.01084e+06	5.81466e+06	9.95891e+06	564221	2.17018e+06	895613
G217B_0663	5.80564e+06	5.59897e+06	1.50597e+06	1.80586e+06	5.64316e+06	722004	6.36052e+06	2.9526e+06
G217B_5583	8.79776e+06	6.78702e+06	2.9452e+06	3.14404e+06	1.24449e+07	2.94473e+06	1.44022e+07	8.81562e+06
G217B_3361	4.51873e+06	4.74594e+06	2.02308e+06	3.24845e+06	6.89113e+06	963798	4.75001e+06	2.09532e+06
G217B_0975	8.13214e+06	7.48059e+06	1.75413e+06	1.84908e+06	5.09684e+06	806966	6.48086e+06	2.34872e+06
G217B_8022	4.30326e+06	3.75086e+06	1.84694e+06	2.3554e+06	6.58099e+06	685353	4.65086e+06	2.22433e+06
G217B_5662	8.99701e+06	9.90069e+06	3.37412e+06	4.59368e+06	277617	86851	438994	277106
G217B_0963	1.49175e+06	3.68162e+06	1.16413e+06	1.48724e+06	5.75585e+06	996206	5.05261e+06	2.49401e+06
G217B_2662	1.30924e+06	1.72316e+06	526756	831178	7.03794e+06	535333	5.8698e+06	2.50811e+06
G217B_3107	2.03382e+07	2.69961e+07	9.12814e+06	1.076e+07	9.65517e+07	1.40166e+07	1.1245e+08	4.90723e+07
G217B_6533	8.03037e+06	1.09581e+07	5.1841e+06	6.4601e+06	2.61519e+07	2.38975e+06	1.04709e+07	5.54793e+06
G217B_3181	2.34893e+06	2.59301e+06	921429	754034	2.42331e+06	350724	2.85977e+06	1.17088e+06
G217B_0273	1.37867e+06	1.54419e+06	557597	827756	5.61006e+06	1.04719e+06	4.76007e+06	2.22454e+06
G217B_5434	4.18006e+06	3.9063e+06	1.84014e+06	2.1746e+06	4.32552e+06	497066	3.21765e+06	1.47784e+06
G217B_6929	5.83903e+06	5.99249e+06	2.47036e+06	3.1514e+06	9.10079e+06	969211	6.67156e+06	3.45195e+06
G217B_8196	3.76972e+06	4.18135e+06	1.49053e+06	1.72331e+06	1.06034e+07	1.41919e+06	1.10686e+07	5.40551e+06
G217B_7421	1.39595e+07	1.46697e+07	5.45616e+06	5.17646e+06	675213	222225	1.17292e+06	608081
G217B_8372	1.34516e+06	1.81869e+06	782850	974933	5.58709e+06	579429	4.10493e+06	2.20871e+06
G217B_3484	2.94722e+06	4.02912e+06	1.22782e+06	1.33154e+06	6.53371e+06	925124	8.60824e+06	4.04702e+06
G217B_1127	8.8661e+06	9.68962e+06	3.03288e+06	3.77352e+06	1.04412e+07	1.63417e+06	1.06193e+07	5.48199e+06
G217B_5844	3.80497e+06	5.14073e+06	1.41425e+06	1.5738e+06	7.41894e+06	627548	7.63752e+06	2.89324e+06
G217B_6906	3.9641e+06	4.30902e+06	1.60854e+06	2.17574e+06	8.59153e+06	901216	8.22902e+06	3.57345e+06
G217B_3029	2.83111e+06	3.16584e+06	964126	1.50351e+06	6.39234e+06	1.24763e+06	7.49093e+06	3.90124e+06
G217B_8941	1.34863e+07	8.87557e+06	2.88542e+06	3.52011e+06	1.64794e+07	2.7606e+06	1.68616e+07	7.46951e+06
G217B_4919	2.63211e+06	3.54017e+06	1.044e+06	1.211e+06	4.92693e+06	764388	6.04657e+06	2.74197e+06
G217B_8809	4.1045e+06	2.98264e+06	1.15914e+06	1.069e+06	932016	128317	798546	287575
G217B_8795	2.51851e+06	3.12244e+06	1.86469e+06	1.8634e+06	5.31555e+06	737679	3.52554e+06	1.85547e+06
G217B_1113	2.35968e+07	1.51229e+07	7.51794e+06	1.26467e+07	3.77662e+07	1.02211e+07	4.72551e+07	2.10801e+07
G217B_5318	1.44322e+06	1.71967e+06	709585	890435	6.52302e+06	1.04237e+06	6.06342e+06	2.88213e+06
G217B_4855	2.51524e+06	3.2638e+06	1.27133e+06	1.84866e+06	3.61514e+06	789594	3.22797e+06	1.53692e+06
G217B_6531	6.9878e+06	6.51139e+06	2.21117e+06	2.38776e+06	3.94795e+06	639955	5.01944e+06	1.94682e+06
G217B_4366	3.31054e+06	4.01462e+06	1.6871e+06	2.3094e+06	1.66573e+07	2.15028e+06	1.48502e+07	6.59822e+06
G217B_6919	2.13768e+06	2.49257e+06	910229	1.02845e+06	7.81153e+06	856378	6.21322e+06	2.9883e+06
G217B_6773	1.03581e+06	1.73886e+06	620450	677587	3.1162e+06	357817	2.92527e+06	982436
G217B_6722	2.88155e+06	3.33492e+06	1.16206e+06	1.30772e+06	6.84876e+06	926241	6.55373e+06	3.04693e+06
G217B_1509	7.70505e+06	4.9504e+07	1.13492e+07	2.04346e+07	2.2498e+07	4.42747e+06	3.6674e+07	1.45625e+07
G217B_2877	5.71162e+06	5.43759e+06	1.62927e+06	1.8922e+06	8.81175e+06	967657	9284402	4.55927e+06
G217B_2059	1.45421e+07	1.78546e+07	6.11485e+06	7.71e+06	4.31131e+07	6.3411e+06	4.214e+07	1.9501e+07
G217B_5047	4.49363e+06	5.0449e+06	2.52776e+06	2.7536e+06	2.14064e+06	127816	739278	431944
G217B_7281	1.93021e+07	3.25799e+07	1.1004e+07	1.36509e+07	5.78864e+07	9.29265e+06	5.47383e+07	2.20497e+07
G217B_6182	1.6397e+06	2.65514e+06	1.12328e+06	1.04663e+06	2.82882e+06	490687	2.63691e+06	1.35202e+06
G217B_8848	1.12054e+06	861059	307415	253689	2.18918e+06	261491	2.37009e+06	968097
G217B_4661	3.53898e+06	3.15375e+06	859684	1.34048e+06	5.26415e+06	686943	7.03186e+06	3.18853e+06
G217B_6498	1.39382e+06	1.9054e+06	573405	863704	4.43172e+06	847078	4.6537e+06	2.49019e+06
G217B_1323	1.74649e+06	2.31467e+06	960070	1.25643e+06	4.66412e+06	462044	2.42407e+06	1.11099e+06
G217B_4116	2.75545e+06	3.38885e+06	1.30752e+06	1.87535e+06	8.61516e+06	1.22199e+06	4.88873e+06	2.21387e+06
G217B_2996	4.54804e+06	4.70986e+06	1.78354e+06	2.62262e+06	8.30522e+06	1.0643e+06	6.35133e+06	3.41656e+06
G217B_2494	1.0294e+06	891008	453539	582210	4.91507e+06	733579	5.59427e+06	2.78223e+06
G217B_4592	2.34595e+07	2.64904e+07	1.0834e+07	1.41108e+07	5.08215e+07	5.20251e+06	3.99675e+07	1.88297e+07
G217B_2806	1.58865e+07	3.26631e+07	1.31501e+07	9.05389e+06	1.05038e+07	1.9689e+06	1.55724e+07	7.01502e+06
G217B_8219	1.68743e+06	1.62121e+06	522722	690643	3.32111e+06	465244	2.85017e+06	1.21212e+06
G217B_8336	1.48986e+06	1.65674e+06	512940	898892	5.55044e+06	692761	5.24459e+06	2.28258e+06
G217B_0620	1.07236e+06	992915	450532	614952	3.39456e+06	709032	2.81549e+06	1.45698e+06
G217B_8040	4.62209e+06	5.27828e+06	1.66727e+06	1.56976e+06	6.36529e+06	770336	6.20276e+06	2.72127e+06
G217B_8603	2.64453e+06	2.5228e+06	1.13438e+06	1.24959e+06	8.41339e+06	1.63455e+06	6.19008e+06	3.14438e+06
G217B_0635	4.15841e+06	4.71202e+06	1.6616e+06	1.2731e+06	4.00467e+06	417180	4.15178e+06	1.77745e+06
G217B_1196	1.71573e+06	1.8173e+06	894654	995546	3.1603e+06	387554	2.77079e+06	1.19145e+06
G217B_8309	2.40038e+06	1.7447e+06	827091	824080	5.15652e+06	648980	5.71995e+06	2.64563e+06
G217B_5572	1.27755e+06	1.40631e+06	661244	853272	3.16463e+06	209104	1.19028e+06	656307
G217B_4943	5.21218e+06	4.32164e+06	1.36097e+06	1.78988e+06	1.22272e+07	1.56636e+06	1.29729e+07	5.66804e+06
G217B_6742	2.89797e+07	2.98528e+07	1.26525e+07	1.38283e+07	6.7181e+07	9.75088e+06	4.74087e+07	2.52021e+07
G217B_3120	1.18506e+06	1.41081e+06	462726	777516	2.58264e+06	556594	3.8644e+06	2.2231e+06
G217B_1571	6.08986e+06	6.56698e+06	3.42056e+06	3.93141e+06	1.5579e+07	4.26005e+06	1.54789e+07	8.72182e+06
G217B_5548	891932	1.31274e+06	474492	553753	3.07989e+06	553435	3.34123e+06	1.54923e+06
G217B_6769	4.73886e+06	4.88039e+06	1.54501e+06	2.14554e+06	1.12686e+07	1.56502e+06	1.1415e+07	5.01694e+06
G217B_5069	1.47098e+06	1.74311e+06	776695	1.00224e+06	6.50938e+06	1.13555e+06	5.24218e+06	2.42276e+06
G217B_0586	4.63013e+06	3.7525e+06	1.70609e+06	2.46524e+06	1.11508e+07	1.00948e+06	1.03998e+07	4.01964e+06
G217B_0641	1.46258e+06	1.71862e+06	711129	612545	4.67732e+06	796167	4.79147e+06	2.42056e+06
G217B_5494	2.21042e+06	2.93557e+06	798238	1.20609e+06	1.35842e+06	244853	938206	616090
G217B_6887	1.03951e+06	1.41134e+06	452806	668775	3.32799e+06	337985	2.4626e+06	1.08723e+06
G217B_5147	1.58939e+06	2.02768e+06	816387	1.05212e+06	2.15267e+06	443559	2.17306e+06	1.16697e+06
G217B_6525	657325	636904	340583	340978	1.54456e+06	230404	1.64887e+06	755176
G217B_8873	1.7888e+06	2.73977e+06	1.39194e+06	1.68457e+06	2.72171e+06	192202	610757	354481
G217B_8248	2.15223e+06	2.06959e+06	753805	1.58676e+06	4.73904e+06	1.17403e+06	4.62916e+06	2.51978e+06
G217B_0038	1.40733e+06	1.18875e+06	742288	746437	944978	338893	682990	328139
G217B_6914	1.29733e+06	1.42469e+06	504175	684293	3.12519e+06	310099	2.64411e+06	1.40903e+06
G217B_4708	1.67279e+06	1.82659e+06	722948	865209	5.21565e+06	937523	4.74263e+06	2.36292e+06
G217B_6375	2.21825e+06	2.43847e+06	1.20335e+06	1.30154e+06	5.62661e+06	1.07331e+06	5.34659e+06	3.14006e+06
G217B_6239	4.93557e+06	5.83543e+06	3.43661e+06	4.01968e+06	2.60519e+06	389035	1.98442e+06	893708
G217B_6372	1.40849e+06	1.29618e+06	634820	847589	4.14396e+06	684058	3.57657e+06	1.93742e+06
G217B_7720	6.7168e+06	9.555e+06	3.95401e+06	3.33175e+06	1.88883e+07	1.55892e+06	1.22252e+07	5.37813e+06
G217B_7986	3.64494e+06	3.72889e+06	1.48629e+06	1.62414e+06	4.30361e+06	689919	4.40623e+06	2.57633e+06
G217B_5478	5.95094e+06	5.77925e+06	2.21837e+06	2.67918e+06	1.01904e+07	1.28594e+06	1.08051e+07	5.0667e+06
G217B_7362	1.79015e+06	2.40146e+06	1.07525e+06	1.4033e+06	3.93307e+06	385459	2.76449e+06	1.26087e+06
G217B_2731	482732	470640	214463	231011	3.05452e+06	600137	4.07098e+06	1.68205e+06
G217B_5085	1.49527e+06	1.89283e+06	760605	761692	1.45655e+06	1.1363e+06	1.9792e+06	1.17933e+06
G217B_0836	6.18483e+06	6.65459e+06	2.32167e+06	2.75517e+06	8.96621e+06	1.41907e+06	1.07248e+07	5.20951e+06
G217B_1039	1.58758e+06	1.76925e+06	607972	672354	3.91234e+06	733437	4.8873e+06	2.35903e+06
G217B_5226	3.36969e+06	3.53804e+06	1.50332e+06	1.8519e+06	5.98647e+06	613892	5.86036e+06	2.6297e+06
G217B_1340	2.86888e+06	3.24003e+06	1.15111e+06	1.39443e+06	4.24625e+06	392244	2.57134e+06	1.17432e+06
G217B_5142	3.39619e+06	3.76523e+06	1.46859e+06	1.50449e+06	3.47878e+06	278397	2.12291e+06	1.05335e+06
G217B_4207	1.18089e+06	1.44574e+06	530897	707586	3.23736e+06	653370	3.7211e+06	1.54746e+06
G217B_4337	2.88979e+06	4.39868e+06	1.44521e+06	2.09638e+06	1.55435e+07	3.16944e+06	1.47752e+07	7.44416e+06
G217B_5366	5.68573e+06	6.31673e+06	2.45251e+06	2.33689e+06	6.58577e+06	681938	5.38154e+06	2.52954e+06
G217B_0910	79352.8	88816	173497	91796.7	3.47205e+06	326735	2.37492e+06	1.52695e+06
G217B_4031	1.23347e+06	1.76503e+06	792826	825127	3.7219e+06	697727	4.32119e+06	2.15985e+06
G217B_4203	1.48077e+06	2.34513e+06	774615	948121	3.30866e+06	250701	2.24858e+06	971457
G217B_2478	2.10721e+06	2.52461e+06	699981	874828	5.75278e+06	728988	4.56153e+06	1.93157e+06
G217B_8142	2.14976e+06	3.07763e+06	912043	1.37225e+06	3.10493e+06	484547	3.26719e+06	1.3434e+06
G217B_6233	2.52816e+06	2.13048e+06	744432	884241	5.0425e+06	615605	5.44769e+06	2.60378e+06
G217B_4870	7.1543e+06	7.82863e+06	2.69214e+06	3.21323e+06	1.88504e+07	4.15482e+06	2.77469e+07	1.4676e+07
G217B_2319	1.95482e+06	2.70925e+06	997699	1.34603e+06	4.1474e+06	476852	3.44886e+06	1.81884e+06
G217B_1639	7.39607e+06	4.39793e+06	5.65466e+06	7.49397e+06	8.33812e+06	369074	1.4541e+06	1.49014e+06
G217B_1191	1.51579e+06	1.94572e+06	608819	549390	3.39135e+06	410594	3.37615e+06	1.59426e+06
G217B_1818	1.94564e+06	1.88196e+06	625897	948371	5.58029e+06	1.18969e+06	6.65249e+06	3.25549e+06
G217B_6453	2.61616e+06	3.36311e+06	1.67864e+06	2.98617e+06	7.94997e+06	395747	2.6502e+06	1.21901e+06
G217B_5757	2.12414e+06	2.57801e+06	871880	1.17511e+06	1.20607e+07	1.51848e+06	1.03954e+07	5.25673e+06
G217B_5338	6.89894e+06	1.02636e+07	4.90299e+06	6.8423e+06	2.14196e+07	1.61978e+06	7.40134e+06	4.14151e+06
G217B_0444	2.76606e+06	2.59776e+06	1.22689e+06	1.43784e+06	1.47831e+07	2.73157e+06	1.85331e+07	1.11299e+07
[truncated: 1,352 more rows]

## Sheet: pex5
Gene Product	PTS2:TurboID-1	PTS2:TurboID-2	PTS2:TurboID-3	PTS2:TurboID-4	TurboID-1	TurboID-2	TurboID-3	TurboID-4
[truncated: 2,068 more rows]

[truncated: 1 more sheets: Intramacrophage]
