# Supplementary material for: Determination of the peroxisomal proteome of pathogenic stage Histoplasma capsulatum
Source: mBio. 2026 Jun 9;17(7):e00771-26. doi: 10.1128/mbio.00771-26 (PMC13343957; doi:10.1128/mbio.00771-26)
Supplement: Table S2 — Peroxisome-enriched proteins in PEX(+) Histoplasma yeast. [file mbio.00771-26-s0003.xlsx]

## Sheet: ReadMe
Supplementary Table 2: Peroxisome Enriched Proteins In PEX(+) Histoplasma yeast This sheet contains identities and descriptions for proteins which are significantly enriched in the samples from a TurboID:PTS1-expressing strain compared to samples from a TurboID-expressing strain of otherwise wild-type Histoplasma yeast
Column Labels	Description
Gene Product	Histoplasma gene product detected via proteomics.
Adj. P-value	Benjamini-Hochberg adjusted p-values for multiple testing for each significantly enriched gene product between TurboID:PTS1- and TurboID-expressing samples.
Fold Change (TurboID:PTS1/TurboID)	The fold change for each significantly enriched gene product between TurboID:PTS1- and TurboID-expressing samples. Larger numbers represent increased enrichment in the peroxisome labeled (TurboID:PTS1) samples.
Annotated Histoplasma Protein	Top BLAST hit for each significantly enriched gene product searched against publicly available Histoplasma proteome (taxid:2902605).
Top Blast Hit	Top BLAST hit for each significantly enriched gene product searched against the proteomes of model fungi Aspergillus fumigatus AF293 (taxid:330879), Aspergillus nidulans FGSC A4 (taxid:227321), Saccharomyces cerevisiae S288c (taxid:559292), and Neurospora crassa OR74A (taxid:367110).
Putative Annotation	Annotation assisgned to the identified top BLAST hit for each significantly enriched gene product.
PTS1 Sequence	The C-terminal tripeptide for each each significantly enriched gene product that matches the PTS1 consensus sequence [A/S/C/P]-[K/R]-L. Proteins which did not have a tripeptide which matched this sequence are represented by "-".
PTS2 Sequence	Search results through the N-terminal 40 amino acids for each each significantly enriched gene product that match the PTS2 consensus sequence [R/K]-[L/V/I/Q]-XXXXX-[H/Q]-[L/A/I/F]. Proteins which did not match this consensus sequence are represented by "-".

## Sheet: Table S2
Gene Product	Adj. P-value	Fold Change (TurboID:PTS1/TurboID)	Annotated Histoplasma Protein1	Top Blast Hit2	Putative Annotation	PTS1 Sequence	PTS2 Sequence
G217B_7495	2.93011e-12	103.25	KAG5297106.1	XP_751204.1	Lipid transfer protein, putative	AKL	-
G217B_8788	2.93011e-12	34.2968	KAG5294998.1	XP_751733.1	3-ketoacyl-coA thiolase	-	RLSQVTSHL
G217B_4017	3.83237e-12	12.3805	KAG5292896.1	XP_753983.1	acyl-CoA dehydrogenase family protein	-	-
G217B_7623	4.45939e-12	38.8542	KAG5297561.1	XP_662001.1	acetate-CoA ligase fatD	PKL	-
G217B_5074	3.54937e-11	12.996	KAG5302300.1	XP_751233.1	cytochrome c peroxidase	ARL	-
G217B_3886	4.97778e-11	38.5859	KAG5288071.1	XP_050467298.1	medium-chain fatty acid-CoA ligase faaB	AKL	-
G217B_1998	9.6583e-11	73.0089	KAG5298359.1	XP_751480.1	isocitrate lyase	-	-
G217B_5165	1.56453e-10	26.3549	KAG5302093.1	XP_755817.1	enoyl-CoA hydratase/isomerase family protein	AKL	-
G217B_6387	1.66747e-10	9.44794	KAG5301772.1	XP_747216.1	choline oxidase (CodA), putative	ARL	-
G217B_6347	1.70121e-10	14.5203	KAG5301816.1	XP_755318.1	oxidoreductase, 2-nitropropane dioxygenase family, putative	AKL	-
G217B_0638	1.97027e-10	34.5353	N/A	XP_753520.1	D-amino acid oxidase	-	-
G217B_6145	3.14399e-10	12.996	KAG5288332.1	XP_747355.1	fumarate reductase Osm1, putative	-	-
G217B_0173	3.63997e-10	51.9842	KAG5301183.1	XP_755349.1	phenylacetyl-CoA ligase, putative	AKL	-
G217B_1159	5.47427e-10	20.5348	KAG5289247.1	XP_755585.1	carnitine O-acetyltransferase CAT2	AKL	-
G217B_2697	8.54997e-10	27.0958	KAG5290233.1	XP_011393182.1	fumarylacetoacetate hydrolase	ARL	-
G217B_7642	1.15685e-09	41.6429	KAG5297063.1	XP_747673.1	dodecenoyl-CoA isomerase	-	-
G217B_6054	4.16574e-09	8.33973	KAG5301936.1	XP_748560.2	FAD dependent oxidoreductase superfamily	-	-
G217B_3330	9.12508e-09	12.9063	KAG5301012.1	XP_747326.1	indolepyruvate decarboxylase family protein	AKL	-
G217B_0400	1.16143e-08	5.93809	KAG5300536.1	XP_752822.1	general amidase, putative	SKL	-
G217B_5352	1.78803e-08	67.6492	KAG5300683.1	XP_756042.1	integral membrane protein 25D9-6	-	-
G217B_4779	4.48854e-08	16.4498	KAG5296603.1	XP_663427.1	protein sidA	ARL	-
G217B_6028	3.56115e-07	4.59479	KAG5301956.1	XP_748734.1	pyruvate dehydrogenase (acetyl-transferring) subunit E1 beta	-	-
G217B_0455	4.78007e-07	30.91	KAG5300598.1	XP_001728478.1	3-hydroxyacyl-CoA dehydrogenase	SRL	-
G217B_5753	1.09385e-06	8.75435	KAG5291726.1	XP_960429.1	2-nitropropane dioxygenase family oxidoreductase	AKL	-
G217B_4438	1.60995e-06	3.78423	KAG5297851.1	XP_663670.1	hypothetical protein	-	-
G217B_6113	1.60995e-06	8.51496	KAG5301875.1	XP_746498.1	L-lactate dehydrogenase	SRL	-
G217B_2000	1.62334e-06	10.7034	KAG5298356.1	XP_751476.1	short chain dehydrogenase/reductase family	-	-
G217B_2043	1.87364e-06	7.94474	KAG5298315.1	XP_664356.1	acyl-CoA oxidase aoxA	SKL	-
G217B_0535	4.70044e-06	19.4271	KAG5291953.1	XP_011394946.1	hypothetical protein NCU05500	ARL	-
G217B_4378	9.5291e-06	7.3615	KAG5297918.1	XP_754904.1	septin	-	-
G217B_6390	1.42831e-05	5.46416	KAG5301770.1	XP_747215.1	betaine aldehyde dehydrogenase (BadH), putative	-	-
G217B_6995	2.68283e-05	17.3878	KAG5290087.1	No Hits	N/A	-	-
G217B_6457	0.000100363	3.11666	KAG5301709.1	XP_755385.1	urate oxidase UaZ	PKL	-
G217B_1478	0.000116267	2.69447	KAG5291489.1	XP_748141.1	a-pheromone processing metallopeptidase Ste23	PKL	-
G217B_6612	0.000164574	2.46229	KAG5301551.1	XP_658313.1	stress-regulated transcription factor RPN4	-	-
G217B_6561	0.000178981	13.8326	KAG5301604.1	XP_752886.1	acyl-CoA thioesterase II	-	-
G217B_2469	0.000493691	3.45815	KAG5292465.1	XP_754942.1	40S ribosomal protein eS27	-	-
G217B_7766	0.00117935	1.97383	KAG5296936.1	XP_750306.1	cysteine dioxygenase Cdo1, putative	-	-
G217B_0115	0.00146422	3.75809	KAG5301259.1	XP_680625.2	hypothetical protein	SKL	-
G217B_6565	0.00205954	4.56305	KAG5301599.1	XP_752908.1	peroxisome biosynthesis protein (Peroxin-7), putative	-	-
G217B_7804	0.002645	7.06162	KAG5297531.1	XP_752124.1	mitochondrial cytochrome b2-like, putative	AKL	-
G217B_4618	0.00269651	20.9663	KAG5301093.1	XP_681039.1	hypothetical protein	-	-
G217B_1942	0.00340509	7.06162	KAG5298417.1	XP_751977.1	acyl-CoA dehydrogenase, putative	-	-
G217B_7880	0.00349664	2.26577	KAG5297451.1	XP_750435.1	type 2C protein phosphatase ptcF	AKL	-
G217B_4558	0.00461589	6.02099	KAG5295008.1	XP_663437.1	acetate-CoA ligase pcsA	AKL	-
G217B_7708	0.00508321	2.09943	KAG5296998.1	XP_747723.1	malate synthase AcuE	AKL	-
G217B_2056	0.00537014	4.92458	KAG5298303.1	XP_751599.1	toxin biosynthesis protein, putative	AKL	-
G217B_5753	0.00424646	5.10805	KAG5291726.2	XP_960429.2	2-nitropropane dioxygenase family oxidoreductase	AKL	-
G217B_4438	0.00447573	4.93136	KAG5297851.2	XP_663670.2	hypothetical protein	-	-
G217B_6113	0.00470501	4.75467	KAG5301875.2	XP_746498.2	L-lactate dehydrogenase	SRL	-
G217B_2000	0.00493428	4.57797	KAG5298356.2	XP_751476.2	short chain dehydrogenase/reductase family	-	-
G217B_2043	0.00516355	4.40128	KAG5298315.2	XP_664356.2	acyl-CoA oxidase aoxA	SKL	-
G217B_5753	0.00539283	4.22458	KAG5291726.2	XP_960429.2	2-nitropropane dioxygenase family oxidoreductase	AKL	-
G217B_4438	0.0056221	4.04789	KAG5297851.2	XP_663670.2	hypothetical protein	-	-
G217B_6858	0.0268858	3.07375	KAG5289945.1	XP_746692.1	alcohol dehydrogenase, zinc-containing	SKL	-
G217B_7005	0.0277676	6.1475	KAG5290098.1	XP_752031.1	oxidoreductase, 2-nitropropane dioxygenase family, putative	SKL	-
G217B_8480	0.0329468	2.37841	KAG5288175.1	XP_753262.1	FAD dependent oxidoreductase superfamily	SKL	-
G217B_7480	0.0349924	4.95883	KAG5297119.1	XP_963677.2	acetate-CoA ligase	-	-
G217B_8300	0.0354062	4.11246	KAG5287231.1	XP_754174.1	enoyl-CoA hydratase/isomerase family protein	-	-
G217B_8342	0.0402449	2.31338	KAG5292698.1	XP_662726.1	adenylate kinase ADK1	-	-
G217B_5270	0.0454699	2.36199	KAG5294670.1	XP_755041.1	60S ribosomal protein uL15	-	-
G217B_4913	0.0544328	2.90795	KAG5296795.1	XP_754607.1	fructosyl amino acid oxidasesarcosine oxidase, putative	SRL	-
G217B_6588	0.0549013	3.29436	KAG5301576.1	XP_658356.1	DNA-directed RNA polymerase core subunit RPB5	-	-
G217B_3003	0.069431	2.49666	KAG5289692.1	XP_750126.1	DUF726 domain protein	-	-
G217B_2353	0.0696333	3.50642	KAG5291583.1	XP_748067.1	cytochrome c oxidase subunit VI	-	-
G217B_4440	0.0778596	2.02792	KAG5297849.1	XP_755226.1	GDSL Lipase/Acylhydrolase family protein	PKL	-
G217B_0528	0.0838326	3.36359	KAG5294998.1	XP_752635.1	3-ketoacyl-CoA ketothiolase (Kat1), putative	-	RLQAVLAQL
1Annotations were assigned by BLAST hits to publicly available Histoplasma annotated genome (BioProject PRJNA682643)
2Annotations were assigned by BLAST hits to A. fumigatus AF293, Aspergillus nidulans FGSC A4, Saccharomyces cerevisiae S288c, and Neurospora crassa OR74A.
