# Supplementary material for: Determination of the peroxisomal proteome of pathogenic stage Histoplasma capsulatum
Source: mBio. 2026 Jun 9;17(7):e00771-26. doi: 10.1128/mbio.00771-26 (PMC13343957; doi:10.1128/mbio.00771-26)
Supplement: Table S3 — Differential abundance statistics. [file mbio.00771-26-s0004.xlsx]

## Sheet: ReadMe
Supplementary Table 3: Differential abundance statistics. This sheet contains the differential enrichment statistics for the relevant protomics data described in Table S1 after normalization to endogenously biotinylated control proteins
Tab Labels	Description
PEX(+)_results	Differential enrichment statistics between samples derived from TurboID:PTS1- or TurboID-expressing strains in PEX(+) cells.
pex7_results	Differential enrichment statistics between samples derived from TurboID:PTS1- or TurboID-expressing strains in pex7Δ cells.
pex5_results	Differential enrichment statistics between samples derived from PTS2:TurboID- or TurboID-expressing strains in pex5Δ cells.
Column Labels	Description
Gene Product	Histoplasma gene product detected via proteomics.
Log2 Fold Change (TurboID:PTS/TurboID)	The fold change for each detected gene product between samples derived from TurboID:PTS- or TurboID-expressing strains. Results are reported in Log2 format. Positive numbers indicate increased abundance in the peroxisome-labeled (TurboID:PTS) samples.
Adj. P-value	Benjamini-Hochberg adjusted p-values for multiple testing for each detected gene product between samples derived from TurboID:PTS- or TurboID-expressing strains.

## Sheet: PEX(+)_results
Gene Product	Log2 Fold Change (TurboID:PTS1/TurboID)	Adj. P-value
G217B_7495	6.69	2.93011e-12
G217B_1998	6.19	9.6583e-11
G217B_5352	6.08	1.78803e-08
G217B_0173	5.7	3.63997e-10
G217B_7642	5.38	1.15685e-09
G217B_7623	5.28	4.45939e-12
G217B_3886	5.27	4.97778e-11
G217B_0638	5.11	1.97027e-10
G217B_8788	5.1	2.93011e-12
G217B_0455	4.95	4.78007e-07
G217B_2697	4.76	8.54997e-10
G217B_5165	4.72	1.56453e-10
G217B_4618	4.39	0.00269651
G217B_1159	4.36	5.47427e-10
G217B_0535	4.28	4.70044e-06
G217B_6995	4.12	2.68283e-05
G217B_4779	4.04	4.48854e-08
G217B_6347	3.86	1.70121e-10
G217B_6561	3.79	0.000178981
G217B_5074	3.7	3.54937e-11
G217B_6145	3.7	3.14399e-10
G217B_3330	3.69	9.12508e-09
G217B_4017	3.63	3.83237e-12
G217B_2000	3.42	1.62334e-06
G217B_8374	3.36	0.0146751
G217B_6387	3.24	1.66747e-10
G217B_5753	3.13	1.09385e-06
G217B_6113	3.09	1.60995e-06
G217B_6054	3.06	4.16574e-09
G217B_2043	2.99	1.87364e-06
G217B_4378	2.88	9.5291e-06
G217B_1942	2.82	0.00340509
G217B_7804	2.82	0.002645
G217B_7005	2.62	0.0277676
G217B_4558	2.59	0.00461589
G217B_0400	2.57	1.16143e-08
G217B_6390	2.45	1.42831e-05
G217B_7480	2.31	0.0349924
G217B_2056	2.3	0.00537014
G217B_6028	2.2	3.56115e-07
G217B_6565	2.19	0.00205954
G217B_3587	2.05	0.00776267
G217B_8300	2.04	0.0354062
G217B_4023	1.96	0.0265146
G217B_4438	1.92	1.60995e-06
G217B_0115	1.91	0.00146422
G217B_7421	1.89	0.0114691
G217B_5557	1.87	0.148288
G217B_2353	1.81	0.0696333
G217B_2469	1.79	0.000493691
G217B_7353	1.76	0.0131233
G217B_0528	1.75	0.0838326
G217B_6588	1.72	0.0549013
G217B_2857	1.66	0.117042
G217B_6457	1.64	0.000100363
G217B_6858	1.62	0.0268858
G217B_4913	1.54	0.0544328
G217B_4564	1.52	0.114584
G217B_1478	1.43	0.000116267
G217B_0757	1.36	0.320087
G217B_3003	1.32	0.069431
G217B_0380	1.3	0.120457
G217B_1324	1.3	0.308999
G217B_6612	1.3	0.000164574
G217B_0816	1.28	0.117211
G217B_8480	1.25	0.0329468
G217B_5270	1.24	0.0454699
G217B_3738	1.22	0.176431
G217B_4372	1.22	0.163448
G217B_8342	1.21	0.0402449
G217B_2207	1.2	0.00575797
G217B_7880	1.18	0.00349664
G217B_4371	1.14	0.268222
G217B_2692	1.11	0.369549
G217B_7708	1.07	0.00508321
G217B_2848	1.04	0.346784
G217B_7449	1.03	0.126528
G217B_4440	1.02	0.0778596
G217B_3467	1	0.254235
G217B_7766	0.981	0.00117935
G217B_6239	0.972	0.00680644
G217B_6940	0.813	0.386827
G217B_3645	0.805	0.675942
G217B_6829	0.8	0.470647
G217B_4594	0.798	0.286011
G217B_8221	0.792	0.17318
G217B_4777	0.667	0.386827
G217B_4059	0.666	0.159709
G217B_3303	0.509	0.598258
G217B_7758	0.495	0.496504
G217B_6596	0.419	0.692059
G217B_8075	0.406	0.683827
G217B_5938	0.394	0.569978
G217B_4875	0.324	0.638394
G217B_4520	0.312	0.616714
G217B_4358	0.296	0.637187
G217B_7206	0.246	0.75156
G217B_3328	0.237	0.511139
G217B_8799	0.198	0.881357
G217B_1509	0.182	0.762204
G217B_1250	0.179	0.800284
G217B_8481	0.168	0.596717
G217B_3289	0.147	0.676267
G217B_7312	0.147	0.781266
G217B_1372	0.129	0.871144
G217B_2878	0.0846	0.958223
G217B_6298	-0.00421	0.993342
G217B_4101	-0.0402	0.943014
G217B_2771	-0.0826	0.93446
G217B_1078	-0.0859	0.87652
G217B_5949	-0.116	0.730066
G217B_2021	-0.118	0.698264
G217B_4942	-0.148	0.811803
G217B_7278	-0.148	0.902655
G217B_5047	-0.152	0.843844
G217B_6455	-0.159	0.775515
G217B_5598	-0.165	0.903135
G217B_3599	-0.183	0.775515
G217B_5387	-0.22	0.704415
G217B_8959	-0.231	0.856893
G217B_8825	-0.237	0.79426
G217B_8474	-0.274	0.835535
G217B_0425	-0.329	0.594406
G217B_8203	-0.334	0.432206
G217B_3331	-0.339	0.536828
G217B_8818	-0.357	0.527753
G217B_2102	-0.358	0.573703
G217B_4288	-0.364	0.708653
G217B_1993	-0.37	0.710864
G217B_7010	-0.376	0.471654
G217B_5667	-0.387	0.0660532
G217B_7453	-0.406	0.628969
G217B_5412	-0.418	0.101405
G217B_0908	-0.449	0.728127
G217B_7493	-0.455	0.448014
G217B_7450	-0.463	0.501231
G217B_7151	-0.474	0.407868
G217B_3636	-0.49	0.281581
G217B_7508	-0.497	0.236666
G217B_6075	-0.498	0.594406
G217B_4190	-0.515	0.275057
G217B_0117	-0.518	0.466178
G217B_4437	-0.523	0.625477
G217B_rboID	-0.528	0.159017
G217B_3868	-0.53	0.197633
G217B_0308	-0.535	0.267007
G217B_7560	-0.54	0.383152
G217B_7034	-0.543	0.0971552
G217B_0910	-0.564	0.649098
G217B_2430	-0.569	0.585848
G217B_8077	-0.571	0.613803
G217B_5670	-0.575	0.323307
G217B_1138	-0.577	0.179652
G217B_6488	-0.577	0.221871
G217B_5424	-0.579	0.0917106
G217B_5205	-0.583	0.575626
G217B_6137	-0.618	0.479441
G217B_4068	-0.622	0.443587
G217B_8545	-0.625	0.658901
G217B_2330	-0.658	0.157227
G217B_0284	-0.674	0.366702
G217B_4659	-0.676	0.0448524
G217B_8975	-0.689	0.570762
G217B_7285	-0.708	0.193661
G217B_6540	-0.713	0.504609
G217B_6466	-0.717	0.00332085
G217B_6009	-0.718	0.174252
G217B_6351	-0.726	0.547183
G217B_0874	-0.748	0.0644409
G217B_5808	-0.748	0.0832435
G217B_7024	-0.763	0.1487
G217B_5338	-0.772	0.0971552
G217B_4905	-0.775	0.00620249
G217B_5146	-0.78	0.301958
G217B_1732	-0.809	0.0522178
G217B_1297	-0.818	0.186633
G217B_6720	-0.818	0.200166
G217B_6594	-0.82	0.451922
G217B_0598	-0.837	0.117161
G217B_4242	-0.846	0.280653
G217B_2696	-0.856	0.25833
G217B_3062	-0.857	0.0278947
G217B_8118	-0.871	0.0453183
G217B_0963	-0.872	0.470891
G217B_2213	-0.873	0.396924
G217B_6302	-0.874	0.562575
G217B_6055	-0.879	0.0346144
G217B_1407	-0.893	0.173714
G217B_7985	-0.895	0.0930572
G217B_5843	-0.903	0.151893
G217B_1284	-0.905	0.176431
G217B_3643	-0.943	0.466589
G217B_0754	-0.946	0.404739
G217B_7771	-0.946	0.422752
G217B_7830	-0.95	0.442238
G217B_8634	-0.955	0.251184
G217B_4385	-0.96	0.0939758
G217B_3884	-0.98	0.0623786
G217B_6470	-0.98	0.0666409
G217B_4129	-0.99	0.0479686
G217B_2806	-0.991	0.0119654
G217B_2687	-0.992	0.0284291
G217B_6738	-0.999	0.139087
G217B_1124	-1	0.00274925
G217B_6881	-1	0.00401004
G217B_6225	-1.01	0.382788
G217B_7349	-1.02	0.317335
G217B_8969	-1.04	0.378432
G217B_8121	-1.05	0.46349
G217B_4479	-1.06	0.339219
G217B_7462	-1.06	0.0473713
G217B_7626	-1.06	0.411028
G217B_1930	-1.08	0.054345
G217B_7888	-1.08	0.117042
G217B_1102	-1.09	0.539733
G217B_2850	-1.09	0.00147645
G217B_3033	-1.09	0.0609265
G217B_6885	-1.09	0.354038
G217B_7755	-1.09	0.000357971
G217B_8090	-1.09	0.120656
G217B_6360	-1.1	0.0438711
G217B_0090	-1.11	0.273053
G217B_5662	-1.12	0.00231813
G217B_0604	-1.14	0.492851
G217B_3663	-1.14	0.184316
G217B_5055	-1.14	0.178065
G217B_8729	-1.15	0.00081839
G217B_0300	-1.16	0.000493691
G217B_3978	-1.16	0.028424
G217B_2916	-1.17	0.014274
G217B_2172	-1.18	0.375245
G217B_4792	-1.18	0.167345
G217B_5311	-1.18	0.105131
G217B_0572	-1.19	0.000138492
G217B_6453	-1.19	0.0224382
G217B_7570	-1.19	0.312629
G217B_0619	-1.2	0.155806
G217B_1323	-1.2	0.000532928
G217B_1610	-1.2	0.000438116
G217B_4157	-1.2	0.326335
G217B_6190	-1.2	0.186946
G217B_2933	-1.21	0.0136236
G217B_5441	-1.21	0.437017
G217B_5645	-1.21	0.000631771
G217B_7475	-1.22	0.0519493
G217B_1336	-1.23	0.439079
G217B_1943	-1.23	0.267164
G217B_3125	-1.23	0.0662758
G217B_6069	-1.23	0.00115903
G217B_8562	-1.23	0.146716
G217B_8868	-1.25	0.00571546
G217B_0007	-1.26	0.131992
G217B_7745	-1.27	6.60412e-05
G217B_3701	-1.28	0.000667364
G217B_8182	-1.28	0.000282603
G217B_1206	-1.29	4.20607e-05
G217B_5345	-1.29	0.000251788
G217B_6897	-1.29	1.3479e-05
G217B_8840	-1.29	0.00107992
G217B_4546	-1.3	0.332946
G217B_3569	-1.31	0.268798
G217B_4380	-1.31	0.013844
G217B_6333	-1.31	0.000172239
G217B_2380	-1.32	0.0242524
G217B_4687	-1.32	0.202732
G217B_6068	-1.32	0.000322921
G217B_7371	-1.32	0.0410287
G217B_0615	-1.33	0.22291
G217B_2863	-1.33	9.2877e-05
G217B_5572	-1.33	0.0136547
G217B_7200	-1.35	0.00275846
G217B_7769	-1.35	0.000953939
G217B_8652	-1.36	0.226787
G217B_3861	-1.37	0.0776579
G217B_6022	-1.37	0.177748
G217B_8173	-1.38	0.0320317
G217B_1592	-1.39	0.41287
G217B_1709	-1.39	0.269467
G217B_6223	-1.39	0.123707
G217B_8550	-1.4	0.00850896
G217B_0395	-1.41	0.0559697
G217B_3047	-1.41	0.0532242
G217B_4247	-1.41	5.83903e-05
G217B_7902	-1.41	0.0399354
G217B_0646	-1.42	0.128778
G217B_6235	-1.42	0.000176277
G217B_5112	-1.43	7.47793e-05
G217B_7989	-1.43	0.0607286
G217B_1575	-1.44	0.161259
G217B_7451	-1.44	0.171519
G217B_6762	-1.45	0.00576167
G217B_1508	-1.46	0.0862392
G217B_6226	-1.46	0.273918
G217B_6071	-1.47	0.000416621
G217B_6142	-1.47	0.00137605
G217B_7516	-1.48	0.0197581
G217B_1175	-1.49	0.000831584
G217B_2389	-1.49	0.000375992
G217B_7802	-1.49	0.00297122
G217B_0972	-1.5	6.32063e-05
G217B_1986	-1.5	0.00164842
G217B_3883	-1.5	4.61202e-05
G217B_8297	-1.5	0.112219
G217B_1149	-1.51	0.0676613
G217B_7072	-1.51	0.00512378
G217B_4145	-1.52	2.28831e-05
G217B_7067	-1.52	0.0661888
G217B_1394	-1.53	0.00987309
G217B_4888	-1.53	0.000166678
G217B_0195	-1.54	0.00246592
G217B_1163	-1.54	0.00010369
G217B_3197	-1.54	1.3687e-05
G217B_3367	-1.54	2.70698e-05
G217B_8605	-1.54	0.0354258
G217B_8100	-1.55	0.00037277
G217B_8819	-1.55	0.00224709
G217B_5285	-1.56	0.0098689
G217B_7885	-1.56	0.127245
G217B_8020	-1.56	0.261838
G217B_8812	-1.56	0.12436
G217B_1170	-1.57	0.414262
G217B_7461	-1.57	0.173524
G217B_8920	-1.57	0.003097
G217B_3629	-1.58	0.224181
G217B_0038	-1.59	0.000163829
G217B_4911	-1.59	0.183776
G217B_8155	-1.59	0.0332055
G217B_1346	-1.6	0.289571
G217B_5576	-1.6	0.235301
G217B_1739	-1.61	0.0114691
G217B_4150	-1.61	0.0712487
G217B_4601	-1.63	0.09391
G217B_4573	-1.64	0.327729
G217B_3687	-1.65	0.000683264
G217B_4414	-1.65	0.0747453
G217B_4560	-1.65	0.234915
G217B_3763	-1.66	0.000130972
G217B_3693	-1.67	1.32947e-06
G217B_6010	-1.67	0.000232117
G217B_0655	-1.68	0.308601
G217B_2959	-1.68	0.00059776
G217B_8577	-1.68	0.000277508
G217B_0492	-1.69	0.000118276
G217B_1016	-1.69	3.81527e-08
G217B_2626	-1.69	7.18223e-05
G217B_4698	-1.69	7.91384e-08
G217B_8347	-1.7	0.279955
G217B_1812	-1.71	0.234947
G217B_7565	-1.71	0.0525732
G217B_7651	-1.72	8.49385e-06
G217B_8085	-1.72	0.0446753
G217B_1639	-1.73	0.0066298
G217B_2566	-1.73	0.0962034
G217B_5669	-1.73	0.00203363
G217B_7350	-1.73	0.163218
G217B_0965	-1.74	0.038042
G217B_3339	-1.74	4.06781e-06
G217B_4203	-1.74	0.0016109
G217B_4783	-1.74	0.00272033
G217B_0523	-1.76	5.84178e-06
G217B_1680	-1.76	9.84145e-06
G217B_7773	-1.76	0.000243333
G217B_2437	-1.77	0.0304525
G217B_3928	-1.77	0.000450798
G217B_8621	-1.77	6.35263e-05
G217B_3170	-1.78	3.40817e-06
G217B_7180	-1.78	0.00031272
G217B_0174	-1.79	8.89308e-05
G217B_3734	-1.79	0.058749
G217B_5312	-1.79	1.60276e-05
G217B_5446	-1.79	0.150881
G217B_7881	-1.79	5.02074e-05
G217B_8290	-1.79	0.223761
G217B_8424	-1.79	3.45671e-07
G217B_0836	-1.8	1.62421e-05
G217B_1927	-1.82	9.80873e-08
G217B_3651	-1.82	4.52509e-07
G217B_4623	-1.82	0.00542941
G217B_5442	-1.82	0.206637
G217B_5591	-1.82	0.00102911
G217B_8797	-1.82	0.0001105
G217B_6187	-1.83	0.0454699
G217B_7962	-1.83	3.19486e-05
G217B_1077	-1.84	0.0594714
G217B_1899	-1.84	1.5256e-06
G217B_8631	-1.84	0.0562708
G217B_1468	-1.85	0.00551927
G217B_2066	-1.85	0.0758295
G217B_6645	-1.85	0.000307418
G217B_1926	-1.86	0.0768626
G217B_8011	-1.86	0.00434518
G217B_1611	-1.87	3.53325e-06
G217B_4785	-1.87	0.0864172
G217B_5163	-1.87	0.111802
G217B_5985	-1.88	6.06675e-06
G217B_6741	-1.88	0.0773763
G217B_7582	-1.89	0.0597923
G217B_8595	-1.89	0.0385763
G217B_1222	-1.9	0.077379
G217B_3025	-1.9	0.0931361
G217B_4353	-1.9	0.00151034
G217B_5017	-1.9	0.00148273
G217B_7372	-1.91	0.449269
G217B_7982	-1.91	0.0506144
G217B_1893	-1.92	0.00645079
G217B_1310	-1.93	0.00718098
G217B_6527	-1.93	0.123847
G217B_8022	-1.93	6.41433e-08
G217B_7720	-1.94	1.11911e-07
G217B_8289	-1.95	0.0531247
G217B_0428	-1.96	0.0084023
G217B_2321	-1.96	1.5676e-08
G217B_4317	-1.96	0.160437
G217B_5066	-1.96	0.000152902
G217B_1408	-1.97	2.47064e-08
G217B_1704	-1.97	0.00017021
G217B_1689	-1.98	1.84028e-08
G217B_1908	-1.98	0.000533219
G217B_2153	-1.98	2.08094e-06
G217B_2221	-1.98	3.1601e-05
G217B_4954	-1.98	0.0456282
G217B_6898	-1.98	8.68632e-05
G217B_7282	-1.99	0.00542941
G217B_8124	-1.99	0.00140741
G217B_5384	-2	6.2512e-08
G217B_7892	-2	0.00106172
G217B_2362	-2.01	0.000171267
G217B_2403	-2.01	0.0535272
G217B_3098	-2.01	4.2599e-06
G217B_5181	-2.01	0.0017945
G217B_5627	-2.01	4.2418e-05
G217B_6947	-2.01	2.46891e-07
G217B_0729	-2.02	0.00116259
G217B_3211	-2.02	0.139224
G217B_8188	-2.02	1.13422e-06
G217B_8838	-2.02	0.0200418
G217B_1383	-2.03	0.00268456
G217B_1483	-2.03	0.0027328
G217B_1556	-2.03	1.34139e-06
G217B_2378	-2.03	0.00017351
G217B_3208	-2.03	2.45313e-05
G217B_4808	-2.03	0.095561
G217B_4828	-2.03	7.83255e-05
G217B_5577	-2.03	1.43687e-05
G217B_5110	-2.04	0.00640303
G217B_7712	-2.04	0.00080589
G217B_8786	-2.04	0.175057
G217B_3586	-2.05	4.99404e-06
G217B_3655	-2.05	0.00486393
G217B_4301	-2.05	0.00146422
G217B_4880	-2.05	0.00539276
G217B_7354	-2.05	0.0524842
G217B_8116	-2.05	0.00431178
G217B_0635	-2.06	3.42588e-06
G217B_1320	-2.06	4.20321e-07
G217B_6985	-2.06	0.0159672
G217B_0406	-2.07	0.0133582
G217B_0735	-2.07	8.48996e-08
G217B_3153	-2.07	1.28076e-07
G217B_1071	-2.08	2.56174e-05
G217B_0903	-2.09	3.39239e-05
G217B_1503	-2.09	0.016948
G217B_3364	-2.09	5.07455e-06
G217B_6610	-2.09	0.0022169
G217B_0555	-2.1	0.069681
G217B_1141	-2.1	0.0349924
G217B_1627	-2.1	0.000139142
G217B_6570	-2.1	0.000364685
G217B_0750	-2.11	2.02787e-07
G217B_2715	-2.11	0.000380604
G217B_3944	-2.11	5.70195e-06
G217B_7276	-2.11	0.00571546
G217B_1017	-2.12	0.0838141
G217B_2701	-2.12	2.03083e-05
G217B_4816	-2.12	0.153819
G217B_5230	-2.12	0.0651827
G217B_8224	-2.12	1.15277e-07
G217B_8472	-2.12	0.0279034
G217B_8731	-2.12	1.11243e-06
G217B_1033	-2.13	7.70175e-07
G217B_7993	-2.13	6.02117e-05
G217B_8051	-2.13	0.0260931
G217B_0266	-2.14	0.000630024
G217B_1340	-2.14	3.14741e-07
G217B_6533	-2.14	1.16948e-05
G217B_6954	-2.14	0.00577301
G217B_1108	-2.15	0.000351307
G217B_2313	-2.15	2.97311e-05
G217B_2587	-2.15	0.0941717
G217B_5362	-2.15	0.00417609
G217B_6744	-2.15	0.0382862
G217B_7232	-2.15	2.10402e-06
G217B_8171	-2.15	0.000460569
G217B_1499	-2.16	0.0710992
G217B_4198	-2.16	0.00338468
G217B_6538	-2.16	0.166868
G217B_7286	-2.16	0.00871812
G217B_8107	-2.16	0.0201556
G217B_8881	-2.16	0.082423
G217B_3626	-2.17	0.000632196
G217B_4425	-2.17	0.0229485
G217B_6436	-2.17	1.75944e-06
G217B_6763	-2.17	0.0281657
G217B_6892	-2.18	0.0730485
G217B_7240	-2.18	0.000336502
G217B_2553	-2.19	4.06103e-05
G217B_7494	-2.19	1.68507e-08
G217B_7927	-2.19	0.000713997
G217B_8877	-2.19	0.221109
G217B_0871	-2.2	0.193436
G217B_1546	-2.2	1.86001e-05
G217B_1644	-2.2	2.35076e-08
G217B_2190	-2.2	5.09805e-07
G217B_2614	-2.2	1.2318e-07
G217B_2937	-2.2	4.52157e-06
G217B_2980	-2.2	3.66712e-08
G217B_4226	-2.2	0.0206004
G217B_4468	-2.2	1.71016e-05
G217B_6094	-2.2	3.07648e-05
G217B_7704	-2.2	2.06462e-06
G217B_8169	-2.2	0.0380269
G217B_8339	-2.2	7.82043e-05
G217B_8343	-2.2	0.000122759
G217B_3398	-2.21	0.00333955
G217B_5263	-2.21	0.00193082
G217B_5569	-2.21	0.000138492
G217B_7023	-2.21	6.86923e-06
G217B_8542	-2.21	0.00247988
G217B_1693	-2.22	0.000980718
G217B_1975	-2.22	4.77793e-06
G217B_2394	-2.22	0.000966144
G217B_2799	-2.22	2.41053e-05
G217B_3627	-2.22	7.73574e-07
G217B_4331	-2.23	0.00925891
G217B_6963	-2.23	4.18081e-05
G217B_8428	-2.23	0.0126576
G217B_2113	-2.24	0.00541118
G217B_7422	-2.24	7.60846e-09
G217B_8133	-2.24	0.0141313
G217B_4140	-2.25	0.000198464
G217B_6203	-2.25	0.0556255
G217B_6443	-2.25	0.0502246
G217B_8873	-2.25	0.00275846
G217B_2770	-2.26	0.0319587
G217B_3063	-2.26	6.17483e-05
G217B_5266	-2.26	9.992e-07
G217B_6749	-2.26	1.77568e-07
G217B_7058	-2.26	0.0208702
G217B_6327	-2.27	1.00692e-06
G217B_7844	-2.27	6.2512e-08
G217B_8296	-2.27	8.72765e-08
G217B_4480	-2.28	7.82587e-06
G217B_5857	-2.28	2.85762e-06
G217B_0082	-2.29	4.6175e-08
G217B_0431	-2.29	1.59098e-07
G217B_0679	-2.29	0.0119422
G217B_3782	-2.29	0.00171366
G217B_4063	-2.29	2.40035e-06
G217B_5948	-2.29	4.66894e-08
G217B_6119	-2.29	9.55754e-08
G217B_6717	-2.29	0.00704812
G217B_3456	-2.3	0.000818506
G217B_4037	-2.3	4.63511e-05
G217B_5053	-2.3	1.77223e-08
G217B_8495	-2.3	2.44155e-06
G217B_8633	-2.3	8.65671e-08
G217B_0843	-2.31	0.0215334
G217B_1013	-2.31	3.05349e-07
G217B_1105	-2.31	0.0621936
G217B_3662	-2.31	1.72926e-08
G217B_4374	-2.31	0.000282793
G217B_4556	-2.31	1.09176e-07
G217B_6182	-2.31	4.49262e-06
G217B_8637	-2.31	0.0344978
G217B_2096	-2.32	0.0714869
G217B_2702	-2.32	0.000288382
G217B_5169	-2.32	0.139087
G217B_7907	-2.32	0.0855195
G217B_8670	-2.32	0.0343539
G217B_3584	-2.33	7.47632e-08
G217B_3667	-2.33	6.35491e-07
G217B_5094	-2.33	8.17593e-05
G217B_5887	-2.33	2.64989e-07
G217B_8750	-2.33	0.00476436
G217B_0497	-2.34	8.44452e-07
G217B_0764	-2.34	3.11911e-09
G217B_2185	-2.34	2.18445e-06
G217B_2996	-2.34	4.1663e-06
G217B_4348	-2.34	0.0260037
G217B_0645	-2.35	1.801e-05
G217B_1981	-2.35	0.00423787
G217B_6131	-2.35	0.137815
G217B_6529	-2.35	4.77793e-06
G217B_0748	-2.36	1.61541e-06
G217B_0875	-2.36	3.80116e-07
G217B_3847	-2.36	0.00850896
G217B_5483	-2.36	0.0926976
G217B_5502	-2.36	0.111171
G217B_8973	-2.36	0.049655
G217B_5400	-2.37	0.0414328
G217B_5524	-2.37	3.76614e-06
G217B_5811	-2.37	0.026084
G217B_6391	-2.37	9.6791e-07
G217B_8017	-2.37	0.00379402
G217B_1355	-2.38	5.11017e-07
G217B_2554	-2.38	0.000934331
G217B_3247	-2.38	0.014672
G217B_5286	-2.38	2.72018e-08
G217B_6067	-2.38	9.84145e-06
G217B_7259	-2.38	0.0539188
G217B_7406	-2.38	4.88619e-07
G217B_7725	-2.38	6.34486e-08
G217B_8079	-2.38	0.00349892
G217B_8147	-2.38	4.56802e-06
G217B_5357	-2.39	3.01103e-09
G217B_5560	-2.39	6.746e-05
G217B_6286	-2.39	0.00767254
G217B_6638	-2.39	1.88235e-06
G217B_6906	-2.39	3.06462e-07
G217B_8005	-2.39	3.57707e-08
G217B_8032	-2.39	0.00319979
G217B_8736	-2.39	1.71713e-07
G217B_0099	-2.4	4.96302e-09
G217B_1107	-2.4	8.87267e-08
G217B_3896	-2.4	0.0161212
G217B_4856	-2.4	0.00281255
G217B_4898	-2.4	0.00850896
G217B_5851	-2.4	1.97199e-08
G217B_6461	-2.4	0.000201087
G217B_6619	-2.4	3.38172e-06
G217B_6691	-2.4	3.47673e-10
G217B_6806	-2.4	1.94684e-07
G217B_7697	-2.4	2.2634e-08
G217B_7772	-2.4	0.000100588
G217B_2134	-2.41	2.74181e-05
G217B_3160	-2.41	9.66647e-05
G217B_3848	-2.41	2.42959e-09
G217B_5715	-2.41	4.86361e-07
G217B_8127	-2.41	9.36098e-06
G217B_8829	-2.41	5.99783e-05
G217B_0727	-2.42	2.07227e-06
G217B_2090	-2.42	1.33679e-07
G217B_4763	-2.42	0.00098881
G217B_6341	-2.42	3.32777e-08
G217B_7666	-2.42	4.66166e-08
G217B_1106	-2.43	0.0224009
G217B_2489	-2.43	0.00100516
G217B_5429	-2.43	3.30609e-05
G217B_5447	-2.43	0.0331164
G217B_7003	-2.43	7.40818e-06
G217B_0343	-2.44	4.33415e-08
G217B_1702	-2.44	0.00498423
G217B_4090	-2.44	0.0461913
G217B_4917	-2.44	6.65917e-08
G217B_5583	-2.44	7.1881e-07
G217B_5775	-2.44	2.7183e-08
G217B_6162	-2.44	3.01103e-09
G217B_8457	-2.44	0.0448323
G217B_0059	-2.45	0.0168958
G217B_0459	-2.45	0.000582354
G217B_0969	-2.45	0.0437711
G217B_1075	-2.45	6.57291e-07
G217B_5141	-2.45	0.0123976
G217B_7057	-2.45	0.000255149
G217B_7741	-2.45	0.00158122
G217B_7894	-2.45	0.00396574
G217B_8508	-2.45	0.0251687
G217B_1567	-2.46	2.10889e-06
G217B_1602	-2.46	0.146078
G217B_3581	-2.46	6.15724e-09
G217B_4600	-2.46	1.63475e-05
G217B_4760	-2.46	1.19762e-07
G217B_4946	-2.46	4.40823e-07
G217B_5004	-2.46	0.0204124
G217B_5373	-2.46	1.12717e-09
G217B_5867	-2.46	2.63966e-07
G217B_6632	-2.46	0.000701279
G217B_7043	-2.46	0.0797305
G217B_7114	-2.46	8.78697e-07
G217B_8809	-2.46	3.56115e-07
G217B_1153	-2.47	0.000728224
G217B_1566	-2.47	2.50987e-08
G217B_2486	-2.47	0.0152066
G217B_1332	-2.48	0.0516636
G217B_2804	-2.48	1.22929e-06
G217B_7692	-2.48	0.00897612
G217B_8536	-2.48	1.24992e-07
G217B_1160	-2.49	1.11116e-07
G217B_1887	-2.49	1.65292e-07
G217B_2365	-2.49	0.0398086
G217B_3869	-2.49	0.112419
G217B_4737	-2.49	3.80116e-07
G217B_7627	-2.49	0.0169893
G217B_8697	-2.49	0.00370049
G217B_8768	-2.49	2.22858e-07
G217B_0525	-2.5	0.0178457
G217B_1226	-2.5	0.0174592
G217B_3537	-2.5	2.70462e-09
G217B_5746	-2.5	0.0145752
G217B_6545	-2.5	0.00101911
G217B_8566	-2.5	8.00847e-05
G217B_3897	-2.51	0.000109824
G217B_4726	-2.51	3.08034e-06
G217B_5699	-2.51	2.77556e-05
G217B_5821	-2.51	1.68768e-09
G217B_7051	-2.51	9.62357e-07
G217B_7336	-2.51	0.0601947
G217B_0734	-2.52	0.000100549
G217B_1959	-2.52	0.000536246
G217B_3307	-2.52	2.32451e-05
G217B_5540	-2.52	2.1515e-07
G217B_5966	-2.52	0.00140362
G217B_0784	-2.53	1.30143e-06
G217B_1729	-2.53	0.0242963
G217B_2349	-2.53	8.31978e-06
G217B_2546	-2.53	0.0378127
G217B_3455	-2.53	6.27638e-07
G217B_3633	-2.53	4.24207e-05
G217B_5730	-2.53	9.41351e-10
G217B_6745	-2.53	0.000988366
G217B_3817	-2.54	0.00341674
G217B_5678	-2.54	8.85669e-07
G217B_7249	-2.54	0.0091151
G217B_7819	-2.54	0.00503643
G217B_0927	-2.55	0.0321564
G217B_1112	-2.55	6.47781e-09
G217B_1412	-2.55	0.000118955
G217B_2027	-2.55	2.63261e-06
G217B_2086	-2.55	4.31852e-10
G217B_2827	-2.55	1.47229e-08
G217B_3502	-2.55	3.52391e-07
G217B_5515	-2.55	0.0151141
G217B_5601	-2.55	1.11405e-05
G217B_6363	-2.55	1.00844e-09
G217B_8734	-2.55	0.00161411
G217B_0023	-2.56	0.0166308
G217B_0499	-2.56	0.0155966
G217B_4138	-2.56	0.00364067
G217B_4399	-2.56	0.00130602
G217B_4640	-2.56	7.65252e-07
G217B_5217	-2.56	1.15277e-07
G217B_7171	-2.56	1.39426e-07
G217B_8372	-2.56	2.34644e-07
G217B_8779	-2.56	1.40579e-07
G217B_0454	-2.57	3.22855e-07
G217B_1019	-2.57	1.31464e-08
G217B_1691	-2.57	0.00171562
G217B_2910	-2.57	1.31545e-06
G217B_4136	-2.57	1.89316e-05
G217B_6477	-2.57	0.0739511
G217B_6920	-2.57	0.000298187
G217B_8307	-2.57	6.57637e-06
G217B_8432	-2.57	0.00875976
G217B_0625	-2.58	0.0150945
G217B_1039	-2.58	5.17307e-08
G217B_3875	-2.58	9.45867e-06
G217B_5024	-2.58	0.0293883
G217B_6012	-2.58	1.34139e-06
G217B_7281	-2.58	0.048377
G217B_7785	-2.58	0.0400351
G217B_8941	-2.58	4.29972e-07
G217B_1470	-2.59	7.21461e-05
G217B_2516	-2.59	9.047e-09
G217B_2767	-2.59	1.88515e-06
G217B_2807	-2.59	2.66213e-06
G217B_4921	-2.59	3.79052e-08
G217B_6724	-2.59	0.000849134
G217B_8928	-2.59	0.0373764
G217B_0540	-2.6	0.0508711
G217B_2080	-2.6	4.16574e-09
G217B_5510	-2.6	3.87887e-07
G217B_5720	-2.6	1.09801e-08
G217B_6293	-2.6	0.0162799
G217B_7579	-2.6	0.0125786
G217B_8890	-2.6	0.000722444
G217B_0909	-2.61	0.0149929
G217B_1670	-2.61	0.00271102
G217B_1970	-2.61	0.0230974
G217B_2641	-2.61	1.2966e-08
G217B_3857	-2.61	1.76712e-06
G217B_4669	-2.61	3.04662e-09
G217B_4833	-2.61	0.0117959
G217B_6006	-2.61	0.000767058
G217B_0563	-2.62	1.24019e-06
G217B_0747	-2.62	2.76027e-10
G217B_0906	-2.62	0.000347636
G217B_1164	-2.62	3.69773e-09
G217B_2578	-2.62	0.0467936
G217B_3982	-2.62	2.83189e-08
G217B_4743	-2.62	0.118439
G217B_8597	-2.62	1.05434e-08
G217B_8641	-2.62	0.00776753
G217B_1168	-2.63	6.31466e-10
G217B_1781	-2.63	2.47837e-08
G217B_2788	-2.63	0.00404798
G217B_2819	-2.63	3.75418e-06
G217B_3002	-2.63	0.0661888
G217B_3436	-2.63	2.98343e-05
G217B_4087	-2.63	9.13469e-05
G217B_4319	-2.63	7.99674e-08
G217B_5102	-2.63	3.82764e-08
G217B_6525	-2.63	1.18464e-08
G217B_6822	-2.63	3.22173e-07
G217B_7104	-2.63	0.0086945
G217B_8184	-2.63	1.7041e-07
G217B_0899	-2.64	0.00102887
G217B_0976	-2.64	0.0621305
G217B_1156	-2.64	0.010444
G217B_1766	-2.64	5.00779e-05
G217B_1929	-2.64	0.016876
G217B_2262	-2.64	0.000415829
G217B_2851	-2.64	5.38274e-06
G217B_3373	-2.64	0.0224913
G217B_3781	-2.64	0.000654553
G217B_4329	-2.64	0.00902429
G217B_6237	-2.64	0.0339725
G217B_7986	-2.64	5.0507e-09
G217B_8445	-2.64	1.29952e-07
G217B_0305	-2.65	7.13788e-08
G217B_0556	-2.65	8.76162e-05
G217B_1392	-2.65	7.92966e-10
G217B_3844	-2.65	0.0135773
G217B_3894	-2.65	1.1995e-09
G217B_5476	-2.65	4.01933e-08
G217B_6413	-2.65	0.0255786
G217B_8692	-2.65	2.17104e-07
G217B_8835	-2.65	2.94575e-09
G217B_0057	-2.66	5.2876e-05
G217B_0954	-2.66	1.69826e-10
G217B_1283	-2.66	0.0332138
G217B_5138	-2.66	0.00140374
G217B_5449	-2.66	1.88371e-07
G217B_7540	-2.66	0.00418252
G217B_7789	-2.66	4.96219e-09
G217B_0582	-2.67	9.43931e-05
G217B_2009	-2.67	5.23334e-07
G217B_5077	-2.67	5.14506e-05
G217B_5086	-2.67	0.00252442
G217B_7084	-2.67	1.89423e-08
G217B_1314	-2.68	5.91083e-08
G217B_1497	-2.68	7.74183e-05
G217B_3368	-2.68	9.20657e-10
G217B_3513	-2.68	6.28826e-07
G217B_4161	-2.68	1.96793e-09
G217B_5366	-2.68	5.83556e-09
G217B_5732	-2.68	4.00772e-06
G217B_6553	-2.68	0.0409375
G217B_0516	-2.69	1.47778e-08
G217B_2671	-2.69	6.1016e-08
G217B_4565	-2.69	1.55066e-06
G217B_4884	-2.69	1.18567e-08
G217B_7269	-2.69	8.18477e-07
G217B_7920	-2.69	5.53999e-09
G217B_8867	-2.69	3.79399e-05
G217B_1028	-2.7	3.72181e-07
G217B_2022	-2.7	0.00487786
G217B_2034	-2.7	0.000843532
G217B_2683	-2.7	0.0197388
G217B_2998	-2.7	0.00718142
G217B_5445	-2.7	0.0232315
G217B_6035	-2.7	0.000375738
G217B_6325	-2.7	7.85101e-05
G217B_7106	-2.7	9.19068e-09
G217B_8141	-2.7	9.64758e-10
G217B_0367	-2.71	1.16994e-09
G217B_3171	-2.71	1.14954e-07
G217B_3187	-2.71	0.0567897
G217B_3648	-2.71	2.1515e-07
G217B_5607	-2.71	5.4007e-05
G217B_6722	-2.71	4.44608e-07
G217B_7622	-2.71	1.94101e-09
G217B_0437	-2.72	0.0127716
G217B_1864	-2.72	0.000110061
G217B_5136	-2.72	0.000283477
G217B_6247	-2.72	4.4861e-08
G217B_6832	-2.72	2.23429e-09
G217B_8248	-2.72	8.72494e-08
G217B_8569	-2.72	6.17483e-05
G217B_0265	-2.73	8.44593e-08
G217B_2235	-2.73	0.00462596
G217B_4155	-2.73	3.4482e-09
G217B_8359	-2.73	2.83198e-06
G217B_8927	-2.73	1.64912e-07
G217B_0320	-2.74	3.66325e-09
G217B_2041	-2.74	0.00013321
G217B_2413	-2.74	0.000195164
G217B_2898	-2.74	0.0413194
G217B_4264	-2.74	0.0161704
G217B_4338	-2.74	3.80529e-09
G217B_4847	-2.74	3.94585e-08
G217B_6160	-2.74	0.0851962
G217B_6236	-2.74	0.000869187
G217B_0672	-2.75	0.036034
G217B_0884	-2.75	0.00487786
G217B_1373	-2.75	5.9687e-09
G217B_3856	-2.75	1.59297e-06
G217B_5714	-2.75	1.50879e-09
G217B_6914	-2.75	3.01801e-08
G217B_7843	-2.75	8.95754e-07
G217B_0135	-2.76	0.00358732
G217B_1126	-2.76	1.51967e-07
G217B_3984	-2.76	0.00432159
G217B_6500	-2.76	1.90806e-07
G217B_6760	-2.76	0.00461134
G217B_0711	-2.77	5.48444e-07
G217B_3501	-2.77	7.991e-11
G217B_3906	-2.77	1.7381e-09
G217B_3908	-2.77	5.19349e-09
G217B_3996	-2.77	1.04455e-08
G217B_5174	-2.77	1.34313e-08
G217B_5505	-2.77	0.00307232
G217B_5856	-2.77	2.45634e-08
G217B_6938	-2.77	0.00646764
G217B_1258	-2.78	3.66752e-09
G217B_1265	-2.78	7.67976e-09
G217B_2817	-2.78	1.77412e-07
G217B_5002	-2.78	5.52231e-08
G217B_5010	-2.78	0.0031804
G217B_5534	-2.78	0.0224009
G217B_5955	-2.78	0.000440046
G217B_6411	-2.78	0.00019566
G217B_6756	-2.78	1.77568e-07
G217B_6757	-2.78	9.7141e-10
G217B_6943	-2.78	0.000261796
G217B_7080	-2.78	4.49255e-10
G217B_7746	-2.78	4.74273e-10
G217B_1738	-2.79	0.0130202
G217B_1796	-2.79	0.00045111
G217B_2318	-2.79	4.23855e-07
G217B_3394	-2.79	2.39007e-06
G217B_6420	-2.79	0.00106772
G217B_6788	-2.79	3.05901e-05
G217B_7744	-2.79	0.00380018
G217B_8170	-2.79	4.54186e-08
G217B_8244	-2.79	2.11229e-07
G217B_0188	-2.8	0.0233696
G217B_0574	-2.8	2.95114e-07
G217B_1326	-2.8	5.17307e-08
G217B_3936	-2.8	4.30796e-09
G217B_4699	-2.8	9.11394e-09
G217B_5742	-2.8	1.5256e-06
G217B_7860	-2.8	0.0380637
G217B_7998	-2.8	4.97778e-11
G217B_8713	-2.8	1.32694e-09
G217B_0026	-2.81	2.50823e-07
G217B_0496	-2.81	1.76532e-09
G217B_1272	-2.81	1.94815e-05
G217B_2451	-2.81	3.69329e-09
G217B_2479	-2.81	0.00313719
G217B_5478	-2.81	7.05531e-09
G217B_5735	-2.81	6.69117e-10
G217B_6209	-2.81	3.84354e-09
G217B_6603	-2.81	0.0310424
G217B_7255	-2.81	9.30605e-08
G217B_8601	-2.81	8.18064e-09
G217B_2750	-2.82	7.07293e-10
G217B_3254	-2.82	1.54173e-06
G217B_3865	-2.82	4.21513e-08
G217B_4167	-2.82	9.92648e-06
G217B_4359	-2.82	9.26072e-08
G217B_4607	-2.82	1.50957e-07
G217B_4778	-2.82	0.0218744
G217B_4800	-2.82	0.0336063
G217B_6370	-2.82	0.000565719
G217B_7045	-2.82	0.0511194
G217B_8623	-2.82	6.43008e-08
G217B_2252	-2.83	0.0133445
G217B_3511	-2.83	4.86049e-10
G217B_3843	-2.83	4.49e-05
G217B_4918	-2.83	0.125113
G217B_8220	-2.83	1.108e-06
G217B_1197	-2.84	0.128639
G217B_2946	-2.84	9.84223e-09
G217B_3264	-2.84	2.76057e-09
G217B_3440	-2.84	2.29269e-07
G217B_3929	-2.84	2.56804e-05
G217B_4125	-2.84	4.14965e-08
G217B_6980	-2.84	1.77598e-09
G217B_7176	-2.84	0.0076168
G217B_7752	-2.84	0.0410227
G217B_7947	-2.84	7.20875e-07
G217B_8795	-2.84	0.000232742
G217B_8862	-2.84	6.84032e-06
G217B_1656	-2.85	0.000271136
G217B_2312	-2.85	5.82632e-08
G217B_3642	-2.85	2.51632e-08
G217B_4415	-2.85	2.55207e-06
G217B_7052	-2.85	0.000376832
G217B_7135	-2.85	0.000126358
G217B_8042	-2.85	5.7049e-06
G217B_8530	-2.85	0.000130318
G217B_8827	-2.85	0.00930657
G217B_8970	-2.85	0.00166392
G217B_0511	-2.86	0.00448787
G217B_1457	-2.86	1.63574e-07
G217B_2545	-2.86	0.0181741
G217B_4481	-2.86	7.67181e-05
G217B_4700	-2.86	0.00014099
G217B_4949	-2.86	0.00358732
G217B_5923	-2.86	6.07557e-06
G217B_6021	-2.86	2.98318e-07
G217B_6228	-2.86	1.05378e-05
G217B_6537	-2.86	2.51571e-09
G217B_6608	-2.86	7.99419e-07
G217B_7465	-2.86	6.14415e-05
G217B_7669	-2.86	2.23429e-09
G217B_8039	-2.86	1.19758e-09
G217B_1939	-2.87	0.0149588
G217B_3120	-2.87	1.07894e-07
G217B_3600	-2.87	7.03067e-07
G217B_4436	-2.87	2.7347e-06
G217B_8195	-2.87	0.00311988
G217B_8206	-2.87	0.0132441
G217B_8582	-2.87	6.07581e-06
G217B_1271	-2.88	9.44894e-07
G217B_2882	-2.88	1.2547e-05
G217B_3545	-2.88	0.0988309
G217B_3635	-2.88	1.09449e-08
G217B_3833	-2.88	2.01914e-10
G217B_3999	-2.88	1.55521e-06
G217B_4237	-2.88	3.79644e-08
G217B_4693	-2.88	8.0017e-08
G217B_5360	-2.88	7.83289e-11
G217B_2386	-2.89	5.10465e-08
G217B_2829	-2.89	1.22313e-08
G217B_3312	-2.89	1.04788e-09
G217B_4656	-2.89	0.00135901
G217B_8142	-2.89	3.01394e-06
G217B_8728	-2.89	5.39898e-10
G217B_3673	-2.9	0.0187839
G217B_5522	-2.9	6.66877e-10
G217B_7822	-2.9	1.37721e-10
G217B_8760	-2.9	5.22138e-06
G217B_8839	-2.9	2.0968e-10
G217B_0434	-2.91	2.5701e-07
G217B_1715	-2.91	2.31973e-09
G217B_5065	-2.91	3.04602e-08
G217B_5162	-2.91	1.76688e-10
G217B_6323	-2.91	2.69066e-07
G217B_6375	-2.91	1.35031e-10
G217B_6636	-2.91	2.55148e-09
G217B_6845	-2.91	5.02109e-08
G217B_7112	-2.91	2.62924e-10
G217B_1113	-2.92	5.08019e-06
G217B_3256	-2.92	9.43666e-05
G217B_5704	-2.92	5.50746e-06
G217B_6334	-2.92	9.31607e-11
G217B_1286	-2.93	2.13869e-06
G217B_1608	-2.93	1.78594e-05
G217B_1687	-2.93	4.59408e-06
G217B_2139	-2.93	4.61054e-08
G217B_2248	-2.93	0.181811
G217B_3533	-2.93	8.79493e-07
G217B_3988	-2.93	7.38379e-09
G217B_4021	-2.93	1.30013e-07
G217B_5283	-2.93	3.76747e-08
G217B_5844	-2.93	6.9622e-09
G217B_6065	-2.93	0.00707896
G217B_6960	-2.93	9.63206e-09
G217B_2143	-2.94	0.00477883
G217B_3488	-2.94	0.0399252
G217B_3831	-2.94	3.43726e-09
G217B_4079	-2.94	2.28442e-07
G217B_5494	-2.94	6.03318e-09
G217B_0360	-2.95	1.26693e-09
G217B_4654	-2.95	1.77021e-08
G217B_6139	-2.95	0.0528552
G217B_7346	-2.95	2.08863e-07
G217B_8089	-2.95	1.87875e-08
G217B_0977	-2.96	3.85626e-10
G217B_2083	-2.96	8.7986e-10
G217B_2419	-2.96	0.120966
G217B_2875	-2.96	0.000222407
G217B_3960	-2.96	4.78395e-10
G217B_6475	-2.96	2.55829e-07
G217B_8730	-2.96	8.69351e-10
G217B_0025	-2.97	1.66959e-06
G217B_0359	-2.97	6.22446e-05
G217B_0798	-2.97	0.00860381
G217B_1042	-2.97	0.000416621
G217B_1387	-2.97	5.5713e-07
G217B_3258	-2.97	3.64747e-11
G217B_3314	-2.97	0.00965519
G217B_3361	-2.97	6.00106e-10
G217B_3469	-2.97	4.77252e-11
G217B_4492	-2.97	1.56888e-07
G217B_5653	-2.97	1.78704e-07
G217B_7593	-2.97	1.53148e-07
G217B_8012	-2.97	1.90737e-09
G217B_8743	-2.97	0.0468335
G217B_8834	-2.97	1.8243e-09
G217B_0273	-2.98	1.01379e-05
G217B_0755	-2.98	6.44261e-09
G217B_1826	-2.98	0.0497108
G217B_2128	-2.98	1.48269e-09
G217B_2194	-2.98	4.72564e-08
G217B_3135	-2.98	0.0373764
G217B_3336	-2.98	2.94946e-10
G217B_4108	-2.98	0.159176
G217B_4579	-2.98	0.0751747
G217B_4789	-2.98	1.89689e-10
G217B_5067	-2.98	0.00154936
G217B_5434	-2.98	8.78447e-09
G217B_5939	-2.98	4.79337e-05
G217B_6072	-2.98	6.94627e-11
G217B_6662	-2.98	4.05001e-10
G217B_1178	-2.99	0.013434
G217B_2759	-2.99	2.66459e-07
G217B_4127	-2.99	7.65252e-07
G217B_4712	-2.99	2.05827e-08
G217B_4738	-2.99	0.0198787
G217B_5822	-2.99	0.000592796
G217B_6297	-2.99	4.37786e-10
G217B_7076	-2.99	4.30796e-09
G217B_0918	-3	0.00903054
G217B_2619	-3	1.60251e-08
G217B_4192	-3	2.00356e-07
G217B_4855	-3	1.30012e-08
G217B_5600	-3	1.15802e-10
G217B_7194	-3	1.18949e-10
G217B_7737	-3	0.000413236
G217B_8616	-3	1.77267e-05
G217B_8796	-3	1.96848e-09
G217B_0429	-3.01	3.52144e-08
G217B_0714	-3.01	3.8371e-09
G217B_1002	-3.01	2.1515e-07
G217B_1127	-3.01	7.86033e-08
G217B_2001	-3.01	4.01847e-08
G217B_2784	-3.01	2.23068e-07
G217B_2812	-3.01	2.72691e-10
G217B_2935	-3.01	5.0507e-09
G217B_3770	-3.01	3.85626e-10
G217B_5081	-3.01	1.0505e-08
G217B_5156	-3.01	1.01782e-10
G217B_5350	-3.01	0.0010042
G217B_5417	-3.01	0.0356901
G217B_6185	-3.01	3.80465e-10
G217B_0749	-3.02	4.15854e-09
G217B_4151	-3.02	2.44251e-09
G217B_4460	-3.02	2.32606e-07
G217B_5173	-3.02	5.94282e-06
G217B_5603	-3.02	0.0143987
G217B_6689	-3.02	1.09135e-06
G217B_7107	-3.02	9.76638e-10
G217B_7153	-3.02	0.0227631
G217B_1469	-3.03	3.00022e-08
G217B_2824	-3.03	3.00022e-08
G217B_3390	-3.03	4.18114e-08
G217B_4936	-3.03	8.30661e-10
G217B_5117	-3.03	6.12075e-08
G217B_7241	-3.03	1.82081e-07
G217B_8438	-3.03	0.0349072
G217B_8810	-3.03	1.15609e-09
G217B_0328	-3.04	7.75404e-10
G217B_0806	-3.04	6.59226e-10
G217B_1476	-3.04	1.95274e-10
G217B_2818	-3.04	2.13768e-06
G217B_4048	-3.04	1.04455e-08
G217B_4324	-3.04	4.1663e-06
G217B_6115	-3.04	0.00248822
G217B_7082	-3.04	4.78395e-10
G217B_8787	-3.04	0.000471577
G217B_0129	-3.05	3.71059e-11
G217B_0524	-3.05	1.73832e-09
G217B_0629	-3.05	1.14046e-09
G217B_0632	-3.05	0.00860381
G217B_1092	-3.05	2.53673e-09
G217B_1096	-3.05	2.53673e-09
G217B_2020	-3.05	0.0008164
G217B_2872	-3.05	8.90875e-05
G217B_3949	-3.05	5.22814e-09
G217B_4927	-3.05	0.000387017
G217B_7793	-3.05	0.000473051
G217B_8057	-3.05	3.36389e-07
G217B_0695	-3.06	0.000735903
G217B_1137	-3.06	1.26281e-09
G217B_2236	-3.06	1.81088e-07
G217B_2404	-3.06	0.0171224
G217B_3912	-3.06	9.24158e-09
G217B_5069	-3.06	2.3619e-06
G217B_5133	-3.06	1.68515e-07
G217B_6909	-3.06	5.48444e-07
G217B_7418	-3.06	0.00106774
G217B_7738	-3.06	4.6175e-08
G217B_8677	-3.06	0.0169083
G217B_1756	-3.07	1.21389e-06
G217B_1803	-3.07	1.62944e-09
G217B_3446	-3.07	1.53184e-09
G217B_4311	-3.07	1.18865e-07
G217B_4337	-3.07	2.09753e-05
G217B_5154	-3.07	2.50987e-08
G217B_7168	-3.07	0.00788276
G217B_7362	-3.07	9.11394e-09
G217B_8515	-3.07	5.71264e-07
G217B_8611	-3.07	7.034e-08
G217B_0783	-3.08	4.4108e-09
G217B_1551	-3.08	9.12738e-08
G217B_3628	-3.08	7.40896e-10
G217B_6429	-3.08	1.16143e-08
G217B_6983	-3.08	2.05555e-06
G217B_7840	-3.08	0.00970478
G217B_8094	-3.08	3.34548e-10
G217B_8207	-3.08	2.36319e-09
G217B_8922	-3.08	0.00320489
G217B_4062	-3.09	1.97199e-08
G217B_4758	-3.09	1.18106e-08
G217B_4849	-3.09	6.79202e-06
G217B_5813	-3.09	2.34434e-07
G217B_6001	-3.09	9.33751e-10
G217B_7703	-3.09	6.62956e-10
G217B_8040	-3.09	8.74383e-10
G217B_0541	-3.1	2.40734e-08
G217B_0566	-3.1	1.15647e-09
G217B_1180	-3.1	0.000416525
G217B_1264	-3.1	0.00476518
G217B_2046	-3.1	3.60598e-07
G217B_3585	-3.1	0.00380228
G217B_3675	-3.1	2.94807e-06
G217B_4982	-3.1	5.69557e-09
G217B_6536	-3.1	1.27658e-07
G217B_7054	-3.1	8.21143e-11
G217B_7148	-3.1	3.43714e-07
G217B_8130	-3.1	9.93407e-08
G217B_1391	-3.11	2.73067e-06
G217B_1645	-3.11	7.507e-07
G217B_1897	-3.11	6.67058e-06
G217B_2081	-3.11	9.36304e-08
G217B_4116	-3.11	6.7312e-07
G217B_5019	-3.11	0.000301531
G217B_5780	-3.11	0.00110319
G217B_7347	-3.11	0.000387017
G217B_7376	-3.11	5.18713e-10
G217B_7408	-3.11	9.44894e-07
G217B_8402	-3.11	0.0204964
G217B_0648	-3.12	5.93486e-09
G217B_1354	-3.12	2.35158e-06
G217B_1378	-3.12	5.74684e-07
G217B_2109	-3.12	4.30796e-09
G217B_2526	-3.12	9.85566e-11
G217B_3353	-3.12	8.49385e-06
G217B_4531	-3.12	0.0102827
G217B_6025	-3.12	1.68807e-07
G217B_7440	-3.12	0.00230964
G217B_7554	-3.12	7.57574e-10
G217B_7877	-3.12	2.13425e-10
G217B_8625	-3.12	1.9486e-06
G217B_0577	-3.13	1.86412e-07
G217B_1211	-3.13	2.72185e-08
G217B_1660	-3.13	0.00146422
G217B_2527	-3.13	1.02178e-09
G217B_4274	-3.13	1.03704e-06
G217B_4765	-3.13	0.000936209
G217B_6183	-3.13	9.04691e-07
G217B_6840	-3.13	1.76688e-10
G217B_7458	-3.13	1.28951e-08
G217B_8308	-3.13	0.00091593
G217B_8521	-3.13	4.83107e-11
G217B_0202	-3.14	1.41916e-07
G217B_0532	-3.14	2.13425e-10
G217B_1263	-3.14	7.75104e-11
G217B_1581	-3.14	0.0259751
G217B_1652	-3.14	1.85792e-10
G217B_2110	-3.14	6.30093e-07
G217B_2197	-3.14	2.73275e-09
G217B_4212	-3.14	1.13938e-09
G217B_5317	-3.14	0.00515832
G217B_6290	-3.14	0.00332422
G217B_7161	-3.14	9.12738e-08
G217B_8382	-3.14	1.68674e-10
G217B_0423	-3.15	1.81484e-08
G217B_2120	-3.15	2.47064e-08
G217B_3137	-3.15	3.59919e-07
G217B_5300	-3.15	7.05619e-09
G217B_5932	-3.15	4.15696e-07
G217B_5934	-3.15	0.00567543
G217B_6320	-3.15	0.00173687
G217B_8720	-3.15	2.30551e-09
G217B_0337	-3.16	0.0181741
G217B_1119	-3.16	1.46724e-07
G217B_1576	-3.16	3.69742e-07
G217B_2544	-3.16	2.06104e-08
G217B_5021	-3.16	2.38599e-07
G217B_6307	-3.16	0.000589523
G217B_6412	-3.16	2.94575e-09
G217B_8120	-3.16	8.90875e-05
G217B_0126	-3.17	3.0025e-09
G217B_0291	-3.17	0.00796113
G217B_3029	-3.17	4.23333e-09
G217B_3392	-3.17	1.62484e-07
G217B_3450	-3.17	2.52674e-09
G217B_3834	-3.17	9.88897e-07
G217B_4185	-3.17	0.00149654
G217B_8522	-3.17	7.11073e-07
G217B_1065	-3.18	0.00303756
G217B_3037	-3.18	2.39548e-07
G217B_5142	-3.18	4.20963e-07
G217B_5885	-3.18	0.000152541
G217B_6011	-3.18	3.90554e-05
G217B_6746	-3.18	0.000373459
G217B_6935	-3.18	1.23633e-08
G217B_8096	-3.18	7.22671e-10
G217B_8186	-3.18	1.68515e-07
G217B_8253	-3.18	1.07028e-07
G217B_8638	-3.18	7.22671e-10
G217B_8908	-3.18	0.0206703
G217B_8912	-3.18	1.92945e-10
G217B_0739	-3.19	2.80355e-07
G217B_1922	-3.19	0.030142
G217B_2214	-3.19	1.02548e-07
G217B_3639	-3.19	3.46725e-11
G217B_3705	-3.19	1.76688e-10
G217B_4316	-3.19	1.85966e-08
G217B_4810	-3.19	0.00604505
G217B_5335	-3.19	2.74743e-07
G217B_5516	-3.19	9.84098e-05
G217B_0217	-3.2	7.14875e-05
G217B_0545	-3.2	1.30901e-07
G217B_2830	-3.2	3.84354e-09
G217B_3181	-3.2	2.22078e-09
G217B_4533	-3.2	2.0275e-09
G217B_5773	-3.2	3.53289e-05
G217B_6116	-3.2	5.18713e-10
G217B_7004	-3.2	7.22256e-05
G217B_7374	-3.2	2.41212e-05
G217B_7797	-3.2	1.11946e-06
G217B_0785	-3.21	1.21145e-10
G217B_2119	-3.21	1.27807e-08
G217B_2492	-3.21	1.54315e-09
G217B_2994	-3.21	9.75476e-08
G217B_3710	-3.21	4.43592e-09
G217B_4919	-3.21	1.76742e-09
G217B_5039	-3.21	0.00146107
G217B_5050	-3.21	5.35553e-07
G217B_5661	-3.21	2.83198e-06
G217B_5664	-3.21	7.92966e-10
G217B_7474	-3.21	4.69624e-09
G217B_7734	-3.21	8.93503e-10
G217B_0196	-3.22	1.35136e-08
G217B_0622	-3.22	1.074e-07
G217B_1824	-3.22	1.01234e-07
G217B_2071	-3.22	6.36269e-11
G217B_2211	-3.22	2.06136e-08
G217B_2220	-3.22	2.8437e-07
G217B_4538	-3.22	2.33124e-10
G217B_5092	-3.22	1.46391e-09
G217B_5375	-3.22	0.00620249
G217B_5390	-3.22	4.11755e-06
G217B_5663	-3.22	6.77584e-11
G217B_6633	-3.22	1.00615e-07
G217B_7274	-3.22	0.00313148
G217B_7501	-3.22	8.76773e-06
G217B_8165	-3.22	0.000221078
G217B_8309	-3.22	4.78395e-10
G217B_1094	-3.23	0.000101928
G217B_1139	-3.23	2.95067e-11
G217B_1251	-3.23	0.00759692
G217B_2215	-3.23	1.47524e-09
G217B_3038	-3.23	6.91891e-10
G217B_3504	-3.23	0.000782673
G217B_4704	-3.23	3.79786e-10
G217B_5329	-3.23	3.72583e-09
G217B_5799	-3.23	1.73851e-10
G217B_6063	-3.23	9.19118e-11
G217B_6146	-3.23	2.13425e-10
G217B_7039	-3.23	7.19107e-07
G217B_7884	-3.23	0.00214949
G217B_8371	-3.23	0.000778841
G217B_0394	-3.24	7.875e-05
G217B_0674	-3.24	2.13318e-08
G217B_0778	-3.24	1.36178e-08
G217B_1318	-3.24	0.0384915
G217B_1411	-3.24	2.81059e-09
G217B_1814	-3.24	0.00739238
G217B_2401	-3.24	0.00127107
G217B_2955	-3.24	0.0513562
G217B_3167	-3.24	0.000426939
G217B_3346	-3.24	1.71596e-09
G217B_3363	-3.24	1.3631e-09
G217B_3913	-3.24	4.60812e-07
G217B_4845	-3.24	0.00452285
G217B_5241	-3.24	0.000967502
G217B_6238	-3.24	2.24841e-05
G217B_8174	-3.24	1.22944e-08
G217B_1025	-3.25	9.55088e-07
G217B_1069	-3.25	2.10622e-09
G217B_1136	-3.25	2.54302e-09
G217B_1151	-3.25	3.7164e-08
G217B_2954	-3.25	0.00154936
G217B_4189	-3.25	1.40916e-09
G217B_4586	-3.25	9.2127e-07
G217B_4648	-3.25	7.94565e-09
G217B_4819	-3.25	0.000186956
G217B_7472	-3.25	2.0736e-07
G217B_8540	-3.25	3.58406e-09
G217B_8554	-3.25	1.40916e-09
G217B_1607	-3.26	2.41019e-09
G217B_3895	-3.26	0.000722068
G217B_4398	-3.26	3.21548e-08
G217B_4869	-3.26	7.32178e-10
G217B_4937	-3.26	0.0480389
G217B_5347	-3.26	3.54644e-09
G217B_5554	-3.26	8.48706e-10
G217B_5668	-3.26	1.11788e-06
G217B_6104	-3.26	0.000109989
G217B_6338	-3.26	6.0903e-06
G217B_7968	-3.26	1.63067e-08
G217B_8896	-3.26	1.26281e-09
G217B_0951	-3.27	3.89732e-11
G217B_2254	-3.27	1.0277e-09
G217B_2302	-3.27	0.00156844
G217B_3013	-3.27	5.1964e-07
G217B_3993	-3.27	0.000269909
G217B_4755	-3.27	3.84196e-06
G217B_5113	-3.27	0.00571038
G217B_5140	-3.27	2.60299e-07
G217B_6287	-3.27	3.7759e-09
G217B_6583	-3.27	0.0096113
G217B_7059	-3.27	0.00370049
G217B_7407	-3.27	2.27628e-09
G217B_8965	-3.27	8.00668e-10
G217B_2114	-3.28	6.56593e-07
G217B_2251	-3.28	0.000124364
G217B_3602	-3.28	1.97199e-08
G217B_4591	-3.28	5.05683e-08
G217B_6639	-3.28	3.57398e-10
G217B_7499	-3.28	3.00586e-09
G217B_0073	-3.29	2.19345e-09
G217B_1191	-3.29	1.17978e-07
G217B_1438	-3.29	2.55207e-06
G217B_1619	-3.29	4.41137e-10
G217B_3279	-3.29	1.143e-10
G217B_4141	-3.29	1.77407e-10
G217B_5587	-3.29	4.71482e-09
G217B_6089	-3.29	7.18139e-10
G217B_7987	-3.29	0.000790363
G217B_8511	-3.29	0.0250728
G217B_8698	-3.29	5.65485e-05
G217B_8967	-3.29	0.000113497
G217B_0627	-3.3	2.14905e-05
G217B_0953	-3.3	2.85557e-10
G217B_1579	-3.3	1.85105e-09
G217B_1898	-3.3	0.00745194
G217B_2023	-3.3	4.95191e-10
G217B_2223	-3.3	6.61317e-11
G217B_3393	-3.3	9.12738e-08
G217B_3453	-3.3	4.34834e-09
G217B_4064	-3.3	7.10623e-09
G217B_4454	-3.3	5.15312e-06
G217B_5272	-3.3	3.81527e-08
G217B_5336	-3.3	3.16491e-09
G217B_5724	-3.3	0.00164265
G217B_5785	-3.3	2.74949e-11
G217B_5977	-3.3	0.000286453
G217B_6480	-3.3	0.000335709
G217B_6789	-3.3	0.00346546
G217B_7078	-3.3	2.0286e-05
G217B_7191	-3.3	1.90619e-11
G217B_7290	-3.3	0.00284939
G217B_8013	-3.3	9.56783e-10
G217B_0939	-3.31	3.82801e-06
G217B_2149	-3.31	7.33871e-08
G217B_2495	-3.31	9.6583e-11
G217B_2593	-3.31	1.53163e-09
G217B_3463	-3.31	1.46724e-07
G217B_3579	-3.31	1.90806e-07
G217B_5702	-3.31	4.73441e-06
G217B_6106	-3.31	7.19497e-05
G217B_0294	-3.32	0.00435323
G217B_1658	-3.32	9.8303e-08
G217B_1779	-3.32	3.74477e-07
G217B_2907	-3.32	2.0098e-08
G217B_3117	-3.32	3.19342e-06
G217B_3986	-3.32	0.0234583
G217B_4686	-3.32	3.28766e-09
G217B_5147	-3.32	1.08266e-07
G217B_5545	-3.32	0.0215562
G217B_6577	-3.32	1.24421e-10
G217B_6748	-3.32	1.12435e-10
G217B_7866	-3.32	8.05184e-08
G217B_8314	-3.32	8.17525e-06
G217B_8622	-3.32	2.52674e-09
G217B_0083	-3.33	0.0481248
G217B_0737	-3.33	3.8011e-06
G217B_1409	-3.33	3.71059e-11
G217B_2706	-3.33	5.21546e-06
G217B_3515	-3.33	1.00996e-07
G217B_5537	-3.33	3.32434e-09
G217B_6758	-3.33	0.00286484
G217B_6818	-3.33	9.1568e-11
G217B_7021	-3.33	1.82408e-05
G217B_7295	-3.33	0.000182061
G217B_8234	-3.33	1.71998e-10
G217B_8606	-3.33	3.42841e-11
G217B_0890	-3.34	3.36303e-10
G217B_1647	-3.34	2.64557e-09
G217B_2122	-3.34	4.91417e-09
G217B_2584	-3.34	1.176e-05
G217B_2840	-3.34	1.334e-08
G217B_2855	-3.34	1.96793e-09
G217B_4083	-3.34	6.74761e-09
G217B_4220	-3.34	6.43169e-11
G217B_4417	-3.34	6.29708e-07
G217B_4848	-3.34	5.58616e-10
G217B_5728	-3.34	3.22855e-07
G217B_5864	-3.34	1.90254e-08
G217B_6371	-3.34	1.92945e-10
G217B_7837	-3.34	0.0822215
G217B_7937	-3.34	0.000603498
G217B_8198	-3.34	1.3082e-10
G217B_8600	-3.34	7.63791e-10
G217B_8807	-3.34	1.81015e-10
G217B_0791	-3.35	1.0548e-06
G217B_1462	-3.35	2.72321e-11
G217B_1504	-3.35	6.21904e-08
G217B_1969	-3.35	5.90455e-05
G217B_2005	-3.35	2.93432e-07
G217B_2488	-3.35	3.74297e-11
G217B_3830	-3.35	9.5386e-09
G217B_3920	-3.35	8.86109e-10
G217B_4871	-3.35	1.02201e-06
G217B_5318	-3.35	7.40896e-10
G217B_6929	-3.35	3.58026e-11
G217B_7951	-3.35	2.39548e-07
G217B_8113	-3.35	4.44612e-09
G217B_8310	-3.35	2.28442e-07
G217B_8651	-3.35	0.0246982
G217B_0803	-3.36	0.000965081
G217B_1220	-3.36	4.05746e-07
G217B_2395	-3.36	3.00501e-08
G217B_2631	-3.36	3.25411e-08
G217B_3343	-3.36	0.000381352
G217B_4485	-3.36	3.45234e-07
G217B_4701	-3.36	8.69351e-10
G217B_4900	-3.36	7.82195e-11
G217B_5155	-3.36	1.10347e-10
G217B_5299	-3.36	1.84935e-07
G217B_6051	-3.36	7.57444e-05
G217B_6052	-3.36	1.39085e-10
G217B_6941	-3.36	9.78341e-10
G217B_7243	-3.36	2.49042e-10
G217B_7980	-3.36	0.00757318
G217B_7995	-3.36	2.29541e-09
G217B_8482	-3.36	0.0209353
G217B_0153	-3.37	6.38193e-08
G217B_2939	-3.37	8.355e-11
G217B_3049	-3.37	1.53385e-09
G217B_3644	-3.37	1.1995e-09
G217B_3893	-3.37	6.75594e-05
G217B_4043	-3.37	0.0034677
G217B_5043	-3.37	0.0255305
G217B_5160	-3.37	1.66747e-10
G217B_5296	-3.37	0.000883957
G217B_6005	-3.37	5.0031e-09
G217B_6688	-3.37	4.64915e-10
G217B_6769	-3.37	4.49658e-10
G217B_7155	-3.37	9.35621e-09
G217B_8219	-3.37	9.047e-09
G217B_8662	-3.37	0.0113965
G217B_0515	-3.38	0.00708859
G217B_0818	-3.38	2.56258e-06
G217B_1480	-3.38	2.88632e-10
G217B_1482	-3.38	1.50372e-07
G217B_2974	-3.38	1.9995e-09
G217B_3603	-3.38	0.000620165
G217B_3649	-3.38	1.99791e-09
G217B_3923	-3.38	8.84736e-11
G217B_4928	-3.38	1.70212e-09
G217B_6623	-3.38	0.000124877
G217B_7839	-3.38	3.07181e-11
G217B_8603	-3.38	1.13857e-09
G217B_8654	-3.38	9.85566e-11
G217B_0012	-3.39	9.36258e-05
G217B_0022	-3.39	0.000980718
G217B_0074	-3.39	4.14116e-11
G217B_0603	-3.39	0.00310208
G217B_1121	-3.39	2.76027e-10
G217B_1423	-3.39	1.95909e-09
G217B_2936	-3.39	1.15569e-10
G217B_3590	-3.39	2.2312e-07
G217B_3671	-3.39	2.71961e-07
G217B_6163	-3.39	1.88656e-09
G217B_8185	-3.39	1.57326e-09
G217B_8560	-3.39	0.00654069
G217B_0275	-3.4	1.06467e-06
G217B_0809	-3.4	0.00718444
G217B_2108	-3.4	7.32733e-10
G217B_2118	-3.4	9.96504e-09
G217B_2738	-3.4	1.01028e-08
G217B_4040	-3.4	0.00228435
G217B_4442	-3.4	1.42942e-09
G217B_5082	-3.4	1.40916e-09
G217B_5085	-3.4	5.59232e-08
G217B_6123	-3.4	3.53384e-10
G217B_6425	-3.4	0.00333906
G217B_6889	-3.4	5.86969e-10
G217B_8337	-3.4	3.40802e-06
G217B_1158	-3.41	0.000745932
G217B_1205	-3.41	0.00420005
G217B_1352	-3.41	9.6624e-12
G217B_2101	-3.41	1.80872e-07
G217B_3457	-3.41	0.00882235
G217B_4674	-3.41	4.97778e-11
G217B_5064	-3.41	0.000106533
G217B_5538	-3.41	4.04129e-07
G217B_5946	-3.41	2.04211e-08
G217B_6008	-3.41	2.13425e-10
G217B_6485	-3.41	4.14116e-11
G217B_6888	-3.41	0.000136551
G217B_7871	-3.41	3.22609e-07
G217B_0439	-3.42	0.000203866
G217B_0851	-3.42	0.000125136
G217B_2999	-3.42	0.000658414
G217B_3243	-3.42	0.00627386
G217B_3553	-3.42	3.23877e-06
G217B_3832	-3.42	1.172e-07
G217B_4081	-3.42	0.0241803
G217B_4924	-3.42	0.0057918
G217B_5789	-3.42	6.26302e-12
G217B_6847	-3.42	1.10053e-08
G217B_8386	-3.42	4.54186e-08
G217B_0901	-3.43	0.00559943
G217B_1134	-3.43	2.54862e-07
G217B_3527	-3.43	1.32795e-08
G217B_3852	-3.43	2.50987e-08
G217B_4073	-3.43	5.69987e-11
G217B_4446	-3.43	7.85461e-10
G217B_4592	-3.43	4.80187e-10
G217B_5436	-3.43	4.42962e-11
G217B_5486	-3.43	2.55134e-08
G217B_6256	-3.43	6.07197e-07
G217B_6479	-3.43	6.94855e-07
G217B_7053	-3.43	5.70948e-10
G217B_7413	-3.43	2.133e-06
G217B_8455	-3.43	4.56342e-10
G217B_8833	-3.43	3.73945e-08
G217B_0722	-3.44	0.000298241
G217B_0732	-3.44	0.00174794
G217B_3165	-3.44	4.0434e-09
G217B_3354	-3.44	4.92445e-11
G217B_5011	-3.44	1.58555e-09
G217B_5367	-3.44	0.00617393
G217B_5629	-3.44	0.000347636
G217B_6085	-3.44	4.51289e-10
G217B_6446	-3.44	0.000227266
G217B_6773	-3.44	8.95609e-05
G217B_7338	-3.44	1.2538e-11
G217B_8346	-3.44	4.97778e-11
G217B_2154	-3.45	0.00524218
G217B_3484	-3.45	2.94946e-10
G217B_4139	-3.45	3.93064e-11
G217B_4752	-3.45	1.1995e-09
G217B_5070	-3.45	0.000300546
G217B_5511	-3.45	7.3208e-11
G217B_5998	-3.45	0.00325906
G217B_6074	-3.45	1.35171e-07
G217B_6742	-3.45	9.7141e-10
G217B_7113	-3.45	2.23286e-07
G217B_0047	-3.46	0.00972791
G217B_0128	-3.46	0.00158242
G217B_0751	-3.46	0.00518404
G217B_2591	-3.46	0.0115633
G217B_2868	-3.46	1.05836e-10
G217B_4031	-3.46	0.000152541
G217B_4100	-3.46	1.0579e-05
G217B_4465	-3.46	4.97778e-11
G217B_4599	-3.46	0.00141112
G217B_4681	-3.46	1.76341e-11
G217B_4728	-3.46	2.5107e-09
G217B_6108	-3.46	2.50987e-08
G217B_8132	-3.46	1.12388e-08
G217B_8674	-3.46	7.93759e-10
G217B_8909	-3.46	8.68577e-11
G217B_1171	-3.47	0.0108254
G217B_1202	-3.47	0.0119909
G217B_1902	-3.47	2.13191e-08
G217B_2861	-3.47	7.43932e-05
G217B_3707	-3.47	0.00319551
G217B_4149	-3.47	1.44783e-08
G217B_5014	-3.47	0.00296493
G217B_7187	-3.47	1.21808e-09
G217B_8527	-3.47	1.60251e-08
G217B_1881	-3.48	1.80043e-09
G217B_2731	-3.48	3.97112e-09
G217B_5207	-3.48	1.39418e-10
G217B_5978	-3.48	8.54997e-10
G217B_6014	-3.48	9.45352e-10
G217B_6438	-3.48	6.49204e-11
G217B_6442	-3.48	2.2511e-11
G217B_7555	-3.48	2.72964e-05
G217B_0147	-3.49	4.96139e-11
G217B_0285	-3.49	1.17348e-10
G217B_1768	-3.49	7.92966e-10
G217B_2775	-3.49	0.0037256
G217B_4646	-3.49	9.15029e-05
G217B_4807	-3.49	1.17348e-10
G217B_5556	-3.49	4.89778e-09
G217B_8507	-3.49	3.46542e-11
G217B_8776	-3.49	0.00814957
G217B_1076	-3.5	1.92945e-10
G217B_1439	-3.5	0.00134545
G217B_1989	-3.5	8.89989e-10
G217B_2985	-3.5	2.39755e-07
G217B_4381	-3.5	1.07916e-09
G217B_4490	-3.5	2.46225e-09
G217B_5226	-3.5	1.92945e-10
G217B_5385	-3.5	2.94946e-10
G217B_6345	-3.5	1.08525e-10
G217B_7694	-3.5	3.61727e-10
G217B_8344	-3.5	6.28426e-09
G217B_0148	-3.51	0.000187654
G217B_0772	-3.51	1.67011e-06
G217B_0975	-3.51	3.71199e-09
G217B_1074	-3.51	8.19805e-05
G217B_2039	-3.51	1.42245e-10
G217B_4539	-3.51	1.31673e-09
G217B_6609	-3.51	2.53472e-08
G217B_6647	-3.51	0.00171948
G217B_7310	-3.51	3.43683e-10
G217B_7896	-3.51	7.90409e-06
G217B_7908	-3.51	2.18922e-05
G217B_8628	-3.51	0.00684173
G217B_8966	-3.51	0.000139142
G217B_4071	-3.52	1.68362e-08
G217B_4894	-3.52	8.38804e-11
G217B_6079	-3.52	3.68458e-06
G217B_8110	-3.52	2.07392e-10
G217B_8123	-3.52	1.42795e-09
G217B_8878	-3.52	1.72123e-07
G217B_8879	-3.52	2.37167e-10
G217B_8907	-3.52	2.28046e-10
G217B_0766	-3.53	0.0019333
G217B_0860	-3.53	1.0363e-10
G217B_1688	-3.53	1.48247e-09
G217B_2564	-3.53	5.54623e-10
G217B_2662	-3.53	4.16843e-08
G217B_3665	-3.53	7.76855e-09
G217B_3888	-3.53	3.39215e-10
G217B_4581	-3.53	6.8058e-09
G217B_5485	-3.53	0.0014423
G217B_5675	-3.53	1.74007e-08
G217B_5962	-3.53	0.00248448
G217B_6352	-3.53	6.2352e-11
G217B_7257	-3.53	1.46467e-11
G217B_8354	-3.53	0.00295482
G217B_1492	-3.54	9.047e-09
G217B_1941	-3.54	6.42935e-10
G217B_4725	-3.54	0.030985
G217B_4935	-3.54	0.00151438
G217B_5529	-3.54	2.9446e-05
G217B_5865	-3.54	4.66231e-10
G217B_6356	-3.54	1.71453e-11
G217B_6403	-3.54	2.64522e-09
G217B_0111	-3.55	4.78007e-07
G217B_0534	-3.55	1.35031e-10
G217B_0968	-3.55	3.56115e-07
G217B_2222	-3.55	0.000717753
G217B_2425	-3.55	0.00865422
G217B_2598	-3.55	3.93064e-11
G217B_3475	-3.55	4.03058e-07
G217B_4207	-3.55	1.36353e-09
G217B_4811	-3.55	0.000234371
G217B_5381	-3.55	0.000205509
G217B_5548	-3.55	3.16104e-08
G217B_5852	-3.55	3.96935e-08
G217B_0168	-3.56	3.76673e-11
G217B_3123	-3.56	0.000408325
G217B_3277	-3.56	2.49181e-11
G217B_3490	-3.56	0.00232862
G217B_4736	-3.56	4.41561e-08
G217B_4891	-3.56	3.82794e-09
G217B_5718	-3.56	9.98179e-08
G217B_6591	-3.56	5.16391e-10
G217B_6624	-3.56	0.00619809
G217B_7984	-3.56	0.00203363
G217B_8377	-3.56	6.9622e-09
G217B_2216	-3.57	8.21143e-11
G217B_2611	-3.57	7.22671e-10
G217B_3786	-3.57	2.52647e-10
G217B_5809	-3.57	4.06383e-10
G217B_1750	-3.58	1.67895e-10
G217B_2592	-3.58	6.73452e-08
G217B_3723	-3.58	1.11888e-08
G217B_4635	-3.58	2.04993e-11
G217B_5057	-3.58	1.09505e-07
G217B_6979	-3.58	1.70684e-11
G217B_7635	-3.58	1.38455e-08
G217B_2487	-3.59	0.00860381
G217B_5574	-3.59	9.1838e-10
G217B_6587	-3.59	2.2511e-11
G217B_7090	-3.59	0.0037583
G217B_7337	-3.59	9.64033e-10
G217B_7509	-3.59	0.000706007
G217B_7805	-3.59	0.00605787
G217B_8773	-3.59	1.96421e-05
G217B_0069	-3.6	6.43169e-11
G217B_3631	-3.6	8.48198e-07
G217B_4373	-3.6	4.14843e-09
G217B_5497	-3.6	1.17858e-07
G217B_5757	-3.6	1.3466e-09
G217B_5796	-3.6	8.56853e-10
G217B_5995	-3.6	2.04924e-08
G217B_6294	-3.6	1.36353e-09
G217B_6331	-3.6	3.46542e-11
G217B_6460	-3.6	4.46302e-11
G217B_6531	-3.6	1.05836e-10
G217B_6656	-3.6	1.32007e-05
G217B_6911	-3.6	1.27807e-08
G217B_6945	-3.6	0.00206275
G217B_7138	-3.6	0.00171948
G217B_7473	-3.6	4.44166e-11
G217B_7722	-3.6	1.23007e-09
G217B_7751	-3.6	1.57061e-08
G217B_8315	-3.6	2.31973e-09
G217B_8563	-3.6	8.00668e-10
G217B_3252	-3.61	2.27409e-08
G217B_5602	-3.61	8.68577e-11
G217B_5626	-3.61	0.000623428
G217B_6823	-3.61	1.00974e-08
G217B_0565	-3.62	6.44556e-10
G217B_0767	-3.62	1.36353e-09
G217B_2192	-3.62	1.17303e-10
G217B_2444	-3.62	2.29662e-11
G217B_2466	-3.62	0.00435323
G217B_4249	-3.62	1.0277e-09
G217B_5149	-3.62	1.41951e-06
G217B_7096	-3.62	0.0102581
G217B_7126	-3.62	7.48426e-09
G217B_8553	-3.62	0.000298576
G217B_8915	-3.62	1.68138e-08
G217B_0935	-3.63	2.09753e-05
G217B_2030	-3.63	8.44949e-09
G217B_2244	-3.63	3.46542e-11
G217B_2518	-3.63	1.04346e-05
G217B_3764	-3.63	0.0276503
G217B_4537	-3.63	4.50936e-08
G217B_5971	-3.63	0.00106961
G217B_6372	-3.63	7.40896e-10
G217B_6887	-3.63	1.07868e-09
G217B_8050	-3.63	1.79223e-09
G217B_8690	-3.63	1.77238e-06
G217B_0256	-3.64	0.000644292
G217B_1006	-3.64	1.65949e-06
G217B_3176	-3.64	4.70333e-05
G217B_3713	-3.64	0.000389816
G217B_4110	-3.64	3.34548e-10
G217B_4661	-3.64	7.57574e-10
G217B_7127	-3.64	5.48444e-07
G217B_7330	-3.64	1.10347e-10
G217B_7383	-3.64	3.58026e-11
G217B_7847	-3.64	0.000422905
G217B_8483	-3.64	2.09903e-06
G217B_8911	-3.64	0.00773488
G217B_1196	-3.65	9.71967e-10
G217B_1963	-3.65	7.31485e-07
G217B_2970	-3.65	9.12585e-09
G217B_3561	-3.65	1.88449e-06
G217B_4320	-3.65	6.20971e-12
G217B_4820	-3.65	2.77298e-11
G217B_4944	-3.65	2.11049e-09
G217B_6986	-3.65	0.000122759
G217B_7220	-3.65	1.70508e-10
G217B_7996	-3.65	1.03527e-10
G217B_0098	-3.66	3.10401e-10
G217B_0857	-3.66	9.01222e-11
G217B_1767	-3.66	4.14116e-11
G217B_3215	-3.66	1.24312e-10
G217B_3244	-3.66	1.42505e-10
G217B_4195	-3.66	9.68186e-09
G217B_4429	-3.66	0.000182464
G217B_5144	-3.66	2.35227e-06
G217B_6491	-3.66	4.62325e-07
G217B_7754	-3.66	4.38724e-10
G217B_1571	-3.67	2.14775e-10
G217B_2986	-3.67	0.00561826
G217B_3580	-3.67	2.48135e-09
G217B_4107	-3.67	0.000351825
G217B_4411	-3.67	2.38113e-07
G217B_4611	-3.67	1.0894e-08
G217B_5007	-3.67	6.77584e-11
G217B_5016	-3.67	1.07528e-09
G217B_5968	-3.67	3.62164e-10
G217B_6877	-3.67	5.46304e-08
G217B_7089	-3.67	5.16812e-10
G217B_8574	-3.67	8.68577e-11
G217B_8866	-3.67	3.99286e-09
G217B_0752	-3.68	0.00550628
G217B_1109	-3.68	0.00252442
G217B_2579	-3.68	0.00142356
G217B_2956	-3.68	6.33792e-11
G217B_3772	-3.68	0.00185806
G217B_5114	-3.68	2.23068e-07
G217B_5219	-3.68	2.77298e-11
G217B_6693	-3.68	2.10885e-09
G217B_6918	-3.68	1.44492e-10
G217B_7667	-3.68	7.64632e-09
G217B_8249	-3.68	2.33436e-06
G217B_8707	-3.68	1.44284e-08
G217B_0517	-3.69	6.11939e-06
G217B_3652	-3.69	1.08099e-09
G217B_3668	-3.69	8.54997e-10
G217B_4652	-3.69	9.27141e-06
G217B_4708	-3.69	4.72871e-09
G217B_6472	-3.69	0.00139684
G217B_6854	-3.69	0.00085487
G217B_8156	-3.69	6.22446e-05
G217B_8369	-3.69	3.07181e-11
G217B_8513	-3.69	8.32978e-07
G217B_8740	-3.69	1.36353e-09
G217B_1940	-3.7	6.94627e-11
G217B_7459	-3.7	3.34879e-09
G217B_7933	-3.7	5.42788e-11
G217B_2142	-3.71	1.92945e-10
G217B_2948	-3.71	6.34638e-05
G217B_6102	-3.71	2.59444e-10
G217B_6285	-3.71	2.06233e-10
G217B_6626	-3.71	1.48484e-10
G217B_6710	-3.71	1.0363e-10
G217B_8358	-3.71	2.93011e-12
G217B_8714	-3.71	0.000117166
G217B_8883	-3.71	7.40896e-10
G217B_8944	-3.71	5.10465e-08
G217B_0620	-3.72	1.04869e-10
G217B_0641	-3.72	1.27797e-07
G217B_1519	-3.72	0.000821994
G217B_1749	-3.72	0.00536384
G217B_2635	-3.72	9.58197e-10
G217B_3747	-3.72	0.000295185
G217B_6233	-3.72	6.49519e-11
G217B_6878	-3.72	6.33792e-11
G217B_7498	-3.72	1.29551e-09
G217B_8092	-3.72	5.28894e-12
G217B_8230	-3.72	1.0277e-09
G217B_0169	-3.73	0.00108139
G217B_2055	-3.73	7.31303e-07
G217B_2319	-3.73	1.42434e-07
G217B_3438	-3.73	0.0513317
G217B_5758	-3.73	1.57154e-09
G217B_7810	-3.73	6.92703e-06
G217B_7963	-3.73	0.000826635
G217B_8035	-3.73	3.89732e-11
G217B_0037	-3.74	7.10669e-11
G217B_2037	-3.74	6.30955e-09
G217B_4513	-3.74	0.00280128
G217B_4719	-3.74	1.84849e-11
G217B_4933	-3.74	1.06482e-09
G217B_5575	-3.74	2.33989e-08
G217B_6195	-3.74	0.000534989
G217B_6927	-3.74	8.34269e-08
G217B_7886	-3.74	0.000475361
G217B_8716	-3.74	2.39094e-05
G217B_1918	-3.75	5.48204e-09
G217B_2785	-3.75	6.20853e-07
G217B_3360	-3.75	4.71243e-09
G217B_4273	-3.75	0.000593829
G217B_4641	-3.75	5.53854e-10
G217B_5947	-3.75	2.77527e-09
G217B_6224	-3.75	7.92966e-10
G217B_8073	-3.75	1.03019e-08
G217B_8954	-3.75	8.68637e-10
G217B_0364	-3.76	9.64758e-10
G217B_0964	-3.76	5.96467e-10
G217B_4447	-3.76	0.00985666
G217B_5368	-3.76	1.99974e-06
G217B_6592	-3.76	2.56337e-08
G217B_6821	-3.76	3.07181e-11
G217B_7032	-3.76	0.000306299
G217B_2460	-3.77	1.46724e-07
G217B_2763	-3.77	1.21847e-09
G217B_3010	-3.77	3.67621e-11
G217B_3332	-3.77	0.000355213
G217B_4904	-3.77	3.15789e-11
G217B_5419	-3.77	2.95054e-07
G217B_6164	-3.77	8.51804e-09
G217B_6660	-3.77	0.00359946
G217B_5644	-3.78	1.03685e-05
G217B_5786	-3.78	1.04346e-05
G217B_6852	-3.78	3.22328e-06
G217B_7926	-3.78	8.68577e-11
G217B_0796	-3.79	1.82611e-10
G217B_0942	-3.79	0.000589523
G217B_1655	-3.79	0.00189297
G217B_3174	-3.79	0.000149523
G217B_3692	-3.79	7.85101e-05
G217B_4412	-3.79	4.6425e-06
G217B_4951	-3.79	7.65252e-07
G217B_6831	-3.79	3.70708e-08
G217B_0344	-3.8	2.3806e-09
G217B_1466	-3.8	4.32821e-11
G217B_1747	-3.8	4.20616e-09
G217B_3319	-3.8	7.80663e-09
G217B_4636	-3.8	1.56453e-10
G217B_4784	-3.8	8.26345e-05
G217B_5615	-3.8	2.04864e-07
G217B_5643	-3.8	9.11394e-09
G217B_5940	-3.8	9.5386e-09
G217B_7616	-3.8	0.0158571
G217B_0480	-3.81	8.79889e-08
G217B_4076	-3.81	6.26302e-12
G217B_4119	-3.81	6.93541e-07
[truncated: 397 more rows]

## Sheet: pex7_results
Gene Product	Log2 Fold Change (TurboID:PTS1/TurboID)	Adj. P-value
G217B_7495	7.4	1.16617e-12
G217B_0638	5.1	7.30093e-10
G217B_5165	4.92	4.20058e-10
G217B_5843	4.84	3.25347e-07
G217B_6054	4.82	9.92835e-11
G217B_0173	4.62	1.55585e-08
G217B_2697	4.43	5.76082e-09
G217B_8300	4.33	0.000159028
G217B_7623	4.08	2.32837e-10
G217B_6995	3.88	7.06573e-05
G217B_1055	3.67	0.00189776
G217B_6347	3.58	1.37074e-09
G217B_6387	3.57	2.19301e-10
G217B_5476	3.56	1.74438e-09
G217B_4618	3.46	0.0156806
G217B_5074	3.31	4.20058e-10
G217B_0455	3.29	0.000117533
G217B_5352	3.22	0.00011702
G217B_6113	3.18	1.75425e-06
G217B_4564	3.14	0.00355748
G217B_1998	3.08	2.54815e-06
G217B_1942	3.05	0.00227431
G217B_5662	2.96	4.07446e-08
G217B_5753	2.91	4.42517e-06
G217B_0115	2.84	3.41028e-05
G217B_4017	2.81	1.72076e-10
G217B_7642	2.63	3.38933e-05
G217B_8480	2.59	0.000172116
G217B_4378	2.47	7.85783e-05
G217B_2207	2.4	7.9363e-06
G217B_6457	2.37	1.53132e-06
G217B_5256	2.25	0.0736305
G217B_0400	2.23	1.82996e-07
G217B_0535	2.19	0.00529134
G217B_7421	2.18	0.00522875
G217B_1159	2.09	2.11714e-05
G217B_6561	2.01	0.0271466
G217B_2056	1.97	0.0167947
G217B_3738	1.93	0.0443164
G217B_3330	1.76	0.000217192
G217B_7005	1.64	0.159925
G217B_2235	1.63	0.076208
G217B_5061	1.59	0.248365
G217B_0816	1.54	0.0702495
G217B_6488	1.53	0.00414599
G217B_2172	1.49	0.27616
G217B_2706	1.49	0.0135934
G217B_4438	1.38	0.000129639
G217B_4659	1.36	0.000458506
G217B_0437	1.35	0.195533
G217B_4607	1.24	0.00259867
G217B_5934	1.15	0.279542
G217B_8374	1.12	0.392727
G217B_3886	1.07	0.00947111
G217B_2043	1.02	0.0366838
G217B_4785	0.99	0.361607
G217B_3328	0.964	0.0158602
G217B_5047	0.958	0.2336
G217B_7449	0.941	0.170575
G217B_6858	0.939	0.188347
G217B_4779	0.878	0.0774033
G217B_7480	0.874	0.410513
G217B_6390	0.872	0.0592145
G217B_7045	0.863	0.542435
G217B_1478	0.857	0.0108354
G217B_2000	0.856	0.111685
G217B_5387	0.853	0.16095
G217B_4880	0.843	0.222289
G217B_5777	0.797	0.340078
G217B_4913	0.784	0.319011
G217B_4440	0.781	0.177911
G217B_2898	0.754	0.564103
G217B_4288	0.737	0.463276
G217B_7502	0.723	0.115592
G217B_5598	0.715	0.611839
G217B_7766	0.658	0.0221056
G217B_4687	0.618	0.553412
G217B_3314	0.601	0.577177
G217B_5113	0.588	0.591094
G217B_4520	0.566	0.375806
G217B_0754	0.531	0.644243
G217B_8809	0.531	0.124452
G217B_5670	0.53	0.371143
G217B_2857	0.5	0.634826
G217B_1592	0.493	0.773482
G217B_5626	0.493	0.591091
G217B_7043	0.492	0.721463
G217B_2222	0.487	0.594635
G217B_7880	0.441	0.236976
G217B_6190	0.419	0.645109
G217B_6920	0.414	0.494712
G217B_6025	0.405	0.319093
G217B_1496	0.381	0.52444
G217B_7619	0.344	0.76186
G217B_6789	0.297	0.772199
G217B_7708	0.283	0.422278
G217B_3636	0.212	0.644243
G217B_6239	0.201	0.548216
G217B_1336	0.2	0.901918
G217B_1639	0.176	0.764493
G217B_5557	0.16	0.901918
G217B_8616	0.131	0.811068
G217B_3047	0.102	0.886966
G217B_1848	0.101	0.911543
G217B_2489	0.0806	0.901918
G217B_6570	0.0769	0.879989
G217B_6320	0.0594	0.946343
G217B_7804	0.0236	0.977842
G217B_4371	0.00842	0.993171
G217B_1047	-0.0178	0.984421
G217B_3417	-0.0205	0.982799
G217B_6068	-0.0304	0.921851
G217B_4954	-0.0723	0.940252
G217B_8873	-0.0806	0.906116
G217B_5546	-0.0831	0.946323
G217B_8550	-0.087	0.862786
G217B_7830	-0.0877	0.944242
G217B_8593	-0.0885	0.949349
G217B_4023	-0.0913	0.914465
G217B_6594	-0.109	0.92137
G217B_5067	-0.119	0.888352
G217B_6892	-0.122	0.919251
G217B_1457	-0.127	0.72986
G217B_4495	-0.157	0.868677
G217B_8734	-0.167	0.816086
G217B_1729	-0.176	0.870901
G217B_7354	-0.177	0.865166
G217B_3254	-0.2	0.63931
G217B_5086	-0.203	0.797785
G217B_4317	-0.208	0.883199
G217B_4344	-0.227	0.693395
G217B_0972	-0.239	0.433935
G217B_0439	-0.246	0.75067
G217B_5149	-0.25	0.645109
G217B_5057	-0.266	0.555987
G217B_6475	-0.274	0.490147
G217B_3457	-0.281	0.816426
G217B_8481	-0.292	0.370157
G217B_7206	-0.294	0.711481
G217B_1939	-0.298	0.788186
G217B_1679	-0.303	0.775614
G217B_6927	-0.304	0.50969
G217B_6069	-0.307	0.360283
G217B_6094	-0.312	0.458773
G217B_5424	-0.318	0.352137
G217B_6775	-0.325	0.739137
G217B_3530	-0.344	0.773631
G217B_4949	-0.35	0.694786
G217B_4693	-0.366	0.30564
G217B_7989	-0.37	0.621386
G217B_7888	-0.373	0.586132
G217B_5066	-0.381	0.378828
G217B_2066	-0.387	0.704933
G217B_1171	-0.401	0.752776
G217B_4800	-0.406	0.75067
G217B_4594	-0.416	0.583687
G217B_5667	-0.418	0.0546285
G217B_5055	-0.42	0.622511
G217B_7737	-0.42	0.566252
G217B_6119	-0.423	0.146867
G217B_4898	-0.425	0.617265
G217B_6656	-0.443	0.492962
G217B_4079	-0.446	0.257569
G217B_4905	-0.446	0.0996455
G217B_5485	-0.454	0.644243
G217B_0495	-0.455	0.204422
G217B_2775	-0.459	0.675446
G217B_8077	-0.459	0.691461
G217B_5968	-0.468	0.138693
G217B_8545	-0.47	0.745594
G217B_6829	-0.475	0.674022
G217B_8472	-0.479	0.6053
G217B_7371	-0.486	0.438361
G217B_5494	-0.491	0.115674
G217B_3781	-0.497	0.463276
G217B_4380	-0.497	0.325537
G217B_7528	-0.499	0.707048
G217B_4935	-0.517	0.603251
G217B_6935	-0.527	0.135826
G217B_2617	-0.535	0.609518
G217B_3725	-0.551	0.692871
G217B_5082	-0.552	0.0927192
G217B_2806	-0.553	0.14553
G217B_8881	-0.564	0.645034
G217B_7819	-0.569	0.495487
G217B_7802	-0.574	0.214633
G217B_rboID	-0.58	0.13211
G217B_0619	-0.584	0.492949
G217B_3331	-0.586	0.299232
G217B_3441	-0.594	0.612207
G217B_5971	-0.598	0.542435
G217B_5162	-0.599	0.0169536
G217B_2096	-0.601	0.635707
G217B_8670	-0.602	0.571501
G217B_8797	-0.604	0.131227
G217B_2153	-0.614	0.0566337
G217B_6012	-0.62	0.120395
G217B_6089	-0.625	0.0418614
G217B_5938	-0.632	0.373222
G217B_8013	-0.636	0.0436426
G217B_5112	-0.644	0.0393216
G217B_2578	-0.646	0.614432
G217B_5985	-0.646	0.0520518
G217B_0085	-0.652	0.684388
G217B_7570	-0.664	0.579868
G217B_3986	-0.67	0.632716
G217B_7259	-0.672	0.579543
G217B_8449	-0.677	0.683785
G217B_8970	-0.678	0.403587
G217B_7881	-0.679	0.0689833
G217B_8244	-0.681	0.0756441
G217B_1647	-0.685	0.0464022
G217B_5940	-0.685	0.100793
G217B_6079	-0.689	0.233839
G217B_8819	-0.691	0.138693
G217B_3587	-0.695	0.335196
G217B_2579	-0.697	0.496355
G217B_3049	-0.7	0.0366838
G217B_6102	-0.708	0.0293791
G217B_7805	-0.708	0.559654
G217B_5955	-0.713	0.298435
G217B_5967	-0.72	0.631029
G217B_6689	-0.72	0.117733
G217B_1284	-0.721	0.28804
G217B_7885	-0.722	0.480064
G217B_4951	-0.729	0.190385
G217B_5499	-0.737	0.490147
G217B_8315	-0.737	0.0444656
G217B_5133	-0.738	0.0743201
G217B_4952	-0.742	0.231698
G217B_5263	-0.748	0.247801
G217B_5146	-0.754	0.327893
G217B_2134	-0.76	0.107352
G217B_1887	-0.763	0.0266619
G217B_4599	-0.766	0.428329
G217B_5230	-0.771	0.49584
G217B_2872	-0.778	0.23048
G217B_7453	-0.78	0.366896
G217B_2916	-0.781	0.0948672
G217B_7475	-0.783	0.207522
G217B_1052	-0.785	0.146502
G217B_6477	-0.785	0.580432
G217B_3003	-0.793	0.272336
G217B_3868	-0.794	0.0665909
G217B_8221	-0.794	0.181229
G217B_0809	-0.798	0.49758
G217B_3584	-0.803	0.0101974
G217B_4247	-0.808	0.00962381
G217B_1105	-0.809	0.505883
G217B_1567	-0.81	0.0447267
G217B_5212	-0.815	0.449598
G217B_7651	-0.817	0.0119422
G217B_5114	-0.82	0.102558
G217B_5142	-0.82	0.0734137
G217B_0038	-0.824	0.0289215
G217B_5004	-0.834	0.41143
G217B_6225	-0.834	0.478193
G217B_0148	-0.843	0.288572
G217B_3211	-0.844	0.538302
G217B_4329	-0.848	0.370562
G217B_7593	-0.853	0.0355505
G217B_3467	-0.855	0.337019
G217B_0541	-0.859	0.0230306
G217B_6527	-0.86	0.492962
G217B_0195	-0.861	0.07192
G217B_4331	-0.878	0.278093
G217B_0308	-0.89	0.0790938
G217B_3782	-0.89	0.180544
G217B_7282	-0.891	0.183842
G217B_4942	-0.894	0.171346
G217B_5154	-0.896	0.017533
G217B_8605	-0.897	0.212763
G217B_6985	-0.914	0.264213
G217B_5007	-0.915	0.00263335
G217B_1383	-0.916	0.143553
G217B_6074	-0.916	0.048502
G217B_6531	-0.926	0.0028836
G217B_6067	-0.927	0.0354288
G217B_8377	-0.928	0.0201232
G217B_7758	-0.931	0.216984
G217B_2770	-0.939	0.358007
G217B_4778	-0.942	0.424491
G217B_3353	-0.943	0.0909187
G217B_6187	-0.944	0.291827
G217B_4891	-0.955	0.0137589
G217B_1704	-0.965	0.0375767
G217B_8347	-0.965	0.545918
G217B_3197	-0.974	0.00204842
G217B_3025	-0.98	0.383112
G217B_6075	-0.98	0.309152
G217B_2807	-0.981	0.0252355
G217B_5720	-0.981	0.00210995
G217B_7472	-0.981	0.0313721
G217B_5002	-0.983	0.00759845
G217B_0646	-0.984	0.29345
G217B_2851	-0.984	0.0353857
G217B_7200	-0.984	0.0248703
G217B_5948	-0.985	0.00163974
G217B_1986	-0.998	0.0279424
G217B_5039	-0.999	0.270124
G217B_4558	-1	0.238931
G217B_4777	-1	0.206756
G217B_5517	-1	0.179367
G217B_0523	-1.01	0.00256887
G217B_1163	-1.01	0.0055198
G217B_5888	-1.01	0.395386
G217B_7465	-1.01	0.0941871
G217B_1470	-1.02	0.0676621
G217B_6005	-1.02	0.00693872
G217B_6081	-1.02	0.0371814
G217B_7114	-1.03	0.00925188
G217B_3364	-1.04	0.00691132
G217B_5053	-1.04	0.000570349
G217B_0282	-1.05	0.250588
G217B_1814	-1.05	0.352137
G217B_1439	-1.06	0.280105
G217B_2252	-1.06	0.329376
G217B_2715	-1.06	0.0488547
G217B_4937	-1.06	0.511507
G217B_6455	-1.06	0.0743791
G217B_0927	-1.07	0.353203
G217B_2283	-1.07	0.256044
G217B_4810	-1.07	0.321974
G217B_7180	-1.07	0.0182534
G217B_5141	-1.08	0.248691
G217B_5156	-1.08	0.00012946
G217B_5170	-1.08	0.0387114
G217B_5434	-1.08	0.00253459
G217B_8339	-1.08	0.0272802
G217B_8438	-1.08	0.44012
G217B_4358	-1.09	0.102558
G217B_4385	-1.09	0.0673267
G217B_4437	-1.09	0.322511
G217B_8337	-1.1	0.0548554
G217B_0528	-1.11	0.272336
G217B_8536	-1.11	0.00203038
G217B_0766	-1.12	0.274923
G217B_2421	-1.12	0.176293
G217B_3456	-1.12	0.0730303
G217B_3667	-1.12	0.00275451
G217B_4319	-1.12	0.00223771
G217B_0431	-1.13	0.0010314
G217B_5603	-1.13	0.334432
G217B_8637	-1.13	0.2887
G217B_1138	-1.14	0.0154653
G217B_2251	-1.14	0.117745
G217B_2469	-1.14	0.0173837
G217B_6235	-1.14	0.00177515
G217B_0320	-1.15	0.000428279
G217B_5017	-1.15	0.0418067
G217B_6854	-1.15	0.241036
G217B_0604	-1.16	0.49584
G217B_0883	-1.16	0.511386
G217B_3984	-1.16	0.197572
G217B_5155	-1.16	0.000214949
G217B_5219	-1.16	0.000113549
G217B_5375	-1.16	0.291242
G217B_8096	-1.16	0.000480699
G217B_8624	-1.16	0.0119135
G217B_0174	-1.17	0.00514342
G217B_1756	-1.17	0.0183941
G217B_3643	-1.17	0.374781
G217B_5286	-1.17	0.000336112
G217B_0294	-1.18	0.274334
G217B_2321	-1.18	2.44554e-05
G217B_2437	-1.18	0.143579
G217B_8787	-1.18	0.125778
G217B_1828	-1.19	0.00318482
G217B_5231	-1.19	0.44012
G217B_5368	-1.19	0.0517534
G217B_5217	-1.2	0.00131953
G217B_5429	-1.2	0.0173026
G217B_7697	-1.2	0.000251463
G217B_3062	-1.21	0.00394414
G217B_6425	-1.21	0.256866
G217B_6806	-1.21	0.00099726
G217B_1372	-1.22	0.145724
G217B_2955	-1.22	0.454327
G217B_4698	-1.22	1.01155e-05
G217B_4924	-1.22	0.289963
G217B_6453	-1.22	0.0232864
G217B_6537	-1.22	0.000264013
G217B_6888	-1.22	0.11244
G217B_0300	-1.23	0.000346608
G217B_1483	-1.23	0.0553041
G217B_1715	-1.23	0.000283011
G217B_2380	-1.23	0.0380034
G217B_4539	-1.23	0.001143
G217B_6063	-1.23	6.28122e-05
G217B_7560	-1.23	0.0621268
G217B_7626	-1.23	0.349773
G217B_1655	-1.24	0.263892
G217B_6565	-1.24	0.0642106
G217B_3687	-1.25	0.00737358
G217B_5077	-1.25	0.0281336
G217B_5138	-1.25	0.102558
G217B_6139	-1.25	0.402853
G217B_7993	-1.25	0.00825712
G217B_8601	-1.25	0.000389306
G217B_0360	-1.26	0.0001517
G217B_5181	-1.26	0.0392851
G217B_5607	-1.26	0.0294866
G217B_6897	-1.26	2.48214e-05
G217B_1408	-1.27	1.49107e-05
G217B_6852	-1.27	0.0462047
G217B_7289	-1.27	0.0130071
G217B_0572	-1.28	7.86065e-05
G217B_1126	-1.28	0.00169332
G217B_1332	-1.28	0.308554
G217B_4348	-1.28	0.211011
G217B_4372	-1.28	0.153495
G217B_6429	-1.28	0.000949054
G217B_7010	-1.28	0.0249434
G217B_7704	-1.28	0.00124813
G217B_8768	-1.28	0.000859137
G217B_1226	-1.29	0.205048
G217B_5205	-1.29	0.231852
G217B_6010	-1.29	0.00281682
G217B_6071	-1.29	0.00172869
G217B_6588	-1.29	0.150497
G217B_6636	-1.29	0.000184275
G217B_7866	-1.29	0.00452678
G217B_0425	-1.3	0.0508446
G217B_0935	-1.3	0.0644322
G217B_3626	-1.3	0.0276499
G217B_4808	-1.3	0.285018
G217B_5050	-1.3	0.00874886
G217B_8230	-1.3	0.00100581
G217B_8692	-1.3	0.00127444
G217B_0635	-1.31	0.000757007
G217B_1897	-1.31	0.0209151
G217B_2262	-1.31	0.0525033
G217B_3033	-1.31	0.0301193
G217B_5345	-1.31	0.000273541
G217B_5366	-1.31	0.000118463
G217B_8907	-1.31	0.000170022
G217B_0169	-1.32	0.196926
G217B_1261	-1.32	0.164278
G217B_3125	-1.32	0.0567957
G217B_4921	-1.32	0.000302359
G217B_5373	-1.32	1.08825e-05
G217B_6021	-1.32	0.00255743
G217B_8474	-1.32	0.334442
G217B_0975	-1.33	0.00107352
G217B_3504	-1.33	0.122895
G217B_4546	-1.33	0.334138
G217B_0117	-1.34	0.0756366
G217B_1078	-1.34	0.0276499
G217B_1812	-1.34	0.35781
G217B_5094	-1.34	0.0117519
G217B_6831	-1.34	0.00628143
G217B_1340	-1.35	0.000144544
G217B_2611	-1.35	0.000346865
G217B_2683	-1.35	0.22782
G217B_3063	-1.35	0.00760362
G217B_4353	-1.35	0.0188853
G217B_4480	-1.35	0.00234785
G217B_5529	-1.35	0.0567423
G217B_5867	-1.35	0.000541841
G217B_6226	-1.35	0.319852
G217B_1077	-1.36	0.164079
G217B_1766	-1.36	0.0166007
G217B_4033	-1.36	0.227508
G217B_4276	-1.36	0.365876
G217B_4670	-1.36	0.00405729
G217B_4689	-1.36	0.195533
G217B_7657	-1.36	0.0412181
G217B_7712	-1.36	0.018122
G217B_8198	-1.36	3.91921e-05
G217B_2555	-1.37	0.00602566
G217B_2626	-1.37	0.000774931
G217B_4040	-1.37	0.181201
G217B_7769	-1.37	0.00107025
G217B_0429	-1.38	0.000753467
G217B_1749	-1.38	0.268407
G217B_4159	-1.38	0.000991402
G217B_5671	-1.38	0.279495
G217B_6009	-1.38	0.0163682
G217B_7741	-1.38	0.0581329
G217B_8677	-1.38	0.260682
G217B_0695	-1.39	0.0892065
G217B_4106	-1.39	0.01414
G217B_6011	-1.39	0.0348785
G217B_8818	-1.39	0.0246354
G217B_0274	-1.4	0.166849
G217B_2114	-1.4	0.00695845
G217B_3896	-1.4	0.1483
G217B_6945	-1.4	0.188347
G217B_7276	-1.4	0.0593101
G217B_8359	-1.4	0.00407965
G217B_0627	-1.41	0.0310568
G217B_2553	-1.41	0.0034656
G217B_3187	-1.41	0.316271
G217B_3339	-1.41	7.09076e-05
G217B_3936	-1.41	6.99762e-05
G217B_5412	-1.41	1.8946e-05
G217B_5678	-1.41	0.00108548
G217B_0512	-1.42	0.264213
G217B_4654	-1.42	0.000316382
G217B_5445	-1.42	0.218299
G217B_8155	-1.42	0.0609617
G217B_0772	-1.43	0.0138325
G217B_1071	-1.43	0.00154379
G217B_1153	-1.43	0.0348785
G217B_1670	-1.43	0.0811611
G217B_2959	-1.43	0.00288032
G217B_5786	-1.43	0.041843
G217B_6035	-1.43	0.0383091
G217B_0025	-1.44	0.00454399
G217B_2005	-1.44	0.00434721
G217B_7755	-1.44	2.24423e-05
G217B_1164	-1.45	2.038e-05
G217B_1503	-1.45	0.0922765
G217B_2403	-1.45	0.162743
G217B_2566	-1.45	0.166849
G217B_4140	-1.45	0.00936495
G217B_5505	-1.45	0.0979587
G217B_7024	-1.45	0.01197
G217B_2122	-1.46	0.000345519
G217B_4019	-1.46	1.26109e-05
G217B_4145	-1.46	5.00077e-05
G217B_4845	-1.46	0.172007
G217B_5270	-1.46	0.0236215
G217B_5338	-1.46	0.00472283
G217B_5455	-1.46	0.156775
G217B_7241	-1.46	0.00141262
G217B_8606	-1.46	2.94194e-06
G217B_8698	-1.46	0.0371814
G217B_3361	-1.47	1.49974e-05
G217B_3488	-1.47	0.294185
G217B_5932	-1.47	0.00280013
G217B_6720	-1.47	0.0318025
G217B_7450	-1.47	0.0470439
G217B_8121	-1.47	0.317344
G217B_3332	-1.48	0.112034
G217B_5080	-1.48	0.0037019
G217B_6370	-1.48	0.0472665
G217B_6466	-1.48	2.03246e-06
G217B_6791	-1.48	0.000501937
G217B_0553	-1.49	7.4241e-05
G217B_2799	-1.49	0.00179615
G217B_3037	-1.49	0.00204634
G217B_0082	-1.5	2.19536e-05
G217B_0525	-1.5	0.143879
G217B_1985	-1.5	0.101264
G217B_2785	-1.5	0.0100923
G217B_3755	-1.5	0.308477
G217B_4581	-1.5	0.000555952
G217B_4792	-1.5	0.0917249
G217B_5572	-1.5	0.00759845
G217B_6163	-1.5	0.000146706
G217B_1732	-1.51	0.00132211
G217B_2060	-1.51	0.011285
G217B_2771	-1.51	0.155819
G217B_2946	-1.51	7.33281e-05
G217B_6470	-1.51	0.00902848
G217B_1680	-1.52	7.45922e-05
G217B_1966	-1.52	0.000142887
G217B_2516	-1.52	2.038e-05
G217B_3993	-1.52	0.056965
G217B_7582	-1.52	0.132297
G217B_0371	-1.53	0.116125
G217B_0748	-1.53	0.000374878
G217B_0757	-1.53	0.27191
G217B_3693	-1.53	6.55523e-06
G217B_3875	-1.53	0.00266316
G217B_5496	-1.53	0.0602767
G217B_2353	-1.54	0.126652
G217B_2696	-1.54	0.0556054
G217B_5728	-1.54	0.00278214
G217B_5851	-1.54	1.32625e-05
G217B_6146	-1.54	1.00477e-05
G217B_7240	-1.54	0.00740937
G217B_7772	-1.54	0.00646352
G217B_8628	-1.54	0.207591
G217B_8705	-1.54	8.93944e-06
G217B_1394	-1.55	0.01081
G217B_3897	-1.55	0.0086015
G217B_5163	-1.55	0.192782
G217B_6963	-1.55	0.00189144
G217B_8042	-1.55	0.00374565
G217B_1509	-1.56	0.0190568
G217B_2788	-1.56	0.0741348
G217B_4425	-1.56	0.0988507
G217B_5010	-1.56	0.0789395
G217B_5653	-1.56	0.000637116
G217B_8527	-1.56	0.000579553
G217B_0459	-1.57	0.0186936
G217B_1326	-1.57	0.000135255
G217B_1611	-1.57	4.41981e-05
G217B_1926	-1.57	0.138379
G217B_3222	-1.57	0.000508265
G217B_4828	-1.57	0.00121204
G217B_6757	-1.57	4.85523e-06
G217B_7666	-1.57	2.48214e-05
G217B_1355	-1.58	0.000122206
G217B_1975	-1.58	0.000345135
G217B_2022	-1.58	0.0847173
G217B_2101	-1.58	0.0018451
G217B_3651	-1.58	4.85926e-06
G217B_4068	-1.58	0.0673267
G217B_4819	-1.58	0.040797
G217B_5144	-1.58	0.0115641
G217B_8908	-1.58	0.235192
G217B_0057	-1.59	0.00698795
G217B_1002	-1.59	0.00065884
G217B_1006	-1.59	0.00928051
G217B_2113	-1.59	0.0425744
G217B_3534	-1.59	0.159069
G217B_3648	-1.59	0.0002328
G217B_5092	-1.59	3.71688e-05
G217B_5160	-1.59	8.92081e-06
G217B_5404	-1.59	0.0446431
G217B_5715	-1.59	0.000128587
G217B_7451	-1.59	0.141345
G217B_7493	-1.59	0.0159759
G217B_8927	-1.59	0.000207551
G217B_1392	-1.6	1.76141e-06
G217B_3137	-1.6	0.00134967
G217B_3181	-1.6	4.34079e-05
G217B_3627	-1.6	6.92356e-05
G217B_7047	-1.6	7.09505e-06
G217B_8022	-1.6	1.52703e-06
G217B_0739	-1.61	0.00118391
G217B_2910	-1.61	0.000440772
G217B_4081	-1.61	0.274205
G217B_4167	-1.61	0.00371176
G217B_4560	-1.61	0.256874
G217B_4738	-1.61	0.197572
G217B_5081	-1.61	7.02038e-05
G217B_6596	-1.61	0.146588
G217B_7312	-1.61	0.00743855
G217B_8793	-1.61	0.15743
G217B_1271	-1.62	0.000992394
G217B_1320	-1.62	1.50909e-05
G217B_1989	-1.62	5.09691e-05
G217B_2980	-1.62	4.04073e-06
G217B_3884	-1.62	0.00487659
G217B_4203	-1.62	0.00340112
G217B_4556	-1.62	1.86125e-05
G217B_5856	-1.62	4.98689e-05
G217B_6418	-1.62	0.00796996
G217B_8424	-1.62	2.22153e-06
G217B_1993	-1.63	0.121757
G217B_4412	-1.63	0.0160541
G217B_4417	-1.63	0.00254165
G217B_5043	-1.63	0.266045
G217B_5096	-1.63	0.369483
G217B_5780	-1.63	0.0647866
G217B_8560	-1.63	0.165302
G217B_8577	-1.63	0.000467456
G217B_8920	-1.63	0.00273584
G217B_0188	-1.64	0.17341
G217B_0511	-1.64	0.0868335
G217B_4242	-1.64	0.0494341
G217B_4855	-1.64	6.61512e-05
G217B_6929	-1.64	8.04773e-07
G217B_7187	-1.64	5.12079e-05
G217B_3559	-1.65	0.127026
G217B_6965	-1.65	0.449598
G217B_1608	-1.66	0.00533947
G217B_1922	-1.66	0.248209
G217B_3608	-1.66	0.0268561
G217B_4101	-1.66	0.00954098
G217B_6001	-1.66	8.76446e-06
G217B_6115	-1.66	0.0778236
G217B_6881	-1.66	4.05693e-05
G217B_0918	-1.67	0.130857
G217B_1141	-1.67	0.0941871
G217B_1250	-1.67	0.0313791
G217B_2937	-1.67	0.000158769
G217B_3671	-1.67	0.00143651
G217B_3848	-1.67	8.63096e-07
G217B_3912	-1.67	4.93956e-05
G217B_4249	-1.67	5.71806e-05
G217B_4485	-1.67	0.00154524
G217B_5949	-1.67	0.000104001
G217B_7104	-1.67	0.0861937
G217B_7286	-1.67	0.0395356
G217B_7362	-1.67	5.0198e-05
G217B_7907	-1.67	0.218299
G217B_7997	-1.67	7.74614e-05
G217B_8142	-1.67	0.00164942
G217B_0577	-1.68	0.000514613
G217B_3571	-1.68	0.000253988
G217B_4737	-1.68	8.23935e-05
G217B_5336	-1.68	4.66552e-05
G217B_7985	-1.68	0.00434038
G217B_0597	-1.69	0.00248604
G217B_0663	-1.69	6.83607e-06
G217B_1644	-1.69	1.65672e-06
G217B_3398	-1.69	0.0224
G217B_5344	-1.69	0.00309718
G217B_5601	-1.69	0.00118391
G217B_7422	-1.69	7.57068e-07
G217B_7839	-1.69	4.5639e-07
G217B_8118	-1.69	0.000690342
G217B_1929	-1.7	0.116361
G217B_2221	-1.7	0.000213739
G217B_3629	-1.7	0.202833
G217B_3763	-1.7	0.00012946
G217B_5117	-1.7	0.000150126
G217B_5147	-1.7	0.000565163
G217B_7161	-1.7	0.000280073
G217B_8182	-1.7	1.57369e-05
G217B_8652	-1.7	0.143579
G217B_0732	-1.71	0.0920989
G217B_3502	-1.71	8.33104e-05
G217B_3515	-1.71	0.000534851
G217B_4190	-1.71	0.00176103
G217B_4811	-1.71	0.0469047
G217B_5173	-1.71	0.00284543
G217B_7773	-1.71	0.000413196
G217B_8107	-1.71	0.0653457
G217B_0196	-1.72	8.42466e-05
G217B_3996	-1.72	1.19382e-05
G217B_5048	-1.72	0.0418033
G217B_6619	-1.72	0.000240354
G217B_6645	-1.72	0.000799063
G217B_6762	-1.72	0.00197028
G217B_7090	-1.72	0.137377
G217B_7290	-1.72	0.097311
G217B_8795	-1.72	0.0147143
G217B_2214	-1.73	0.000307239
G217B_2687	-1.73	0.000741293
G217B_3928	-1.73	0.000675653
G217B_5016	-1.73	4.75263e-05
G217B_6182	-1.73	0.000181874
G217B_7501	-1.73	0.00535834
G217B_0711	-1.74	0.000239364
G217B_1028	-1.74	0.00013451
G217B_1407	-1.74	0.0147443
G217B_2318	-1.74	0.000212726
G217B_2378	-1.74	0.000988307
G217B_3633	-1.74	0.00210993
G217B_4429	-1.74	0.0443076
G217B_4533	-1.74	1.50848e-05
G217B_6744	-1.74	0.093485
G217B_7579	-1.74	0.0881187
G217B_7860	-1.74	0.191901
G217B_1127	-1.75	0.000121626
G217B_2248	-1.75	0.429018
G217B_2948	-1.75	0.0300091
G217B_4888	-1.75	5.12004e-05
G217B_6632	-1.75	0.0114366
G217B_7462	-1.75	0.00287597
G217B_8495	-1.75	9.60847e-05
G217B_0137	-1.76	0.228264
G217B_2850	-1.76	1.28572e-05
G217B_3336	-1.76	8.59501e-07
G217B_3440	-1.76	0.000144578
G217B_4601	-1.76	0.0793237
G217B_6153	-1.76	0.0320454
G217B_7287	-1.76	0.121583
G217B_7986	-1.76	2.77997e-06
G217B_8157	-1.76	0.00215176
G217B_8697	-1.76	0.0340303
G217B_1137	-1.77	4.72736e-06
G217B_1354	-1.77	0.00164123
G217B_1391	-1.77	0.00175811
G217B_1546	-1.77	0.000282052
G217B_2312	-1.77	4.98689e-05
G217B_2330	-1.77	0.00108242
G217B_2587	-1.77	0.171755
G217B_3974	-1.77	5.38101e-05
G217B_4032	-1.77	0.000249501
G217B_5272	-1.77	0.000176314
G217B_5939	-1.77	0.00685095
G217B_5946	-1.77	0.000162154
G217B_5947	-1.77	0.000101109
G217B_7243	-1.77	3.27936e-06
G217B_7269	-1.77	0.000194141
G217B_8530	-1.77	0.00931256
G217B_8625	-1.77	0.00145631
G217B_1016	-1.78	4.13179e-08
G217B_3949	-1.78	1.50909e-05
G217B_4586	-1.78	0.00121204
G217B_5020	-1.78	0.00119593
G217B_6022	-1.78	0.0931482
G217B_6670	-1.78	0.104151
G217B_7052	-1.78	0.0166007
G217B_7357	-1.78	0.0761008
G217B_0598	-1.79	0.00284075
G217B_1112	-1.79	1.75791e-06
G217B_2046	-1.79	0.000407718
G217B_2090	-1.79	1.25683e-05
G217B_2102	-1.79	0.01174
G217B_2425	-1.79	0.165113
G217B_5312	-1.79	2.1746e-05
G217B_7996	-1.79	3.38258e-06
G217B_8969	-1.79	0.143879
G217B_0423	-1.8	4.93031e-05
G217B_0750	-1.8	2.88557e-06
G217B_1094	-1.8	0.0156267
G217B_1206	-1.8	8.94793e-07
G217B_1627	-1.8	0.00083036
G217B_1656	-1.8	0.0131101
G217B_2154	-1.8	0.124979
G217B_3312	-1.8	1.52444e-06
G217B_3747	-1.8	0.0498472
G217B_7821	-1.8	0.151672
G217B_1323	-1.81	7.09505e-06
G217B_2759	-1.81	0.000202101
G217B_3390	-1.81	5.55884e-05
G217B_4324	-1.81	0.00159768
G217B_6028	-1.81	7.64916e-06
G217B_7703	-1.81	2.12582e-06
G217B_8729	-1.81	7.65182e-06
G217B_8878	-1.81	0.000752753
G217B_1160	-1.82	1.20252e-05
G217B_1508	-1.82	0.0418033
G217B_1779	-1.82	0.000686946
G217B_4273	-1.82	0.0654004
G217B_4311	-1.82	0.000132658
G217B_6533	-1.82	0.000104151
G217B_7789	-1.82	1.81648e-06
G217B_0555	-1.83	0.117745
G217B_0803	-1.83	0.0524401
G217B_2487	-1.83	0.16024
G217B_2591	-1.83	0.164278
G217B_3982	-1.83	6.30028e-06
G217B_5384	-1.83	3.89746e-07
G217B_6746	-1.83	0.0257036
G217B_8484	-1.83	0.0016805
G217B_8633	-1.83	3.22603e-06
G217B_0735	-1.84	7.53662e-07
G217B_1124	-1.84	6.80493e-06
G217B_3988	-1.84	7.92296e-06
G217B_5569	-1.84	0.00104886
G217B_5975	-1.84	0.00728776
G217B_6203	-1.84	0.118937
G217B_7937	-1.84	0.0392851
G217B_8040	-1.84	2.23505e-06
G217B_8867	-1.84	0.00206784
G217B_0566	-1.85	2.88557e-06
G217B_0648	-1.85	1.32913e-05
G217B_0875	-1.85	1.495e-05
G217B_2848	-1.85	0.10951
G217B_3153	-1.85	1.03807e-06
G217B_4185	-1.85	0.0487656
G217B_5021	-1.85	0.000264864
G217B_6137	-1.85	0.0492593
G217B_7080	-1.85	2.6612e-07
G217B_7725	-1.85	3.36034e-06
G217B_0111	-1.86	0.00118391
G217B_0492	-1.86	5.07427e-05
G217B_1205	-1.86	0.0990986
G217B_1768	-1.86	7.90978e-06
G217B_3135	-1.86	0.18608
G217B_3944	-1.86	3.95137e-05
G217B_3978	-1.86	0.0015854
G217B_4021	-1.86	7.13597e-05
G217B_4195	-1.86	0.000112063
G217B_4538	-1.86	9.01254e-07
G217B_5019	-1.86	0.0185657
G217B_7274	-1.86	0.0716989
G217B_7408	-1.86	0.000565106
G217B_8834	-1.86	2.4013e-06
G217B_0077	-1.87	0.0047585
G217B_4059	-1.87	0.000779178
G217B_5102	-1.87	6.42659e-06
G217B_5577	-1.87	5.18972e-05
G217B_6237	-1.87	0.130307
G217B_7892	-1.87	0.00228914
G217B_8100	-1.87	6.67424e-05
G217B_8731	-1.87	8.98845e-06
G217B_8973	-1.87	0.121757
G217B_0343	-1.88	2.77997e-06
G217B_1196	-1.88	1.52058e-05
G217B_2986	-1.88	0.133652
G217B_5447	-1.88	0.0990369
G217B_5821	-1.88	2.14032e-07
G217B_6160	-1.88	0.236638
G217B_7980	-1.88	0.118653
G217B_8141	-1.88	3.25182e-07
G217B_0499	-1.89	0.07192
G217B_1075	-1.89	2.85886e-05
G217B_1499	-1.89	0.11993
G217B_3436	-1.89	0.00117459
G217B_4414	-1.89	0.0496291
G217B_4699	-1.89	3.79543e-06
G217B_4816	-1.89	0.208607
G217B_5024	-1.89	0.1074
G217B_6480	-1.89	0.0246438
G217B_7295	-1.89	0.0188853
G217B_8868	-1.89	0.000192914
G217B_0367	-1.9	3.44179e-07
G217B_2394	-1.9	0.00414187
G217B_2671	-1.9	1.10443e-05
G217B_3453	-1.9	1.52241e-05
G217B_4415	-1.9	0.00040312
G217B_6085	-1.9	3.04035e-06
G217B_7987	-1.9	0.0366309
G217B_8296	-1.9	1.6762e-06
G217B_0563	-1.91	8.81215e-05
G217B_3832	-1.91	0.000244351
G217B_4151	-1.91	2.66669e-06
G217B_6420	-1.91	0.0188853
G217B_6815	-1.91	0.0276499
G217B_7350	-1.91	0.135875
G217B_7440	-1.91	0.0493508
G217B_7998	-1.91	1.70758e-08
G217B_8207	-1.91	3.33807e-06
G217B_8595	-1.91	0.0421411
G217B_0265	-1.92	1.49713e-05
G217B_0874	-1.92	9.84558e-05
G217B_1687	-1.92	0.000717555
G217B_1796	-1.92	0.0105629
G217B_2738	-1.92	3.68348e-05
G217B_3030	-1.92	0.106768
G217B_4917	-1.92	3.17576e-06
G217B_5524	-1.92	7.09546e-05
G217B_5730	-1.92	9.17994e-08
G217B_5859	-1.92	0.000138719
G217B_5966	-1.92	0.0118729
G217B_6738	-1.92	0.00950568
G217B_0706	-1.93	0.00813156
G217B_0747	-1.93	4.49634e-08
G217B_1019	-1.93	1.35797e-06
G217B_2970	-1.93	7.17669e-05
G217B_3167	-1.93	0.0229482
G217B_3662	-1.93	4.16022e-07
G217B_5283	-1.93	1.71921e-05
G217B_6236	-1.93	0.0140067
G217B_6351	-1.93	0.127375
G217B_7051	-1.93	3.87813e-05
G217B_7106	-1.93	1.82782e-06
G217B_8253	-1.93	9.84511e-05
G217B_8511	-1.93	0.178705
G217B_0284	-1.94	0.0180156
G217B_1610	-1.94	2.45566e-06
G217B_1739	-1.94	0.00393324
G217B_3098	-1.94	9.54365e-06
G217B_3772	-1.94	0.0777502
G217B_4198	-1.94	0.00839775
G217B_5226	-1.94	1.34836e-06
G217B_8354	-1.94	0.0827275
G217B_8707	-1.94	0.000104169
G217B_8840	-1.94	2.07094e-05
G217B_0090	-1.95	0.0691525
G217B_0722	-1.95	0.0247359
G217B_0727	-1.95	4.47143e-05
G217B_0734	-1.95	0.00154078
G217B_2029	-1.95	2.09024e-05
G217B_2190	-1.95	4.17702e-06
G217B_2319	-1.95	0.000566991
G217B_4037	-1.95	0.000345135
G217B_4623	-1.95	0.00393335
G217B_5643	-1.95	0.000100555
G217B_0582	-1.96	0.00224454
G217B_0729	-1.96	0.00185427
G217B_1149	-1.96	0.024495
G217B_1175	-1.96	6.27493e-05
G217B_2390	-1.96	0.208607
G217B_4640	-1.96	3.51121e-05
G217B_8079	-1.96	0.0150035
G217B_8959	-1.96	0.14713
G217B_2213	-1.97	0.0711324
G217B_4700	-1.97	0.00486469
G217B_4789	-1.97	1.28028e-07
G217B_5699	-1.97	0.000501576
G217B_7752	-1.97	0.151672
G217B_7771	-1.97	0.112122
G217B_8736	-1.97	3.75951e-06
G217B_0394	-1.98	0.00770052
G217B_0515	-1.98	0.100222
G217B_0909	-1.98	0.0619271
G217B_2804	-1.98	3.11136e-05
G217B_2996	-1.98	4.47602e-05
G217B_3894	-1.98	1.58285e-07
G217B_5011	-1.98	5.96035e-06
G217B_8582	-1.98	0.000531768
G217B_1352	-1.99	1.55585e-08
G217B_2818	-1.99	0.000423315
G217B_3865	-1.99	8.25564e-06
G217B_5174	-1.99	2.46663e-06
G217B_7112	-1.99	1.1264e-07
G217B_8820	-1.99	0.143049
G217B_0128	-2	0.0513241
G217B_1025	-2	0.000428279
G217B_1096	-2	1.80836e-06
G217B_2518	-2	0.00491845
G217B_2887	-2	3.58527e-05
G217B_6691	-2	1.06253e-08
G217B_8220	-2	0.000111387
G217B_8623	-2	1.07907e-05
G217B_8713	-2	3.11631e-07
G217B_0755	-2.01	2.83221e-06
G217B_1058	-2.01	0.00159337
G217B_1106	-2.01	0.0602767
G217B_2861	-2.01	0.010331
G217B_4592	-2.01	1.52444e-06
G217B_4646	-2.01	0.0121262
G217B_4726	-2.01	6.72689e-05
G217B_6333	-2.01	1.40892e-06
G217B_6638	-2.01	2.56116e-05
G217B_8566	-2.01	0.000892001
G217B_8866	-2.01	2.45751e-05
G217B_0783	-2.02	3.01771e-06
G217B_5107	-2.02	0.0591756
G217B_5545	-2.02	0.151856
G217B_6898	-2.02	9.20944e-05
G217B_7669	-2.02	6.03713e-07
G217B_7920	-2.02	6.07068e-07
G217B_8342	-2.02	0.00196138
G217B_8597	-2.02	7.55046e-07
G217B_0266	-2.03	0.00128089
G217B_0615	-2.03	0.076812
G217B_1251	-2.03	0.0828454
G217B_1959	-2.03	0.00399774
G217B_2404	-2.03	0.106038
G217B_2686	-2.03	0.423556
G217B_2943	-2.03	0.0184759
G217B_3586	-2.03	8.29765e-06
G217B_4479	-2.03	0.0821464
G217B_5207	-2.03	4.73057e-07
G217B_5627	-2.03	4.99013e-05
G217B_6104	-2.03	0.0082701
G217B_6363	-2.03	5.84423e-08
G217B_7034	-2.03	4.67193e-06
G217B_7221	-2.03	6.74233e-07
G217B_7494	-2.03	1.01535e-07
G217B_0751	-2.04	0.0843105
G217B_0828	-2.04	0.0307525
G217B_1197	-2.04	0.277052
G217B_1468	-2.04	0.00318294
G217B_2614	-2.04	6.24895e-07
G217B_3217	-2.04	0.109334
G217B_4428	-2.04	0.0667208
G217B_4911	-2.04	0.100793
G217B_5822	-2.04	0.0131965
G217B_6308	-2.04	0.0937317
G217B_6413	-2.04	0.0845861
G217B_6633	-2.04	5.96652e-05
G217B_6647	-2.04	0.0524401
G217B_7003	-2.04	7.88011e-05
G217B_0480	-2.05	0.000305941
G217B_1333	-2.05	0.121217
G217B_1721	-2.05	0.000771013
G217B_3170	-2.05	8.34952e-07
G217B_5808	-2.05	0.000105921
G217B_6943	-2.05	0.00449459
G217B_7255	-2.05	1.05037e-05
G217B_7385	-2.05	0.000215294
G217B_7720	-2.05	1.01535e-07
G217B_7723	-2.05	0.00248604
G217B_7927	-2.05	0.00157196
G217B_8120	-2.05	0.00536396
G217B_1373	-2.06	6.68519e-07
G217B_3723	-2.06	3.13253e-05
G217B_4736	-2.06	8.2557e-05
G217B_5085	-2.06	6.34419e-05
G217B_5844	-2.06	1.80874e-06
G217B_6185	-2.06	1.58285e-07
G217B_8156	-2.06	0.0118878
G217B_8515	-2.06	0.000120703
G217B_1107	-2.07	1.16282e-06
G217B_3363	-2.07	1.45201e-06
G217B_6983	-2.07	0.000313726
G217B_7347	-2.07	0.0117609
G217B_8862	-2.07	0.000346865
G217B_1074	-2.08	0.00959455
G217B_4062	-2.08	7.67214e-06
G217B_4127	-2.08	0.000104169
G217B_4735	-2.08	0.0633636
G217B_5362	-2.08	0.00636951
G217B_5486	-2.08	3.42464e-05
G217B_5853	-2.08	0.00382553
G217B_5978	-2.08	2.09559e-06
G217B_7498	-2.08	7.24776e-06
G217B_7745	-2.08	1.83222e-07
G217B_0344	-2.09	1.54125e-05
G217B_1168	-2.09	3.61639e-08
G217B_2118	-2.09	1.27653e-05
G217B_4884	-2.09	7.8781e-07
G217B_5629	-2.09	0.0181628
G217B_6238	-2.09	0.00232268
G217B_7127	-2.09	0.000583024
G217B_7336	-2.09	0.120569
G217B_7722	-2.1	3.98076e-06
G217B_8133	-2.1	0.0237033
G217B_8233	-2.1	4.22051e-06
G217B_0157	-2.11	0.00228972
G217B_0836	-2.11	3.23773e-06
G217B_1013	-2.11	1.76736e-06
G217B_1566	-2.11	4.35454e-07
G217B_2545	-2.11	0.0791498
G217B_2767	-2.11	3.63743e-05
G217B_2784	-2.11	3.40378e-05
G217B_4936	-2.11	2.64519e-07
G217B_5367	-2.11	0.0813627
G217B_6341	-2.11	4.35454e-07
G217B_6947	-2.11	2.23032e-07
G217B_8180	-2.11	0.00566416
G217B_0135	-2.12	0.0221601
G217B_0516	-2.12	7.9315e-07
G217B_0969	-2.12	0.0843105
G217B_2030	-2.12	2.0362e-05
G217B_6536	-2.12	2.9275e-05
G217B_7067	-2.12	0.0162586
G217B_7232	-2.12	3.74621e-06
G217B_7461	-2.12	0.0777502
G217B_0086	-2.13	0.0490915
G217B_2080	-2.13	1.51925e-07
G217B_2820	-2.13	0.00456759
G217B_3097	-2.13	0.00214786
G217B_3847	-2.13	0.0185733
G217B_4063	-2.13	9.06902e-06
G217B_4688	-2.13	2.99849e-07
G217B_6745	-2.13	0.00477765
G217B_6840	-2.13	7.84613e-08
G217B_7126	-2.13	1.74679e-05
G217B_8224	-2.13	2.09611e-07
G217B_0522	-2.14	0.0494341
G217B_1689	-2.14	1.47794e-08
G217B_2023	-2.14	4.25477e-07
G217B_2847	-2.14	0.00498294
G217B_4053	-2.14	0.017741
G217B_4460	-2.14	3.09507e-05
G217B_4768	-2.14	2.63714e-05
G217B_5515	-2.14	0.0422229
G217B_7963	-2.14	0.0387563
G217B_8651	-2.14	0.143579
G217B_8740	-2.14	4.7608e-06
G217B_0022	-2.15	0.0263139
G217B_0256	-2.15	0.0299587
G217B_0574	-2.15	1.47889e-05
G217B_0752	-2.15	0.0906058
G217B_0806	-2.15	1.71412e-07
G217B_1908	-2.15	0.000289903
G217B_2120	-2.15	7.86435e-06
G217B_6116	-2.15	2.68169e-07
G217B_8032	-2.15	0.00810992
G217B_8234	-2.15	1.56608e-07
G217B_8641	-2.15	0.0283036
G217B_0305	-2.16	1.98211e-06
G217B_1018	-2.16	3.20393e-05
G217B_2479	-2.16	0.0202951
G217B_3883	-2.16	6.5504e-07
G217B_4584	-2.16	0.0592027
G217B_5357	-2.16	2.88744e-08
G217B_5510	-2.16	7.22154e-06
G217B_5809	-2.16	8.24889e-07
G217B_7072	-2.16	0.000300902
G217B_7458	-2.16	3.97194e-06
G217B_8188	-2.16	7.90108e-07
G217B_8358	-2.16	2.56331e-09
G217B_1630	-2.17	0.000472442
G217B_2110	-2.17	9.45817e-05
G217B_2863	-2.17	2.72977e-07
G217B_3861	-2.17	0.00969802
G217B_4279	-2.17	0.00880771
G217B_4998	-2.17	3.50312e-06
G217B_6052	-2.17	1.18251e-07
G217B_7032	-2.17	0.0228779
G217B_7153	-2.17	0.0985091
G217B_8308	-2.17	0.0157717
G217B_0007	-2.18	0.0158102
G217B_1602	-2.18	0.205101
G217B_2021	-2.18	1.15058e-06
G217B_3628	-2.18	1.912e-07
G217B_3707	-2.18	0.0521488
G217B_4600	-2.18	8.62045e-05
G217B_4982	-2.18	1.47317e-06
G217B_5065	-2.18	3.04007e-06
G217B_5400	-2.18	0.0654091
G217B_5714	-2.18	9.03029e-08
G217B_6472	-2.18	0.0441221
G217B_8289	-2.18	0.0374876
G217B_0202	-2.19	2.48671e-05
G217B_0556	-2.19	0.000774931
G217B_0749	-2.19	7.12395e-07
G217B_2343	-2.19	0.110668
G217B_2554	-2.19	0.00224406
G217B_5351	-2.19	0.00962991
G217B_5361	-2.19	0.0868108
G217B_5522	-2.19	7.59086e-08
G217B_6305	-2.19	1.63882e-06
G217B_6378	-2.19	9.02928e-05
G217B_6780	-2.19	0.0263139
G217B_7418	-2.19	0.014643
G217B_7984	-2.19	0.0452355
G217B_8445	-2.19	2.83616e-06
G217B_8760	-2.19	0.000191417
G217B_8810	-2.19	2.31262e-07
G217B_0406	-2.2	0.0108432
G217B_0454	-2.2	4.17702e-06
G217B_2254	-2.2	5.22661e-07
G217B_3165	-2.2	3.69551e-06
G217B_4669	-2.2	7.7577e-08
G217B_4712	-2.2	2.50578e-06
G217B_4758	-2.2	2.36165e-06
G217B_4928	-2.2	1.38167e-06
G217B_5478	-2.2	4.28737e-07
G217B_5669	-2.2	0.000276252
G217B_6162	-2.2	3.02944e-08
G217B_6662	-2.2	6.27971e-08
G217B_7057	-2.2	0.000888548
G217B_7374	-2.2	0.00146834
G217B_7508	-2.2	4.35494e-05
G217B_0871	-2.21	0.201145
G217B_1158	-2.21	0.0203478
G217B_2464	-2.21	0.0738684
G217B_3346	-2.21	7.18909e-07
G217B_3499	-2.21	5.09691e-05
G217B_3893	-2.21	0.00408786
G217B_4674	-2.21	3.45098e-08
G217B_4900	-2.21	4.64823e-08
G217B_5329	-2.21	1.47317e-06
G217B_5360	-2.21	5.89722e-09
G217B_6391	-2.21	3.94389e-06
G217B_7390	-2.21	0.0396871
G217B_8005	-2.21	2.04002e-07
G217B_8440	-2.21	4.2315e-07
G217B_1102	-2.22	0.225839
G217B_1700	-2.22	7.59086e-08
G217B_2875	-2.22	0.00356835
G217B_2935	-2.22	7.09827e-07
G217B_3368	-2.22	3.08855e-08
G217B_4320	-2.22	5.43914e-09
G217B_5266	-2.22	1.97872e-06
G217B_5742	-2.22	3.9558e-05
G217B_5746	-2.22	0.031525
G217B_5995	-2.22	2.3617e-05
G217B_7168	-2.22	0.050432
G217B_8011	-2.22	0.00127019
G217B_1282	-2.23	6.09941e-06
G217B_1423	-2.23	1.34127e-06
G217B_2419	-2.23	0.246025
G217B_2877	-2.23	0.00135452
G217B_5317	-2.23	0.0413027
G217B_6209	-2.23	2.04692e-07
G217B_6411	-2.23	0.001906
G217B_6717	-2.23	0.00989761
G217B_6788	-2.23	0.000449795
G217B_6906	-2.23	1.37197e-06
G217B_7078	-2.23	0.00152863
G217B_8600	-2.23	4.45172e-07
G217B_8928	-2.23	0.0755114
G217B_0428	-2.24	0.00391474
G217B_0906	-2.24	0.00177157
G217B_1084	-2.24	0.0275567
G217B_1876	-2.24	0.00162827
G217B_2244	-2.24	3.57786e-08
G217B_2998	-2.24	0.0249541
G217B_4108	-2.24	0.294444
G217B_4237	-2.24	2.09559e-06
G217B_4447	-2.24	0.110774
G217B_6583	-2.24	0.0702544
G217B_7694	-2.24	3.47992e-07
G217B_8169	-2.24	0.0395356
G217B_8186	-2.24	2.69563e-05
G217B_8786	-2.24	0.147762
G217B_0496	-2.25	9.06274e-08
G217B_0605	-2.25	0.0881132
G217B_0632	-2.25	0.0487595
G217B_0791	-2.25	0.000192165
G217B_1378	-2.25	5.29348e-05
G217B_1619	-2.25	1.83222e-07
G217B_1803	-2.25	2.60063e-07
G217B_1864	-2.25	0.000932661
G217B_3663	-2.25	0.0161391
G217B_3689	-2.25	0.000128117
G217B_3817	-2.25	0.00941856
G217B_4918	-2.25	0.228988
G217B_5300	-2.25	1.49703e-06
G217B_5704	-2.25	0.00015988
G217B_5718	-2.25	5.73733e-05
G217B_6183	-2.25	7.97377e-05
G217B_8057	-2.25	2.65403e-05
G217B_8382	-2.25	3.75827e-08
G217B_0545	-2.26	2.06192e-05
G217B_1254	-2.26	3.48862e-05
G217B_2039	-2.26	1.27458e-07
G217B_2994	-2.26	1.64002e-05
G217B_4192	-2.26	1.33057e-05
G217B_4783	-2.26	0.000320968
G217B_7886	-2.26	0.0225179
G217B_8895	-2.26	3.01926e-05
G217B_0953	-2.27	1.09846e-07
G217B_1899	-2.27	1.5333e-07
G217B_3463	-2.27	3.30212e-05
G217B_3655	-2.27	0.00269732
G217B_4591	-2.27	1.19382e-05
G217B_4869	-2.27	2.31739e-07
G217B_5560	-2.27	0.000154942
G217B_6360	-2.27	0.000350396
G217B_6436	-2.27	1.53403e-06
G217B_6773	-2.27	0.0048196
G217B_6910	-2.27	1.26201e-05
G217B_7023	-2.27	7.47255e-06
G217B_7151	-2.27	0.000861813
G217B_7376	-2.27	8.96219e-08
G217B_8714	-2.27	0.00959455
G217B_0939	-2.28	0.00037836
G217B_1469	-2.28	2.69267e-06
G217B_1927	-2.28	8.83269e-09
G217B_1970	-2.28	0.0487743
G217B_2619	-2.28	1.38344e-06
G217B_2956	-2.28	7.84613e-08
G217B_7492	-2.28	4.28737e-07
G217B_8505	-2.28	0.0443076
G217B_8762	-2.28	0.0320454
G217B_0099	-2.29	2.25249e-08
G217B_1178	-2.29	0.056383
G217B_2389	-2.29	3.50899e-06
G217B_3665	-2.29	5.21407e-06
G217B_4724	-2.29	0.104338
G217B_5550	-2.29	0.00898832
G217B_5775	-2.29	1.34325e-07
G217B_5811	-2.29	0.0348785
G217B_6962	-2.29	0.00633649
G217B_8217	-2.29	0.000601416
G217B_8839	-2.29	1.23093e-08
G217B_8896	-2.29	3.52137e-07
G217B_2139	-2.3	2.34378e-06
G217B_2185	-2.3	4.17172e-06
G217B_2362	-2.3	5.12004e-05
G217B_2907	-2.3	5.43315e-06
G217B_3764	-2.3	0.155819
G217B_5335	-2.3	3.06555e-05
G217B_5538	-2.3	8.82794e-05
G217B_6550	-2.3	3.72827e-05
G217B_7622	-2.3	4.64823e-08
G217B_7947	-2.3	1.68877e-05
G217B_0497	-2.31	1.65672e-06
G217B_2109	-2.31	6.07068e-07
G217B_3289	-2.31	3.41479e-06
G217B_3533	-2.31	2.88009e-05
G217B_3856	-2.31	2.22878e-05
G217B_5169	-2.31	0.148609
G217B_5554	-2.31	2.13168e-07
G217B_5712	-2.31	0.0214451
G217B_8941	-2.31	3.23773e-06
G217B_0901	-2.32	0.0532653
G217B_1170	-2.32	0.241916
G217B_1702	-2.32	0.00838446
G217B_2007	-2.32	0.0082701
G217B_2164	-2.32	1.31274e-05
G217B_2787	-2.32	1.52058e-05
G217B_2840	-2.32	3.77294e-06
G217B_3258	-2.32	1.71824e-09
G217B_3673	-2.32	0.0600363
G217B_3980	-2.32	0.0464456
G217B_5575	-2.32	2.36939e-05
G217B_5813	-2.32	1.61773e-05
G217B_7627	-2.32	0.0281607
G217B_0970	-2.33	9.89541e-07
G217B_1151	-2.33	5.89263e-06
G217B_1575	-2.33	0.0327595
G217B_1781	-2.33	2.73428e-07
G217B_1918	-2.33	6.87954e-06
G217B_4116	-2.33	4.18113e-05
G217B_5516	-2.33	0.00243369
G217B_6142	-2.33	1.48693e-05
G217B_6404	-2.33	0.0335209
G217B_6538	-2.33	0.146291
G217B_6623	-2.33	0.00434721
G217B_7059	-2.33	0.0332732
G217B_7188	-2.33	0.0860209
G217B_1264	-2.34	0.0297785
G217B_2750	-2.34	2.17052e-08
G217B_6742	-2.34	4.5837e-07
G217B_7171	-2.34	8.42592e-07
G217B_8039	-2.34	4.57827e-08
G217B_8835	-2.34	4.14567e-08
G217B_0359	-2.35	0.000861813
G217B_0539	-2.35	5.84179e-08
G217B_3906	-2.35	4.04469e-08
G217B_4150	-2.35	0.0138325
G217B_4919	-2.35	3.00896e-07
G217B_6123	-2.35	1.26326e-07
G217B_6909	-2.35	2.51487e-05
G217B_7844	-2.35	7.37092e-08
G217B_8621	-2.35	2.81683e-06
G217B_0191	-2.36	3.16341e-05
G217B_0890	-2.36	9.24507e-08
G217B_1033	-2.36	3.19898e-07
G217B_1202	-2.36	0.0807088
G217B_4212	-2.36	1.37403e-07
G217B_4316	-2.36	2.25256e-06
G217B_6438	-2.36	2.55911e-08
G217B_7554	-2.36	8.28694e-08
G217B_7877	-2.36	2.44927e-08
G217B_7884	-2.36	0.0206119
G217B_8219	-2.36	2.40034e-06
G217B_2128	-2.37	8.0337e-08
G217B_2939	-2.37	2.05754e-08
G217B_3501	-2.37	1.61869e-09
G217B_3857	-2.37	9.33501e-06
G217B_4665	-2.37	3.60354e-06
G217B_6008	-2.37	7.35935e-08
G217B_6914	-2.37	4.58591e-07
G217B_1265	-2.38	1.41805e-07
G217B_5136	-2.38	0.00124794
G217B_5591	-2.38	9.00228e-05
G217B_5710	-2.38	1.04958e-08
G217B_6106	-2.38	0.00215176
G217B_6290	-2.38	0.0228779
G217B_6818	-2.38	1.93919e-08
G217B_7372	-2.38	0.357509
G217B_7499	-2.38	5.35289e-07
G217B_8174	-2.38	1.6762e-06
G217B_8297	-2.38	0.0186335
G217B_1797	-2.39	4.04535e-09
G217B_4725	-2.39	0.140583
G217B_7847	-2.39	0.013277
G217B_8457	-2.39	0.0545447
G217B_0603	-2.4	0.030638
G217B_0764	-2.4	5.71015e-09
G217B_1556	-2.4	2.34943e-07
G217B_2194	-2.4	1.6762e-06
G217B_2430	-2.4	0.0346241
G217B_4871	-2.4	9.46383e-05
G217B_6374	-2.4	4.83639e-05
G217B_7346	-2.4	5.35956e-06
G217B_7871	-2.4	4.45751e-05
G217B_8206	-2.4	0.0382874
G217B_8743	-2.4	0.109749
G217B_2313	-2.41	1.04912e-05
G217B_4226	-2.41	0.0143849
G217B_4661	-2.41	4.79797e-07
G217B_5865	-2.41	2.0024e-07
G217B_6287	-2.41	5.33443e-07
G217B_7135	-2.41	0.000863031
G217B_7962	-2.41	1.43257e-06
G217B_0586	-2.42	1.66908e-06
G217B_0622	-2.42	7.93504e-06
G217B_1438	-2.42	0.000141208
G217B_1579	-2.42	3.00896e-07
G217B_3367	-2.42	1.17485e-07
G217B_3455	-2.42	1.91027e-06
G217B_3527	-2.42	3.13672e-06
G217B_6756	-2.42	2.02649e-06
G217B_8344	-2.42	1.98211e-06
G217B_8788	-2.42	4.02369e-08
G217B_8883	-2.42	5.73961e-07
G217B_0126	-2.43	2.62545e-07
G217B_0768	-2.43	1.1948e-07
G217B_0976	-2.43	0.0906217
G217B_2041	-2.43	0.000567905
G217B_2451	-2.43	6.15358e-08
G217B_3264	-2.43	5.84423e-08
G217B_3644	-2.43	2.46619e-07
G217B_3929	-2.43	0.000185902
G217B_4100	-2.43	0.00068439
G217B_4149	-2.43	3.56936e-06
G217B_4565	-2.43	8.61251e-06
G217B_6294	-2.43	6.59459e-07
G217B_6610	-2.43	0.000739218
G217B_8203	-2.43	1.74679e-05
G217B_8776	-2.43	0.0592145
G217B_1462	-2.44	2.60291e-09
G217B_2236	-2.44	6.29465e-06
G217B_2466	-2.44	0.0470063
G217B_2812	-2.44	1.16498e-08
G217B_3280	-2.44	0.000164045
G217B_5615	-2.44	8.93006e-05
G217B_6442	-2.44	3.34582e-09
G217B_6887	-2.44	5.88473e-07
G217B_7281	-2.44	0.0669186
G217B_7597	-2.44	0.00409305
G217B_8124	-2.44	0.000259565
G217B_8829	-2.44	6.95422e-05
G217B_0532	-2.45	1.55585e-08
G217B_0954	-2.45	1.40632e-09
G217B_5070	-2.45	0.00646352
G217B_6832	-2.45	2.26245e-08
G217B_8089	-2.45	4.85608e-07
G217B_2702	-2.46	0.000192914
G217B_2829	-2.46	2.40654e-07
G217B_2878	-2.46	0.153723
G217B_2985	-2.46	3.70183e-05
G217B_3469	-2.46	1.37074e-09
G217B_3700	-2.46	5.29678e-05
G217B_4946	-2.46	7.51359e-07
G217B_5602	-2.46	3.43148e-08
G217B_6641	-2.46	1.10938e-06
G217B_7383	-2.46	1.12802e-08
G217B_0714	-2.47	1.33679e-07
G217B_2492	-2.47	1.33679e-07
G217B_3208	-2.47	2.90371e-06
G217B_5473	-2.47	3.97524e-06
G217B_5483	-2.47	0.0862492
G217B_5556	-2.47	1.1955e-06
G217B_5661	-2.47	9.45817e-05
G217B_5789	-2.47	8.05545e-10
G217B_6286	-2.47	0.00724878
G217B_6877	-2.47	1.74237e-05
G217B_7636	-2.47	9.13961e-05
G217B_7840	-2.47	0.0371827
G217B_8730	-2.47	2.49735e-08
G217B_8825	-2.47	0.0151046
G217B_0963	-2.48	0.0556054
G217B_1191	-2.48	8.39258e-06
G217B_2692	-2.48	0.0602767
G217B_3639	-2.48	1.70966e-09
G217B_3652	-2.48	5.77488e-07
G217B_3843	-2.48	0.000245259
G217B_4141	-2.48	2.06135e-08
G217B_4481	-2.48	0.00042934
G217B_4547	-2.48	0.0306984
G217B_5675	-2.48	3.9036e-06
G217B_7509	-2.48	0.0135294
G217B_7751	-2.48	4.75762e-06
G217B_8020	-2.48	0.0883246
G217B_8113	-2.48	6.08849e-07
G217B_8455	-2.48	9.18125e-08
G217B_8483	-2.48	0.000279915
G217B_8715	-2.48	8.0337e-08
G217B_8838	-2.48	0.0068392
G217B_8911	-2.48	0.0624141
G217B_0217	-2.49	0.00112387
G217B_0328	-2.49	2.85295e-08
G217B_1409	-2.49	3.29059e-09
G217B_1411	-2.49	2.40654e-07
G217B_1840	-2.49	0.00443711
G217B_2119	-2.49	8.46504e-07
G217B_2223	-2.49	6.26064e-09
G217B_2413	-2.49	0.000621737
G217B_3013	-2.49	2.69084e-05
G217B_4611	-2.49	4.08191e-06
G217B_5110	-2.49	0.00174851
G217B_7746	-2.49	5.55041e-09
G217B_8195	-2.49	0.0101269
G217B_0291	-2.5	0.034643
G217B_1042	-2.5	0.00234689
G217B_1476	-2.5	7.08667e-09
G217B_2149	-2.5	5.49754e-06
G217B_2444	-2.5	4.05594e-09
G217B_3277	-2.5	3.63822e-09
G217B_5087	-2.5	3.23438e-06
G217B_5645	-2.5	1.51885e-07
G217B_5885	-2.5	0.00188604
G217B_6055	-2.5	5.04667e-06
G217B_6960	-2.5	1.83222e-07
G217B_8094	-2.5	1.41598e-08
G217B_0540	-2.51	0.0645335
G217B_1504	-2.51	5.18811e-06
G217B_2037	-2.51	3.00808e-06
G217B_4008	-2.51	0.0682957
G217B_4161	-2.51	1.22068e-08
G217B_8012	-2.51	4.67482e-08
G217B_2819	-2.52	9.33501e-06
G217B_2957	-2.52	2.34907e-07
G217B_3844	-2.52	0.0210013
G217B_5014	-2.52	0.0260781
G217B_5583	-2.52	7.90108e-07
G217B_5587	-2.52	3.99566e-07
G217B_5609	-2.52	1.87783e-07
G217B_5785	-2.52	1.41547e-09
G217B_6591	-2.52	1.30943e-07
G217B_6822	-2.52	9.56174e-07
G217B_6893	-2.52	0.143685
G217B_6954	-2.52	0.00211399
G217B_8152	-2.52	0.014259
G217B_8171	-2.52	0.000114409
G217B_1125	-2.53	5.259e-06
G217B_2999	-2.53	0.0086015
G217B_6256	-2.53	4.42561e-05
G217B_6461	-2.53	0.000144736
G217B_6688	-2.53	5.72022e-08
G217B_6722	-2.53	1.93853e-06
G217B_7338	-2.53	1.05711e-09
G217B_7407	-2.53	1.82996e-07
G217B_0565	-2.54	1.87977e-07
G217B_0629	-2.54	3.43683e-08
G217B_0645	-2.54	9.69858e-06
G217B_4189	-2.54	9.66307e-08
G217B_4442	-2.54	1.88764e-07
G217B_4848	-2.54	5.39488e-08
G217B_6525	-2.54	4.30635e-08
G217B_7191	-2.54	9.47308e-10
G217B_8507	-2.54	3.83172e-09
G217B_8912	-2.54	1.03396e-08
G217B_0167	-2.55	0.000237538
G217B_2086	-2.55	1.27472e-09
G217B_2827	-2.55	3.42676e-08
G217B_3392	-2.55	5.04667e-06
G217B_4537	-2.55	9.27269e-06
G217B_5064	-2.55	0.00210995
G217B_5381	-2.55	0.0045101
G217B_6247	-2.55	2.06481e-07
G217B_7785	-2.55	0.0478218
G217B_8542	-2.55	0.000888548
G217B_8674	-2.55	1.23312e-07
G217B_0012	-2.56	0.00173873
G217B_0073	-2.56	1.61764e-07
G217B_0868	-2.56	0.0702936
G217B_1108	-2.56	6.91569e-05
G217B_3360	-2.56	1.90515e-06
G217B_3813	-2.56	0.0036878
G217B_3834	-2.56	2.27947e-05
G217B_4301	-2.56	0.000228436
G217B_6224	-2.56	3.22994e-07
G217B_6923	-2.56	0.000172119
G217B_6940	-2.56	0.0137589
G217B_7096	-2.56	0.0650364
G217B_7337	-2.56	2.22475e-07
G217B_0153	-2.57	4.38535e-06
G217B_0674	-2.57	1.01846e-06
G217B_1492	-2.57	1.47317e-06
G217B_5511	-2.57	8.53066e-09
G217B_6608	-2.57	5.31335e-06
G217B_6749	-2.57	5.84423e-08
G217B_7194	-2.57	2.49307e-09
G217B_2817	-2.58	8.5611e-07
G217B_3831	-2.58	4.79619e-08
G217B_3920	-2.58	7.35935e-08
G217B_3933	-2.58	0.0267629
G217B_4752	-2.58	1.55677e-07
G217B_6293	-2.58	0.0198299
G217B_0395	-2.59	0.00182936
G217B_0857	-2.59	2.2535e-08
G217B_3513	-2.59	1.66212e-06
G217B_4436	-2.59	1.50909e-05
G217B_5453	-2.59	0.00181089
G217B_8184	-2.59	3.78963e-07
G217B_8779	-2.59	2.14032e-07
G217B_1824	-2.6	3.16842e-06
G217B_3437	-2.6	0.025458
G217B_3475	-2.6	3.39645e-05
G217B_5625	-2.6	8.29867e-05
G217B_6195	-2.6	0.0109047
G217B_6724	-2.6	0.00102587
G217B_8173	-2.6	0.000449795
G217B_8622	-2.6	1.65872e-07
G217B_0737	-2.61	9.92943e-05
G217B_0784	-2.61	1.42812e-06
G217B_1069	-2.61	1.00814e-07
G217B_1211	-2.61	6.5259e-07
G217B_1826	-2.61	0.0889339
G217B_2081	-2.61	1.83398e-06
G217B_2220	-2.61	7.38974e-06
G217B_3484	-2.61	3.41084e-08
G217B_3701	-2.61	2.00809e-07
G217B_3960	-2.61	6.94147e-09
G217B_4704	-2.61	1.6784e-08
G217B_6014	-2.61	1.10273e-07
G217B_7082	-2.61	9.89003e-09
G217B_8265	-2.61	3.95077e-06
G217B_8799	-2.61	0.0682957
G217B_8944	-2.61	9.54365e-06
G217B_0524	-2.62	3.5227e-08
G217B_0610	-2.62	1.66221e-06
G217B_1113	-2.62	2.71633e-05
G217B_2478	-2.62	8.07594e-06
G217B_3394	-2.62	7.80738e-06
G217B_5311	-2.62	0.00162827
G217B_5857	-2.62	7.51095e-07
G217B_6624	-2.62	0.0395659
G217B_8075	-2.62	0.0176899
G217B_8899	-2.62	0.000164045
G217B_1466	-2.63	1.18195e-08
G217B_1625	-2.63	4.17702e-06
G217B_1941	-2.63	8.67071e-08
G217B_3303	-2.63	0.0144628
G217B_3581	-2.63	5.89722e-09
G217B_3705	-2.63	5.89722e-09
G217B_6710	-2.63	2.48804e-08
G217B_7140	-2.63	1.06452e-06
G217B_7540	-2.63	0.00543394
G217B_8662	-2.63	0.0470172
G217B_8879	-2.63	3.1322e-08
G217B_1898	-2.64	0.0312124
G217B_2882	-2.64	4.91137e-05
G217B_4048	-2.64	1.61983e-07
G217B_4636	-2.64	5.2668e-08
G217B_4875	-2.64	0.0012372
G217B_5419	-2.64	4.42903e-05
G217B_6338	-2.64	0.000100881
G217B_6375	-2.64	1.39689e-09
G217B_6545	-2.64	0.000774931
G217B_6626	-2.64	3.70384e-08
G217B_7790	-2.64	0.0258051
G217B_7822	-2.64	1.37074e-09
G217B_8249	-2.64	0.000172639
G217B_0851	-2.65	0.00176491
G217B_1480	-2.65	1.88851e-08
G217B_1519	-2.65	0.0124344
G217B_2526	-2.65	2.26334e-09
G217B_3434	-2.65	1.64823e-07
G217B_3511	-2.65	3.03296e-09
G217B_3713	-2.65	0.00651803
G217B_3852	-2.65	1.65733e-06
G217B_4743	-2.65	0.121903
G217B_5702	-2.65	9.56889e-05
G217B_6907	-2.65	1.35555e-05
G217B_8051	-2.65	0.0086015
G217B_8170	-2.65	1.85912e-07
G217B_8248	-2.65	2.28947e-07
G217B_1314	-2.66	1.27574e-07
G217B_1346	-2.66	0.0922594
G217B_1747	-2.66	1.24977e-06
G217B_2002	-2.66	0.00939171
G217B_2261	-2.66	0.00409572
G217B_4728	-2.66	2.14032e-07
G217B_5214	-2.66	1.99362e-05
G217B_5824	-2.66	0.000601416
G217B_6233	-2.66	1.24895e-08
G217B_7220	-2.66	2.95787e-08
G217B_7692	-2.66	0.00678602
G217B_8276	-2.66	2.88557e-06
G217B_8905	-2.66	5.04667e-06
G217B_0098	-2.67	5.51792e-08
G217B_0977	-2.67	4.05647e-09
G217B_1121	-2.67	1.70758e-08
G217B_3661	-2.67	1.13568e-05
G217B_4155	-2.67	1.12008e-08
G217B_5299	-2.67	6.3298e-06
G217B_6660	-2.67	0.0339847
G217B_7734	-2.67	2.7636e-08
G217B_8116	-2.67	0.000600276
G217B_0129	-2.68	5.37763e-10
G217B_3631	-2.68	5.16146e-05
G217B_4359	-2.68	3.3405e-07
G217B_6327	-2.68	1.82996e-07
G217B_6577	-2.68	5.60888e-09
G217B_6769	-2.68	2.55955e-08
G217B_7021	-2.68	0.000268927
G217B_7695	-2.68	0.00530885
G217B_8279	-2.68	0.000118099
G217B_8521	-2.68	9.75433e-10
G217B_1902	-2.69	1.40156e-06
G217B_2231	-2.69	0.0266619
G217B_2641	-2.69	1.93919e-08
G217B_2936	-2.69	6.26064e-09
G217B_3734	-2.69	0.0086015
G217B_4083	-2.69	2.97685e-07
G217B_4782	-2.69	0.0798676
G217B_8556	-2.69	0.000302022
G217B_8877	-2.69	0.14548
G217B_2855	-2.7	8.55752e-08
G217B_3038	-2.7	1.96785e-08
G217B_3121	-2.7	0.000120726
G217B_3174	-2.7	0.00397885
G217B_4125	-2.7	1.64206e-07
G217B_8147	-2.7	1.36926e-06
G217B_8307	-2.7	5.18811e-06
G217B_4468	-2.71	1.6762e-06
G217B_5977	-2.71	0.00210675
G217B_6108	-2.71	1.38142e-06
G217B_6334	-2.71	8.05545e-10
G217B_1401	-2.72	0.0228652
G217B_6065	-2.72	0.013404
G217B_6356	-2.72	8.33395e-10
G217B_7054	-2.72	1.27472e-09
G217B_2034	-2.73	0.000945751
G217B_3553	-2.73	7.05294e-05
G217B_3770	-2.73	3.64976e-09
G217B_4087	-2.73	7.68304e-05
G217B_4641	-2.73	1.00097e-07
G217B_6693	-2.73	2.90766e-07
G217B_7930	-2.73	0.00375607
G217B_1017	-2.74	0.033704
G217B_1136	-2.74	6.4975e-08
G217B_1482	-2.74	4.10309e-06
G217B_1652	-2.74	3.03296e-09
G217B_2197	-2.74	4.35301e-08
G217B_4465	-2.74	2.50522e-09
G217B_8372	-2.74	1.65872e-07
G217B_8654	-2.74	4.05594e-09
G217B_0083	-2.75	0.104836
G217B_2211	-2.75	3.71104e-07
G217B_3585	-2.75	0.0103769
G217B_4136	-2.75	1.13483e-05
G217B_5799	-2.75	3.90967e-09
G217B_6529	-2.75	9.26935e-07
G217B_7459	-2.75	4.51068e-07
G217B_8581	-2.75	0.00543319
G217B_0884	-2.76	0.00567476
G217B_0942	-2.76	0.00877881
G217B_1571	-2.76	2.55911e-08
G217B_3692	-2.76	0.0020556
G217B_5350	-2.76	0.00253459
G217B_5436	-2.76	1.74438e-09
G217B_8569	-2.76	6.93099e-05
G217B_8949	-2.76	9.47308e-10
G217B_1147	-2.77	2.34378e-06
G217B_3635	-2.77	4.28382e-08
G217B_4031	-2.77	0.00159768
G217B_4446	-2.77	3.61639e-08
G217B_4686	-2.77	9.17994e-08
G217B_7969	-2.77	3.61246e-07
G217B_8833	-2.77	1.29486e-06
G217B_1551	-2.78	6.61565e-07
G217B_2395	-2.78	7.88201e-07
G217B_3833	-2.78	1.05514e-09
G217B_6758	-2.78	0.0119807
G217B_7181	-2.78	9.50845e-05
G217B_8309	-2.78	8.83269e-09
G217B_8848	-2.78	1.36606e-07
G217B_1286	-2.79	6.16657e-06
G217B_3029	-2.79	5.73425e-08
G217B_3171	-2.79	1.41921e-07
G217B_3354	-2.79	1.78589e-09
G217B_3461	-2.79	1.51963e-07
G217B_4933	-2.79	1.39254e-07
G217B_6051	-2.79	0.000641013
G217B_6297	-2.79	3.00862e-09
G217B_7113	-2.79	6.28628e-06
G217B_1607	-2.8	4.64823e-08
G217B_1943	-2.8	0.0206119
G217B_2059	-2.8	1.68714e-08
G217B_3599	-2.8	0.000394038
G217B_4220	-2.8	1.59863e-09
G217B_4274	-2.8	7.08464e-06
G217B_6517	-2.8	0.0024356
G217B_7089	-2.8	5.07672e-08
G217B_7793	-2.8	0.00128632
G217B_7995	-2.8	6.79277e-08
G217B_8965	-2.8	1.6784e-08
G217B_0796	-2.81	2.54286e-08
G217B_1139	-2.81	4.50862e-10
G217B_1581	-2.81	0.0489546
G217B_2366	-2.81	0.000508232
G217B_3343	-2.81	0.00234605
G217B_3569	-2.81	0.0279161
G217B_4207	-2.81	8.04038e-08
G217B_4784	-2.81	0.001906
G217B_6412	-2.81	3.52413e-08
G217B_6891	-2.81	0.00282155
G217B_6938	-2.81	0.00696453
G217B_8110	-2.81	1.12008e-08
G217B_8792	-2.81	1.21015e-08
G217B_8975	-2.81	0.0334659
G217B_2974	-2.82	5.84179e-08
G217B_3223	-2.82	1.65899e-06
G217B_3244	-2.82	1.18525e-08
G217B_3668	-2.82	7.98656e-08
G217B_4531	-2.82	0.0215757
G217B_4856	-2.82	0.000925241
G217B_5663	-2.82	1.06158e-09
G217B_5664	-2.82	1.12982e-08
G217B_7053	-2.82	2.01414e-08
G217B_8807	-2.82	4.41999e-09
G217B_1645	-2.83	4.17702e-06
G217B_2020	-2.83	0.00192388
G217B_2763	-2.83	1.47435e-07
G217B_3908	-2.83	1.01706e-08
G217B_4745	-2.83	5.94392e-06
G217B_5887	-2.83	3.6443e-08
G217B_6362	-2.83	0.0761008
G217B_6372	-2.83	5.40716e-08
G217B_8482	-2.83	0.053304
G217B_8631	-2.83	0.00675157
G217B_0275	-2.84	1.7059e-05
G217B_1767	-2.84	2.56331e-09
G217B_3120	-2.84	2.3476e-07
G217B_3307	-2.84	7.48087e-06
G217B_8522	-2.84	4.92616e-06
G217B_8634	-2.84	0.00280013
G217B_2830	-2.85	4.57827e-08
G217B_3279	-2.85	2.13782e-09
G217B_4110	-2.85	2.28394e-08
G217B_6285	-2.85	1.88443e-08
G217B_6460	-2.85	2.19374e-09
G217B_8563	-2.85	4.79619e-08
G217B_8890	-2.85	0.00038266
G217B_1693	-2.86	9.77566e-05
G217B_2989	-2.86	9.56174e-07
G217B_4927	-2.86	0.000888456
G217B_1092	-2.87	1.44828e-08
G217B_1109	-2.87	0.0160541
G217B_2055	-2.87	3.18028e-05
G217B_2635	-2.87	7.86841e-08
G217B_4073	-2.87	1.48314e-09
G217B_4338	-2.87	5.34938e-09
G217B_4374	-2.87	3.47946e-05
G217B_4398	-2.87	3.5226e-07
G217B_4484	-2.87	2.30677e-08
G217B_4807	-2.87	4.04535e-09
G217B_5390	-2.87	2.49227e-05
G217B_5868	-2.87	3.51012e-05
G217B_7896	-2.87	0.000111886
G217B_8165	-2.87	0.00083036
G217B_8196	-2.87	3.00862e-09
G217B_8371	-2.87	0.00259257
G217B_1231	-2.88	4.35857e-07
G217B_1691	-2.88	0.000784474
G217B_1713	-2.88	6.9643e-09
G217B_2434	-2.88	2.15892e-06
G217B_3474	-2.88	0.0484483
G217B_3602	-2.88	2.47725e-07
G217B_3649	-2.88	4.43327e-08
G217B_3769	-2.88	0.000449795
G217B_4755	-2.88	2.66661e-05
G217B_6911	-2.88	5.49566e-07
G217B_7555	-2.88	0.000284269
G217B_8587	-2.88	6.47264e-07
G217B_1258	-2.89	5.55041e-09
G217B_2143	-2.89	0.00649416
G217B_3252	-2.89	9.56174e-07
G217B_4064	-2.89	9.66307e-08
G217B_4490	-2.89	8.13994e-08
G217B_6771	-2.89	5.01853e-10
G217B_6980	-2.89	3.6395e-09
G217B_7107	-2.89	4.47647e-09
G217B_8909	-2.89	2.40082e-09
G217B_0951	-2.9	5.37763e-10
G217B_1688	-2.9	5.37296e-08
G217B_2108	-2.9	1.55585e-08
G217B_2302	-2.9	0.0048196
G217B_2386	-2.9	9.58062e-08
G217B_4681	-2.9	4.20058e-10
G217B_8035	-2.9	2.35128e-09
G217B_8553	-2.9	0.00266316
G217B_0921	-2.91	5.13152e-08
G217B_1263	-2.91	6.89941e-10
G217B_1987	-2.91	1.23093e-08
G217B_2009	-2.91	2.82558e-07
G217B_3123	-2.91	0.0028504
G217B_3923	-2.91	1.65777e-09
G217B_4454	-2.91	3.37634e-05
G217B_6164	-2.91	6.11364e-07
G217B_6919	-2.91	2.58988e-07
G217B_7406	-2.91	5.78545e-08
G217B_2598	-2.92	1.24434e-09
G217B_4573	-2.92	0.0965225
G217B_4943	-2.92	0.0199251
G217B_5449	-2.92	9.34408e-08
G217B_5782	-2.92	0.0500253
G217B_6721	-2.92	0.0578116
G217B_7039	-2.92	4.35589e-06
G217B_7084	-2.92	1.24604e-08
G217B_7926	-2.92	6.37562e-09
G217B_1324	-2.93	0.033483
G217B_3393	-2.93	8.07419e-07
G217B_7257	-2.93	3.92962e-10
G217B_0047	-2.94	0.0281607
G217B_1963	-2.94	1.85742e-05
G217B_2142	-2.94	1.12982e-08
G217B_2495	-2.94	1.37074e-09
G217B_2592	-2.94	1.73663e-06
G217B_4328	-2.94	0.000197841
G217B_4492	-2.94	3.15884e-07
G217B_5735	-2.94	1.15644e-09
G217B_7565	-2.94	0.00264369
G217B_7754	-2.94	2.02944e-08
G217B_8132	-2.94	2.18403e-07
G217B_8784	-2.94	1.84659e-06
G217B_8922	-2.94	0.00538695
G217B_0434	-2.95	3.73022e-07
G217B_0850	-2.95	0.0140424
G217B_2027	-2.95	6.1551e-07
G217B_2488	-2.95	5.42184e-10
G217B_2824	-2.95	8.83772e-08
G217B_6485	-2.95	7.37407e-10
G217B_8603	-2.95	1.82966e-08
G217B_1039	-2.96	1.6784e-08
G217B_3117	-2.96	1.9642e-05
G217B_3214	-2.96	2.77997e-06
G217B_4624	-2.96	9.33341e-07
G217B_4708	-2.96	2.18605e-07
G217B_5548	-2.96	7.51095e-07
G217B_5732	-2.96	1.70105e-06
G217B_6479	-2.96	7.51346e-06
G217B_8123	-2.96	3.78824e-08
G217B_8450	-2.96	1.7873e-06
G217B_8584	-2.96	7.40779e-06
G217B_2216	-2.97	2.44733e-09
G217B_3710	-2.97	3.17692e-08
G217B_4139	-2.97	7.37407e-10
G217B_6805	-2.97	0.000108184
G217B_8346	-2.97	9.47308e-10
G217B_8386	-2.97	6.08849e-07
G217B_0147	-2.98	1.05711e-09
G217B_0908	-2.98	0.0349035
G217B_0023	-2.99	0.00770284
G217B_1037	-2.99	0.000536321
G217B_3373	-2.99	0.0130957
G217B_3381	-2.99	3.59119e-09
G217B_7037	-2.99	3.06613e-08
G217B_7843	-2.99	4.83801e-07
G217B_8554	-2.99	1.12008e-08
G217B_0778	-3	8.95185e-08
G217B_6403	-3	6.10029e-08
G217B_7303	-3	7.5057e-08
G217B_0035	-3.01	0.0223252
G217B_0484	-3.01	2.46619e-07
G217B_0620	-3.01	4.41999e-09
G217B_2365	-3.01	0.017533
G217B_2954	-3.01	0.00353662
G217B_3605	-3.01	4.49634e-08
G217B_6498	-3.01	0.00219814
G217B_8073	-3.01	4.35947e-07
G217B_0903	-3.02	4.45172e-07
G217B_4146	-3.02	6.29754e-06
G217B_6307	-3.02	0.00109716
G217B_6695	-3.02	0.00098748
G217B_8508	-3.02	0.00882856
G217B_8716	-3.02	0.000326763
G217B_8728	-3.02	9.62764e-10
G217B_1065	-3.03	0.00524143
G217B_1497	-3.03	2.5331e-05
G217B_2514	-3.03	1.49206e-06
G217B_3010	-3.03	1.37074e-09
G217B_6639	-3.03	2.8209e-09
G217B_6748	-3.03	1.19676e-09
[truncated: 397 more rows]

## Sheet: pex5_results
Gene Product	Log2 Fold Change (PTS2:TurboID/TurboID)	Adj. P-value
G217B_8788	4.44	2.1423e-10
G217B_5534	3.7	0.0130962
G217B_0512	3.63	0.0232279
G217B_5352	3.15	0.000821504
G217B_5885	2.96	0.00184473
G217B_2788	2.75	0.0106251
G217B_1998	2.72	0.000139125
G217B_1047	2.65	0.0258095
G217B_2437	2.51	0.0128518
G217B_5446	2.17	0.177252
G217B_7461	2.1	0.155567
G217B_2955	2.04	0.346964
G217B_6565	2.04	0.0125786
G217B_3490	2.03	0.130559
G217B_0646	1.99	0.091749
G217B_1898	1.94	0.190886
G217B_4317	1.9	0.304968
G217B_7616	1.89	0.344879
G217B_5400	1.83	0.209381
G217B_1729	1.82	0.190504
G217B_1102	1.81	0.469293
G217B_5061	1.74	0.33867
G217B_5557	1.72	0.313645
G217B_4924	1.71	0.250932
G217B_4782	1.68	0.399443
G217B_6145	1.6	0.000335909
G217B_7450	1.6	0.0725144
G217B_0734	1.59	0.0194235
G217B_8483	1.58	0.0270656
G217B_5163	1.56	0.314631
G217B_6153	1.52	0.122081
G217B_8605	1.52	0.0905961
G217B_2898	1.51	0.392376
G217B_0828	1.5	0.189804
G217B_6137	1.5	0.191931
G217B_0574	1.49	0.00308319
G217B_2060	1.45	0.0339628
G217B_3499	1.44	0.00925373
G217B_1658	1.43	0.00766796
G217B_0843	1.4	0.263985
G217B_2020	1.37	0.183673
G217B_2401	1.36	0.239469
G217B_6420	1.35	0.161484
G217B_8560	1.35	0.387557
G217B_3328	1.33	0.00569874
G217B_0969	1.32	0.410622
G217B_4276	1.32	0.533922
G217B_4043	1.29	0.361502
G217B_5704	1.29	0.0364049
G217B_0722	1.28	0.22058
G217B_4743	1.26	0.598484
G217B_4595	1.25	0.280654
G217B_4087	1.24	0.0760856
G217B_7654	1.24	0.191931
G217B_2021	1.23	0.00315239
G217B_4594	1.23	0.208911
G217B_2404	1.22	0.47025
G217B_1993	1.21	0.383591
G217B_5967	1.21	0.574382
G217B_0308	1.2	0.0514305
G217B_0086	1.16	0.402141
G217B_5742	1.16	0.030239
G217B_3600	1.14	0.0284285
G217B_7480	1.14	0.429362
G217B_1134	1.13	0.0509255
G217B_7413	1.12	0.0983466
G217B_4023	1.07	0.343047
G217B_1222	1.06	0.474118
G217B_4371	1.05	0.465592
G217B_8116	1.05	0.217547
G217B_8868	1.05	0.0466649
G217B_8670	1.03	0.48786
G217B_6633	1.02	0.0440528
G217B_2007	0.985	0.355046
G217B_1332	0.982	0.582754
G217B_5545	0.974	0.628652
G217B_6647	0.971	0.485631
G217B_0380	0.968	0.392076
G217B_1970	0.965	0.534384
G217B_6022	0.962	0.500255
G217B_7107	0.958	0.00700258
G217B_1391	0.952	0.130559
G217B_6351	0.947	0.593186
G217B_1509	0.945	0.239469
G217B_4656	0.943	0.383344
G217B_8743	0.93	0.665168
G217B_5110	0.928	0.312211
G217B_4618	0.919	0.633477
G217B_rboID	0.904	0.0566808
G217B_0555	0.886	0.588591
G217B_1065	0.88	0.520337
G217B_6187	0.877	0.477731
G217B_8244	0.861	0.0644002
G217B_1372	0.855	0.448501
G217B_1747	0.851	0.0795747
G217B_1180	0.849	0.405538
G217B_1105	0.845	0.63329
G217B_6498	0.832	0.487971
G217B_7493	0.829	0.30389
G217B_0884	0.821	0.515023
G217B_6985	0.813	0.46875
G217B_5643	0.801	0.119081
G217B_5505	0.8	0.500044
G217B_4905	0.795	0.0174783
G217B_8221	0.794	0.302525
G217B_0047	0.793	0.668152
G217B_1704	0.791	0.157592
G217B_8300	0.791	0.552962
G217B_4560	0.784	0.710043
G217B_3303	0.777	0.583867
G217B_8793	0.766	0.637693
G217B_8970	0.747	0.509844
G217B_6720	0.744	0.392076
G217B_2096	0.742	0.69589
G217B_3252	0.728	0.163824
G217B_7278	0.718	0.701501
G217B_4059	0.716	0.246139
G217B_6223	0.715	0.578969
G217B_6788	0.714	0.312044
G217B_7472	0.711	0.197636
G217B_3636	0.708	0.237644
G217B_0798	0.696	0.65264
G217B_3453	0.695	0.100717
G217B_7353	0.692	0.450544
G217B_5977	0.687	0.527835
G217B_6298	0.686	0.332702
G217B_1407	0.684	0.449877
G217B_3847	0.684	0.56656
G217B_3970	0.678	0.596024
G217B_7884	0.673	0.624493
G217B_6453	0.669	0.310779
G217B_5966	0.665	0.496258
G217B_1272	0.656	0.341482
G217B_7114	0.655	0.153354
G217B_6717	0.649	0.563345
G217B_3125	0.647	0.480208
G217B_8891	0.644	0.348432
G217B_8171	0.642	0.364693
G217B_1926	0.639	0.677364
G217B_0480	0.637	0.306345
G217B_6758	0.636	0.671135
G217B_1503	0.625	0.601114
G217B_0026	0.623	0.197049
G217B_4429	0.617	0.600119
G217B_0425	0.61	0.487971
G217B_2687	0.61	0.285049
G217B_1197	0.596	0.832139
G217B_1749	0.595	0.748082
G217B_5338	0.588	0.339647
G217B_3665	0.582	0.223934
G217B_4811	0.574	0.629265
G217B_7206	0.572	0.621917
G217B_1639	0.563	0.493871
G217B_2330	0.558	0.37447
G217B_8721	0.555	0.666111
G217B_5502	0.554	0.80337
G217B_5067	0.54	0.663182
G217B_6472	0.54	0.727099
G217B_8155	0.53	0.611358
G217B_4778	0.527	0.764177
G217B_2959	0.526	0.35406
G217B_3817	0.526	0.649385
G217B_2394	0.522	0.532363
G217B_2578	0.522	0.786578
G217B_1394	0.52	0.504209
G217B_0851	0.512	0.635404
G217B_4348	0.509	0.738168
G217B_0809	0.507	0.77347
G217B_1930	0.507	0.510389
G217B_4520	0.507	0.578969
G217B_3671	0.506	0.410858
G217B_1985	0.496	0.710043
G217B_4073	0.494	0.1167
G217B_6947	0.493	0.148106
G217B_3933	0.478	0.769464
G217B_7771	0.478	0.791233
G217B_6634	0.476	0.53604
G217B_3463	0.474	0.410621
G217B_4195	0.473	0.367554
G217B_2153	0.464	0.245021
G217B_0455	0.462	0.648517
G217B_4785	0.462	0.774985
G217B_6588	0.454	0.731153
G217B_7312	0.451	0.562049
G217B_5070	0.45	0.712695
G217B_5146	0.449	0.695018
G217B_5576	0.449	0.825896
G217B_6065	0.449	0.766694
G217B_5515	0.447	0.764056
G217B_8818	0.444	0.592592
G217B_3364	0.439	0.342248
G217B_4226	0.439	0.748082
G217B_3699	0.438	0.747684
G217B_1986	0.437	0.453663
G217B_7773	0.436	0.430802
G217B_6570	0.432	0.548074
G217B_7582	0.421	0.774943
G217B_1887	0.419	0.3264
G217B_4203	0.419	0.550018
G217B_7695	0.418	0.747734
G217B_8526	0.418	0.818169
G217B_0752	0.416	0.822167
G217B_5141	0.416	0.763788
G217B_0495	0.412	0.387197
G217B_5350	0.411	0.734237
G217B_6455	0.411	0.621816
G217B_5852	0.409	0.479969
G217B_6360	0.409	0.591873
G217B_8873	0.408	0.689388
G217B_1922	0.407	0.848245
G217B_5455	0.407	0.788857
G217B_4198	0.402	0.688177
G217B_6805	0.402	0.659717
G217B_5678	0.399	0.431044
G217B_7076	0.398	0.317797
G217B_6773	0.389	0.720302
G217B_5170	0.386	0.584551
G217B_6139	0.386	0.863051
G217B_5702	0.383	0.631024
G217B_7290	0.375	0.804717
G217B_5064	0.373	0.733471
G217B_7024	0.373	0.629115
G217B_6645	0.371	0.55106
G217B_0641	0.369	0.586761
G217B_8371	0.365	0.772519
G217B_7802	0.364	0.57766
G217B_7560	0.36	0.702416
G217B_1250	0.348	0.750888
G217B_4800	0.345	0.857622
G217B_1206	0.344	0.302843
G217B_2002	0.34	0.810344
G217B_3629	0.336	0.863808
G217B_8173	0.336	0.720302
G217B_2706	0.332	0.689388
G217B_7151	0.331	0.705911
G217B_6892	0.33	0.85448
G217B_0522	0.327	0.832873
G217B_5780	0.327	0.795875
G217B_2946	0.325	0.43217
G217B_8482	0.317	0.880774
G217B_0737	0.315	0.697194
G217B_5888	0.315	0.85849
G217B_5241	0.31	0.813223
G217B_7372	0.307	0.940253
G217B_2022	0.305	0.819253
G217B_8641	0.305	0.825845
G217B_2365	0.302	0.863376
G217B_3037	0.301	0.623886
G217B_3033	0.299	0.727099
G217B_5057	0.298	0.652062
G217B_4279	0.296	0.793566
G217B_5669	0.296	0.692323
G217B_6302	0.296	0.89878
G217B_3211	0.29	0.888366
G217B_0729	0.289	0.727379
G217B_6325	0.289	0.731417
G217B_6183	0.284	0.674781
G217B_7418	0.277	0.82452
G217B_5270	0.273	0.761197
G217B_8860	0.271	0.832139
G217B_4374	0.265	0.746593
G217B_0437	0.264	0.863376
G217B_7840	0.263	0.876818
G217B_5286	0.259	0.496258
G217B_7462	0.258	0.74311
G217B_3456	0.257	0.775405
G217B_8480	0.257	0.760369
G217B_1284	0.256	0.801799
G217B_5017	0.253	0.752227
G217B_8474	0.248	0.902709
G217B_6583	0.242	0.892361
G217B_1326	0.24	0.622312
G217B_8051	0.24	0.861671
G217B_3949	0.237	0.597647
G217B_7349	0.237	0.880774
G217B_0007	0.235	0.851834
G217B_5712	0.232	0.868648
G217B_2403	0.231	0.880774
G217B_2840	0.226	0.674781
G217B_6847	0.226	0.678587
G217B_1814	0.221	0.896982
G217B_4849	0.219	0.780327
G217B_6671	0.218	0.84135
G217B_2998	0.217	0.879242
G217B_4481	0.211	0.813708
G217B_8550	0.205	0.784054
G217B_6891	0.204	0.870291
G217B_2671	0.202	0.674781
G217B_0173	0.2	0.780458
G217B_3314	0.199	0.901468
G217B_3692	0.197	0.868025
G217B_5572	0.195	0.800553
G217B_4353	0.19	0.813708
G217B_1205	0.189	0.908474
G217B_5296	0.187	0.889189
G217B_0861	0.185	0.89878
G217B_2102	0.185	0.849926
G217B_8920	0.182	0.802829
G217B_2046	0.178	0.780327
G217B_2149	0.177	0.769934
G217B_6225	0.176	0.921572
G217B_7043	0.168	0.940024
G217B_5419	0.167	0.826761
G217B_7045	0.167	0.94105
G217B_1519	0.161	0.911517
G217B_0025	0.158	0.818169
G217B_5938	0.158	0.883096
G217B_7550	0.153	0.941521
G217B_5708	0.15	0.819425
G217B_1693	0.146	0.86943
G217B_7281	0.146	0.941521
G217B_8797	0.145	0.805201
G217B_4592	0.144	0.746609
G217B_6160	0.142	0.952701
G217B_2492	0.14	0.75588
G217B_2916	0.14	0.835436
G217B_3978	0.14	0.855084
G217B_3667	0.139	0.780327
G217B_2863	0.138	0.743705
G217B_0117	0.135	0.901468
G217B_1989	0.135	0.774943
G217B_4738	0.133	0.942935
G217B_5661	0.132	0.863051
G217B_4833	0.131	0.931997
G217B_8100	0.131	0.816571
G217B_5114	0.13	0.858517
G217B_2566	0.127	0.938824
G217B_6831	0.127	0.848368
G217B_5434	0.125	0.791899
G217B_2113	0.123	0.911517
G217B_0057	0.119	0.882697
G217B_3353	0.119	0.883802
G217B_6533	0.119	0.833985
G217B_6247	0.114	0.815737
G217B_3631	0.113	0.887589
G217B_4913	0.113	0.924992
G217B_7232	0.113	0.822167
G217B_5653	0.109	0.851834
G217B_8827	0.109	0.943243
G217B_7708	0.105	0.84135
G217B_4875	0.104	0.923498
G217B_3707	0.1	0.950888
G217B_8121	0.099	0.964704
G217B_3063	0.0912	0.895338
G217B_3049	0.0884	0.851834
G217B_4417	0.0881	0.901468
G217B_6012	0.0869	0.882697
G217B_7341	0.0852	0.948589
G217B_5822	0.0835	0.94261
G217B_3646	0.0834	0.899893
G217B_3475	0.0827	0.910892
G217B_8881	0.0817	0.965137
G217B_8907	0.0794	0.852618
G217B_1074	0.0785	0.943016
G217B_7052	0.0781	0.941521
G217B_2683	0.078	0.964121
G217B_4546	0.077	0.97081
G217B_4917	0.0763	0.863376
G217B_4726	0.0754	0.90095
G217B_8174	0.0749	0.887608
G217B_3319	0.0703	0.906245
G217B_6791	0.0692	0.898365
G217B_4101	0.0659	0.941521
G217B_3121	0.0643	0.941521
G217B_4053	0.063	0.960891
G217B_6411	0.0602	0.949897
G217B_8344	0.0599	0.911517
G217B_8428	0.059	0.964121
G217B_0619	0.0571	0.964704
G217B_8206	0.055	0.973657
G217B_4167	0.0542	0.942658
G217B_0632	0.0534	0.973657
G217B_7465	0.0508	0.95407
G217B_8787	0.0507	0.964704
G217B_2034	0.0496	0.964121
G217B_5598	0.048	0.981157
G217B_1283	0.0472	0.979554
G217B_2996	0.0457	0.940253
G217B_4856	0.0444	0.968578
G217B_3571	0.0441	0.941521
G217B_2190	0.0435	0.92719
G217B_7140	0.0406	0.942935
G217B_0541	0.0374	0.943243
G217B_0266	0.0313	0.970694
G217B_5065	0.0296	0.953829
G217B_6986	0.0283	0.980499
G217B_6721	0.0277	0.989515
G217B_0556	0.0268	0.973963
G217B_1876	0.0236	0.979554
G217B_5112	0.0175	0.9696
G217B_6074	0.0145	0.981619
G217B_6236	0.0131	0.989658
G217B_6594	0.0122	0.99394
G217B_2545	0.0113	0.994275
G217B_3908	0.0107	0.979554
G217B_1768	0.0101	0.981619
G217B_5312	0.00937	0.983469
G217B_1151	0.00786	0.988349
G217B_5231	0.00663	0.997624
G217B_7243	0.00421	0.991262
G217B_5069	0.0022	0.997624
G217B_8249	0.00156	0.998552
G217B_2702	0.000648	0.999412
G217B_8530	0.000119	0.999838
G217B_2770	-0.00597	0.997141
G217B_3626	-0.00897	0.990837
G217B_1779	-0.0101	0.987473
G217B_8754	-0.0109	0.993865
G217B_1581	-0.0144	0.99394
G217B_4438	-0.0157	0.972436
G217B_0191	-0.0174	0.979554
G217B_1383	-0.0177	0.983469
G217B_3769	-0.018	0.985483
G217B_7240	-0.0187	0.980499
G217B_2887	-0.0189	0.973657
G217B_5670	-0.0236	0.979554
G217B_0274	-0.0241	0.98665
G217B_8085	-0.0288	0.981157
G217B_5483	-0.0325	0.986876
G217B_6545	-0.0337	0.973657
G217B_4870	-0.0341	0.950888
G217B_1453	-0.0356	0.967311
G217B_3896	-0.0366	0.979554
G217B_8833	-0.0371	0.951572
G217B_0598	-0.0405	0.960743
G217B_8017	-0.0405	0.972319
G217B_3944	-0.0412	0.941521
G217B_7096	-0.0422	0.981835
G217B_8536	-0.0424	0.931958
G217B_8432	-0.0425	0.97526
G217B_2000	-0.044	0.955939
G217B_4048	-0.045	0.929341
G217B_7881	-0.0475	0.932508
G217B_4942	-0.0541	0.955939
G217B_4378	-0.0545	0.942935
G217B_0757	-0.0547	0.979554
G217B_7888	-0.0549	0.958182
G217B_4581	-0.056	0.920374
G217B_2154	-0.0563	0.973657
G217B_8967	-0.0575	0.957444
G217B_3339	-0.0582	0.892235
G217B_4952	-0.0597	0.948968
G217B_6553	-0.0639	0.973657
G217B_7819	-0.0639	0.960743
G217B_8784	-0.0704	0.914417
G217B_2386	-0.0711	0.892015
G217B_7984	-0.0747	0.963466
G217B_2343	-0.0753	0.97081
G217B_5843	-0.0754	0.940253
G217B_6806	-0.0756	0.874051
G217B_5494	-0.0779	0.863376
G217B_4693	-0.0822	0.879242
G217B_3062	-0.0835	0.883096
G217B_8782	-0.0841	0.967311
G217B_8040	-0.085	0.837133
G217B_4586	-0.0887	0.901468
G217B_0868	-0.0919	0.964704
G217B_1106	-0.0931	0.952323
G217B_7034	-0.0931	0.848245
G217B_1323	-0.0966	0.830499
G217B_6660	-0.097	0.957383
G217B_4700	-0.0986	0.916484
G217B_8113	-0.0996	0.845127
G217B_2139	-0.104	0.84135
G217B_6028	-0.104	0.819447
G217B_0906	-0.105	0.911072
G217B_3673	-0.106	0.952701
G217B_4411	-0.106	0.885699
G217B_6812	-0.106	0.924797
G217B_0090	-0.107	0.943798
G217B_5777	-0.107	0.935421
G217B_6146	-0.107	0.784706
G217B_8169	-0.108	0.94343
G217B_5133	-0.11	0.852652
G217B_4888	-0.111	0.828967
G217B_1028	-0.114	0.836085
G217B_1084	-0.119	0.938005
G217B_2389	-0.12	0.82452
G217B_8314	-0.12	0.889189
G217B_4468	-0.121	0.840351
G217B_5485	-0.121	0.939041
G217B_7712	-0.122	0.880774
G217B_8195	-0.124	0.92719
G217B_0515	-0.125	0.943016
G217B_4437	-0.125	0.941521
G217B_2848	-0.127	0.941521
G217B_6025	-0.127	0.833985
G217B_7969	-0.127	0.817815
G217B_5556	-0.128	0.812432
G217B_0528	-0.129	0.935421
G217B_0751	-0.133	0.941521
G217B_2056	-0.137	0.904009
G217B_7180	-0.139	0.825865
G217B_8137	-0.14	0.851834
G217B_2387	-0.141	0.921572
G217B_4159	-0.141	0.795425
G217B_3701	-0.142	0.77347
G217B_5529	-0.142	0.889189
G217B_2935	-0.144	0.755343
G217B_8890	-0.144	0.887589
G217B_7241	-0.15	0.802104
G217B_5662	-0.151	0.758993
G217B_8631	-0.151	0.914505
G217B_6632	-0.154	0.871963
G217B_7371	-0.154	0.86943
G217B_5359	-0.155	0.914505
G217B_8825	-0.157	0.911072
G217B_1096	-0.159	0.722418
G217B_8372	-0.161	0.75199
G217B_8584	-0.162	0.825896
G217B_7843	-0.163	0.786578
G217B_7059	-0.167	0.91316
G217B_5007	-0.168	0.672347
G217B_3394	-0.169	0.795875
G217B_6323	-0.169	0.77347
G217B_7003	-0.169	0.786578
G217B_8621	-0.169	0.755343
G217B_8220	-0.17	0.786578
G217B_8472	-0.171	0.901468
G217B_1848	-0.172	0.899893
G217B_3280	-0.172	0.828967
G217B_0970	-0.178	0.72045
G217B_5390	-0.179	0.821944
G217B_0874	-0.181	0.760358
G217B_3437	-0.181	0.911517
G217B_6538	-0.181	0.941521
G217B_1655	-0.183	0.911517
G217B_0695	-0.184	0.878867
G217B_1075	-0.184	0.727519
G217B_2214	-0.186	0.755343
G217B_3502	-0.186	0.722418
G217B_4847	-0.186	0.69857
G217B_3330	-0.188	0.749744
G217B_5373	-0.188	0.558782
G217B_1175	-0.19	0.746609
G217B_2318	-0.19	0.746088
G217B_6480	-0.191	0.871772
G217B_2362	-0.192	0.774943
G217B_5808	-0.192	0.764056
G217B_7741	-0.193	0.852279
G217B_5720	-0.194	0.634864
G217B_8265	-0.196	0.750888
G217B_3663	-0.197	0.880774
G217B_8750	-0.197	0.863051
G217B_2380	-0.198	0.815878
G217B_1611	-0.199	0.652558
G217B_5004	-0.199	0.896981
G217B_2489	-0.2	0.836944
G217B_3117	-0.2	0.803992
G217B_2882	-0.202	0.793017
G217B_4399	-0.203	0.848245
G217B_1078	-0.204	0.813708
G217B_4646	-0.204	0.852279
G217B_7252	-0.204	0.742141
G217B_5039	-0.205	0.880774
G217B_0523	-0.206	0.632689
G217B_2819	-0.207	0.747734
G217B_8587	-0.208	0.727099
G217B_0439	-0.209	0.857394
G217B_6775	-0.21	0.887589
G217B_8289	-0.211	0.887608
G217B_4344	-0.212	0.808351
G217B_5601	-0.212	0.753201
G217B_0942	-0.215	0.882697
G217B_1897	-0.215	0.786183
G217B_3361	-0.216	0.558782
G217B_5173	-0.216	0.776373
G217B_7570	-0.218	0.902709
G217B_6195	-0.221	0.876818
G217B_1318	-0.224	0.923319
G217B_4337	-0.224	0.793017
G217B_0291	-0.227	0.892493
G217B_7980	-0.227	0.898365
G217B_8127	-0.228	0.719047
G217B_2807	-0.229	0.710112
G217B_0367	-0.23	0.508589
G217B_4242	-0.23	0.847214
G217B_8911	-0.231	0.902955
G217B_0563	-0.232	0.692323
G217B_4728	-0.235	0.630535
G217B_7623	-0.235	0.577251
G217B_3993	-0.236	0.835436
G217B_0816	-0.243	0.84135
G217B_1124	-0.243	0.575146
G217B_0137	-0.244	0.9108
G217B_0035	-0.246	0.893865
G217B_0748	-0.246	0.639301
G217B_1016	-0.248	0.348432
G217B_3725	-0.25	0.90451
G217B_4008	-0.25	0.899893
G217B_4037	-0.25	0.71477
G217B_5478	-0.251	0.547668
G217B_6390	-0.251	0.704995
G217B_4737	-0.252	0.60991
G217B_4021	-0.253	0.641824
G217B_8233	-0.255	0.594328
G217B_6113	-0.256	0.719047
G217B_6762	-0.256	0.727099
G217B_6429	-0.257	0.590952
G217B_4779	-0.258	0.720302
G217B_0875	-0.266	0.564229
G217B_4678	-0.267	0.609742
G217B_4921	-0.267	0.532363
G217B_8505	-0.268	0.868463
G217B_2039	-0.269	0.480208
G217B_7745	-0.271	0.448501
G217B_4539	-0.272	0.556458
G217B_0111	-0.273	0.71315
G217B_3986	-0.273	0.898043
G217B_6965	-0.273	0.938005
G217B_8424	-0.273	0.410622
G217B_0077	-0.274	0.75781
G217B_6738	-0.274	0.786578
G217B_4816	-0.275	0.901468
G217B_0622	-0.276	0.641321
G217B_2349	-0.276	0.666922
G217B_0195	-0.277	0.687114
G217B_1340	-0.277	0.494595
G217B_5226	-0.277	0.477567
G217B_0085	-0.278	0.908474
G217B_1942	-0.281	0.832139
G217B_3763	-0.281	0.588253
G217B_8182	-0.281	0.502688
G217B_0935	-0.282	0.780327
G217B_2554	-0.283	0.764177
G217B_4654	-0.284	0.540375
G217B_8438	-0.285	0.892235
G217B_1320	-0.286	0.46875
G217B_3861	-0.287	0.803992
G217B_6209	-0.287	0.459284
G217B_0908	-0.288	0.886311
G217B_4792	-0.288	0.82452
G217B_7106	-0.288	0.46875
G217B_1196	-0.293	0.530475
G217B_4081	-0.295	0.892794
G217B_8927	-0.296	0.556879
G217B_1164	-0.299	0.395958
G217B_4819	-0.299	0.785789
G217B_2784	-0.304	0.594328
G217B_6691	-0.305	0.242769
G217B_8705	-0.305	0.383591
G217B_3504	-0.308	0.808636
G217B_4565	-0.309	0.598042
G217B_6425	-0.309	0.845312
G217B_7772	-0.309	0.686503
G217B_6391	-0.31	0.527397
G217B_6722	-0.31	0.563345
G217B_8020	-0.31	0.883811
G217B_2283	-0.311	0.825219
G217B_4736	-0.311	0.608663
G217B_7499	-0.311	0.487971
G217B_8809	-0.312	0.507213
G217B_2466	-0.313	0.857889
G217B_5335	-0.313	0.6125
G217B_1679	-0.315	0.845127
G217B_5077	-0.315	0.692323
G217B_4062	-0.318	0.510389
G217B_1261	-0.319	0.820025
G217B_2861	-0.319	0.764604
G217B_3436	-0.319	0.666922
G217B_1977	-0.32	0.710112
G217B_7057	-0.32	0.707514
G217B_4033	-0.321	0.847214
G217B_0256	-0.322	0.818169
G217B_1055	-0.324	0.833985
G217B_7962	-0.324	0.510389
G217B_3559	-0.327	0.835436
G217B_7697	-0.327	0.371551
G217B_6163	-0.328	0.461706
G217B_5813	-0.33	0.574382
G217B_1480	-0.332	0.378382
G217B_0511	-0.333	0.812471
G217B_8616	-0.334	0.682372
G217B_3160	-0.337	0.652558
G217B_2877	-0.339	0.707849
G217B_7276	-0.339	0.750435
G217B_6596	-0.34	0.833985
G217B_5569	-0.341	0.629115
G217B_4584	-0.342	0.833985
G217B_4071	-0.344	0.532213
G217B_6235	-0.344	0.42615
G217B_1981	-0.345	0.759328
G217B_4735	-0.345	0.830622
G217B_5615	-0.345	0.636498
G217B_5746	-0.345	0.813708
G217B_8180	-0.345	0.738686
G217B_5450	-0.346	0.832139
G217B_8339	-0.348	0.596024
G217B_6185	-0.349	0.297881
G217B_2023	-0.351	0.355046
G217B_5522	-0.351	0.296539
G217B_3440	-0.352	0.504209
G217B_6525	-0.354	0.351719
G217B_8079	-0.355	0.750888
G217B_8820	-0.355	0.858206
G217B_2619	-0.356	0.431193
G217B_6094	-0.358	0.549271
G217B_4490	-0.359	0.439762
G217B_1310	-0.36	0.720302
G217B_3197	-0.36	0.326672
G217B_1018	-0.361	0.527397
G217B_1002	-0.365	0.510389
G217B_1251	-0.365	0.829606
G217B_1738	-0.365	0.819891
G217B_6479	-0.367	0.602843
G217B_8637	-0.369	0.817821
G217B_1408	-0.37	0.199088
G217B_5181	-0.371	0.663182
G217B_6537	-0.371	0.31241
G217B_7789	-0.371	0.297076
G217B_8142	-0.371	0.57365
G217B_6608	-0.372	0.522738
G217B_3289	-0.373	0.450544
G217B_1470	-0.374	0.630145
G217B_5867	-0.374	0.401445
G217B_8553	-0.374	0.768956
G217B_3883	-0.375	0.342424
G217B_7860	-0.376	0.848245
G217B_1071	-0.377	0.488533
G217B_4652	-0.377	0.694704
G217B_8922	-0.377	0.791977
G217B_1691	-0.379	0.731153
G217B_6927	-0.379	0.563345
G217B_3513	-0.383	0.46875
G217B_4911	-0.383	0.832873
G217B_4933	-0.386	0.401667
G217B_5047	-0.387	0.746609
G217B_3254	-0.388	0.517656
G217B_1149	-0.389	0.750888
G217B_5367	-0.389	0.825219
G217B_5753	-0.389	0.555784
G217B_0497	-0.391	0.394087
G217B_0135	-0.392	0.761197
G217B_0188	-0.392	0.825896
G217B_1520	-0.392	0.820025
G217B_8577	-0.392	0.469293
G217B_1092	-0.393	0.315537
G217B_0732	-0.395	0.788857
G217B_1108	-0.395	0.592592
G217B_7053	-0.395	0.317064
G217B_1715	-0.396	0.281594
G217B_6286	-0.396	0.752227
G217B_6239	-0.398	0.375724
G217B_7188	-0.399	0.837917
G217B_5266	-0.4	0.371085
G217B_7937	-0.4	0.752481
G217B_2431	-0.401	0.375801
G217B_3602	-0.401	0.423373
G217B_3655	-0.403	0.687451
G217B_2029	-0.404	0.393914
G217B_6789	-0.405	0.793017
G217B_7896	-0.405	0.645938
G217B_4871	-0.407	0.563345
G217B_4624	-0.408	0.48172
G217B_5082	-0.408	0.33305
G217B_5107	-0.409	0.789604
G217B_6757	-0.412	0.205853
G217B_3441	-0.413	0.815878
G217B_4412	-0.413	0.652558
G217B_7804	-0.413	0.747341
G217B_8022	-0.413	0.168889
G217B_2390	-0.414	0.857354
G217B_5998	-0.414	0.795875
G217B_0910	-0.415	0.828865
G217B_7495	-0.415	0.366201
G217B_7963	-0.415	0.776373
G217B_8521	-0.417	0.142584
G217B_7347	-0.418	0.711153
G217B_4185	-0.419	0.753406
G217B_8867	-0.419	0.57766
G217B_1497	-0.421	0.59769
G217B_1812	-0.421	0.847214
G217B_3153	-0.421	0.215034
G217B_6889	-0.422	0.274545
G217B_7181	-0.422	0.609742
G217B_0535	-0.423	0.689388
G217B_7987	-0.424	0.74311
G217B_4068	-0.425	0.731659
G217B_2430	-0.426	0.790634
G217B_8207	-0.426	0.27215
G217B_7642	-0.429	0.539235
G217B_7362	-0.43	0.317971
G217B_4083	-0.431	0.353515
G217B_5263	-0.431	0.64511
G217B_2353	-0.433	0.768468
G217B_7930	-0.433	0.731417
G217B_1107	-0.434	0.262971
G217B_1159	-0.434	0.394949
G217B_2464	-0.434	0.809377
G217B_3247	-0.436	0.753201
G217B_8449	-0.437	0.86152
G217B_8358	-0.439	0.0745518
G217B_5362	-0.44	0.66455
G217B_8147	-0.44	0.405538
G217B_2030	-0.441	0.39316
G217B_7508	-0.441	0.448501
G217B_0755	-0.442	0.27215
G217B_8359	-0.442	0.461857
G217B_6106	-0.443	0.65896
G217B_3373	-0.444	0.788857
G217B_4891	-0.444	0.350698
G217B_4936	-0.445	0.203426
G217B_1121	-0.446	0.217731
G217B_1918	-0.446	0.391051
G217B_7593	-0.446	0.388251
G217B_8457	-0.446	0.80337
G217B_8692	-0.446	0.338534
G217B_8495	-0.448	0.35504
G217B_0320	-0.449	0.203426
G217B_3467	-0.449	0.736731
G217B_5591	-0.449	0.510389
G217B_7453	-0.449	0.730185
G217B_4884	-0.451	0.231403
G217B_8729	-0.452	0.247511
G217B_4107	-0.453	0.731417
G217B_5675	-0.453	0.392076
G217B_1438	-0.455	0.533922
G217B_5096	-0.455	0.86682
G217B_6623	-0.455	0.674781
G217B_7274	-0.455	0.758993
G217B_0663	-0.456	0.205952
G217B_3013	-0.456	0.473796
G217B_3635	-0.456	0.257507
G217B_4485	-0.457	0.470727
G217B_6636	-0.457	0.210763
G217B_4760	-0.458	0.258853
G217B_8203	-0.459	0.43934
G217B_8944	-0.459	0.449877
G217B_0282	-0.46	0.734237
G217B_2970	-0.46	0.378382
G217B_6527	-0.46	0.808336
G217B_0525	-0.461	0.758993
G217B_0963	-0.462	0.803992
G217B_0459	-0.464	0.60059
G217B_0167	-0.466	0.568495
G217B_6372	-0.466	0.267816
G217B_7892	-0.466	0.541592
G217B_8186	-0.466	0.403385
G217B_4445	-0.467	0.421125
G217B_7886	-0.467	0.73705
G217B_4264	-0.468	0.773
G217B_1828	-0.469	0.3246
G217B_8714	-0.469	0.693245
G217B_8315	-0.47	0.304614
G217B_8819	-0.47	0.452335
G217B_8011	-0.471	0.582566
G217B_2222	-0.472	0.731417
G217B_3738	-0.472	0.730185
G217B_4611	-0.472	0.37447
G217B_5671	-0.472	0.805201
G217B_4513	-0.473	0.780327
G217B_5162	-0.474	0.10849
G217B_2994	-0.477	0.375801
G217B_6293	-0.477	0.756363
G217B_8966	-0.477	0.674781
G217B_5932	-0.478	0.419304
G217B_8042	-0.478	0.469293
G217B_8716	-0.478	0.641321
G217B_7440	-0.479	0.731153
G217B_3587	-0.48	0.648633
G217B_4415	-0.48	0.433669
G217B_5165	-0.48	0.332702
G217B_0572	-0.482	0.14678
G217B_5053	-0.482	0.139839
G217B_7058	-0.482	0.731417
G217B_8050	-0.483	0.283599
G217B_2617	-0.484	0.757586
G217B_2989	-0.484	0.374972
G217B_5486	-0.484	0.355046
G217B_1112	-0.485	0.151812
G217B_1119	-0.485	0.375724
G217B_1138	-0.486	0.405538
G217B_6929	-0.486	0.0939536
G217B_8634	-0.486	0.699814
G217B_2469	-0.487	0.420226
G217B_3884	-0.487	0.499497
G217B_0635	-0.489	0.257507
G217B_5066	-0.489	0.401906
G217B_3496	-0.491	0.522285
G217B_2055	-0.492	0.51308
G217B_0672	-0.493	0.795875
G217B_0883	-0.493	0.852279
G217B_3585	-0.494	0.73705
G217B_3869	-0.494	0.832873
G217B_2804	-0.497	0.308915
G217B_3912	-0.497	0.239261
G217B_8879	-0.497	0.17898
G217B_5395	-0.498	0.520671
G217B_6619	-0.499	0.331729
G217B_8402	-0.5	0.795425
G217B_5387	-0.501	0.555171
G217B_6333	-0.501	0.183919
G217B_7993	-0.502	0.387557
G217B_5853	-0.503	0.585215
G217B_6624	-0.503	0.780327
G217B_1630	-0.505	0.487971
G217B_5627	-0.507	0.333682
G217B_5939	-0.508	0.546975
G217B_8357	-0.509	0.248519
G217B_5344	-0.512	0.467105
G217B_6909	-0.514	0.376579
G217B_3579	-0.515	0.37659
G217B_6914	-0.515	0.208911
G217B_2235	-0.516	0.696447
G217B_3029	-0.516	0.209381
G217B_7498	-0.517	0.249331
G217B_0454	-0.518	0.25461
G217B_1899	-0.519	0.145277
G217B_3455	-0.522	0.266899
G217B_5550	-0.522	0.656939
G217B_7751	-0.522	0.320424
G217B_3893	-0.523	0.59693
G217B_7666	-0.523	0.154566
G217B_1602	-0.526	0.835436
G217B_5021	-0.526	0.348432
G217B_1756	-0.528	0.39316
G217B_3332	-0.528	0.69589
G217B_7458	-0.529	0.230997
G217B_1271	-0.53	0.347868
G217B_8253	-0.53	0.31462
G217B_0586	-0.531	0.252624
G217B_3170	-0.532	0.146872
G217B_7509	-0.532	0.700583
G217B_1713	-0.533	0.138321
G217B_6104	-0.535	0.594328
G217B_0499	-0.536	0.722911
G217B_0750	-0.536	0.130316
G217B_1966	-0.536	0.2028
G217B_2985	-0.537	0.39316
G217B_3984	-0.537	0.686511
G217B_1508	-0.539	0.665745
G217B_6854	-0.539	0.711674
G217B_2775	-0.54	0.745909
G217B_4212	-0.54	0.141883
G217B_7908	-0.542	0.559585
G217B_1153	-0.543	0.550185
G217B_2785	-0.543	0.461081
G217B_3390	-0.543	0.241174
G217B_8566	-0.544	0.444899
G217B_5256	-0.545	0.762597
G217B_3461	-0.547	0.21886
G217B_4712	-0.547	0.206875
G217B_5207	-0.549	0.112775
G217B_5524	-0.549	0.275445
G217B_7084	-0.55	0.148256
G217B_8697	-0.55	0.629265
G217B_7866	-0.551	0.306345
G217B_7221	-0.552	0.121465
G217B_0972	-0.553	0.156187
G217B_1163	-0.555	0.189804
G217B_3569	-0.555	0.756363
G217B_8508	-0.555	0.726925
G217B_1147	-0.556	0.31462
G217B_4495	-0.557	0.692323
G217B_2261	-0.558	0.644348
G217B_5205	-0.559	0.727519
G217B_6237	-0.559	0.75611
G217B_8336	-0.559	0.448234
G217B_2591	-0.56	0.772519
G217B_0545	-0.561	0.296539
G217B_6639	-0.562	0.109346
G217B_8606	-0.562	0.0477767
G217B_0749	-0.563	0.145862
G217B_4119	-0.565	0.450544
G217B_8562	-0.566	0.648122
G217B_1412	-0.567	0.452335
G217B_2487	-0.567	0.765818
G217B_2956	-0.567	0.0945749
G217B_3360	-0.57	0.249952
G217B_3553	-0.57	0.449575
G217B_3628	-0.57	0.100244
G217B_5516	-0.57	0.553674
G217B_4828	-0.571	0.302525
G217B_1052	-0.573	0.427689
G217B_2875	-0.573	0.552378
G217B_4428	-0.573	0.720302
G217B_8731	-0.573	0.154566
G217B_0148	-0.574	0.614199
G217B_2027	-0.574	0.275445
G217B_2759	-0.574	0.272043
G217B_4127	-0.574	0.314631
G217B_8622	-0.575	0.163007
G217B_6887	-0.576	0.177252
G217B_6610	-0.577	0.501475
G217B_6780	-0.577	0.671651
G217B_3398	-0.578	0.554538
G217B_4698	-0.578	0.0282738
G217B_6858	-0.578	0.563345
G217B_6910	-0.578	0.257607
G217B_7004	-0.579	0.532363
G217B_1211	-0.58	0.209381
G217B_0627	-0.581	0.49832
G217B_2142	-0.581	0.126482
G217B_2763	-0.581	0.194931
G217B_4414	-0.581	0.666111
G217B_2697	-0.582	0.300413
G217B_3174	-0.583	0.631993
G217B_8959	-0.584	0.767795
G217B_1039	-0.586	0.138219
G217B_1569	-0.587	0.71929
G217B_1803	-0.587	0.110465
G217B_8170	-0.587	0.165445
G217B_3914	-0.588	0.48172
G217B_8662	-0.589	0.754098
G217B_1579	-0.59	0.140806
G217B_7810	-0.59	0.505748
G217B_1566	-0.591	0.0983466
G217B_2579	-0.591	0.700101
G217B_4359	-0.591	0.191931
G217B_2037	-0.592	0.239469
G217B_1355	-0.594	0.16468
G217B_1840	-0.594	0.597647
G217B_3208	-0.595	0.226919
G217B_6228	-0.596	0.378552
G217B_7200	-0.597	0.263586
G217B_5718	-0.598	0.307606
G217B_7067	-0.598	0.611075
G217B_1178	-0.599	0.727899
G217B_7039	-0.6	0.330167
G217B_8862	-0.602	0.34984
G217B_2251	-0.603	0.550018
G217B_2518	-0.603	0.497963
G217B_4140	-0.603	0.378382
G217B_3832	-0.605	0.284197
G217B_1939	-0.606	0.71929
G217B_8133	-0.606	0.630076
G217B_1680	-0.607	0.121465
G217B_1959	-0.607	0.488533
G217B_5577	-0.608	0.197049
G217B_8012	-0.608	0.0905667
G217B_0871	-0.609	0.813708
G217B_7755	-0.609	0.0656223
G217B_0615	-0.61	0.713097
G217B_3256	-0.611	0.474635
G217B_4447	-0.611	0.764436
G217B_2164	-0.612	0.241624
G217B_4311	-0.612	0.223238
G217B_7138	-0.612	0.690831
G217B_7161	-0.618	0.219568
G217B_1125	-0.62	0.241753
G217B_4763	-0.62	0.489828
G217B_7287	-0.62	0.710043
G217B_8165	-0.62	0.553674
G217B_8188	-0.62	0.105034
G217B_3644	-0.621	0.115422
G217B_7286	-0.622	0.571192
G217B_6488	-0.624	0.322021
G217B_6741	-0.624	0.692236
G217B_4951	-0.625	0.397862
G217B_5345	-0.625	0.0988631
G217B_4687	-0.626	0.687451
G217B_7704	-0.626	0.151888
G217B_8089	-0.626	0.137009
G217B_0406	-0.627	0.578969
G217B_6670	-0.627	0.692323
G217B_4641	-0.629	0.130316
G217B_2696	-0.63	0.563006
G217B_5155	-0.63	0.0534172
G217B_7337	-0.63	0.129248
G217B_3928	-0.631	0.263985
G217B_8307	-0.631	0.265537
G217B_1191	-0.632	0.241184
G217B_3244	-0.633	0.0811139
G217B_3886	-0.633	0.192284
G217B_5404	-0.633	0.552185
G217B_3515	-0.634	0.241426
G217B_2120	-0.635	0.165786
G217B_4944	-0.635	0.156187
G217B_5962	-0.635	0.686916
G217B_8445	-0.635	0.139677
G217B_7289	-0.636	0.304202
G217B_8905	-0.636	0.254656
G217B_0534	-0.639	0.0679892
G217B_2715	-0.639	0.347545
G217B_4640	-0.639	0.180772
G217B_4398	-0.642	0.187057
G217B_0082	-0.643	0.0610103
G217B_0939	-0.643	0.374972
G217B_8297	-0.644	0.637693
G217B_2319	-0.645	0.306264
G217B_0217	-0.646	0.479969
G217B_6437	-0.646	0.189652
G217B_1546	-0.647	0.215034
G217B_4943	-0.647	0.711153
G217B_7947	-0.647	0.220016
G217B_4366	-0.648	0.110117
G217B_8896	-0.648	0.0891127
G217B_1264	-0.649	0.663182
G217B_6840	-0.649	0.0387825
G217B_8450	-0.649	0.256708
G217B_2321	-0.651	0.0178504
G217B_3929	-0.651	0.364236
G217B_1462	-0.652	0.0203025
G217B_3363	-0.653	0.0873645
G217B_6898	-0.653	0.223814
G217B_5629	-0.654	0.577986
G217B_2516	-0.655	0.059126
G217B_5424	-0.655	0.131259
G217B_5517	-0.655	0.527397
G217B_8013	-0.655	0.0831667
G217B_1941	-0.657	0.0949247
G217B_8593	-0.657	0.757727
G217B_4108	-0.658	0.835436
G217B_5758	-0.658	0.141211
G217B_4190	-0.659	0.294723
G217B_1171	-0.66	0.731417
G217B_8309	-0.66	0.0593152
G217B_0492	-0.661	0.154566
G217B_1739	-0.661	0.417864
G217B_7475	-0.662	0.428754
G217B_0022	-0.663	0.611358
G217B_5436	-0.663	0.0302072
G217B_0038	-0.664	0.141209
G217B_2041	-0.664	0.410622
G217B_2213	-0.664	0.666922
G217B_6471	-0.664	0.270245
G217B_2948	-0.665	0.532363
G217B_0434	-0.667	0.18339
G217B_3632	-0.668	0.722911
G217B_4522	-0.668	0.0682262
G217B_8224	-0.67	0.0476131
G217B_2059	-0.671	0.0689954
G217B_0423	-0.673	0.133162
G217B_6182	-0.674	0.16578
G217B_7385	-0.674	0.256708
G217B_5214	-0.675	0.280654
G217B_6413	-0.675	0.692323
G217B_8005	-0.675	0.0553397
G217B_5940	-0.676	0.194931
G217B_8377	-0.677	0.153093
G217B_2432	-0.678	0.398799
G217B_6756	-0.678	0.142152
G217B_3097	-0.68	0.410621
G217B_4869	-0.68	0.0623005
G217B_3627	-0.682	0.0939536
G217B_4699	-0.683	0.0689954
G217B_8343	-0.683	0.27019
G217B_3865	-0.684	0.106082
G217B_1160	-0.685	0.0844033
G217B_1192	-0.685	0.747684
G217B_2302	-0.685	0.606044
G217B_2587	-0.685	0.720302
G217B_2086	-0.686	0.0137279
G217B_5710	-0.686	0.0239341
G217B_0126	-0.687	0.0814395
G217B_7723	-0.687	0.393988
G217B_4810	-0.688	0.66455
G217B_8118	-0.688	0.208911
G217B_2857	-0.691	0.656149
G217B_8838	-0.691	0.558782
G217B_3171	-0.692	0.111057
G217B_5728	-0.692	0.240863
G217B_7047	-0.693	0.0374756
G217B_2419	-0.694	0.809377
G217B_5946	-0.695	0.155295
G217B_8835	-0.695	0.0342159
G217B_7720	-0.696	0.0247911
G217B_1902	-0.697	0.162377
G217B_4783	-0.697	0.314315
G217B_6603	-0.697	0.712251
G217B_2939	-0.698	0.0283223
G217B_4157	-0.698	0.707631
G217B_4537	-0.698	0.208834
G217B_5320	-0.698	0.583867
G217B_0727	-0.699	0.145203
G217B_4442	-0.7	0.0813708
G217B_4017	-0.702	0.00628477
G217B_8768	-0.702	0.0920382
G217B_0429	-0.703	0.114066
G217B_1908	-0.704	0.275445
G217B_8513	-0.705	0.319934
G217B_2878	-0.706	0.780327
G217B_5473	-0.706	0.156894
G217B_6363	-0.706	0.0172167
G217B_1354	-0.707	0.267816
G217B_3474	-0.707	0.734237
G217B_3710	-0.707	0.0847171
G217B_3936	-0.707	0.0476549
G217B_5453	-0.707	0.481758
G217B_8096	-0.708	0.0458418
G217B_2553	-0.709	0.199364
G217B_4765	-0.709	0.549271
G217B_5560	-0.71	0.266899
G217B_1439	-0.711	0.611358
G217B_3988	-0.711	0.0668121
G217B_6035	-0.711	0.422064
G217B_6075	-0.711	0.606044
G217B_6374	-0.711	0.240098
G217B_4146	-0.712	0.270245
G217B_4855	-0.713	0.0843235
G217B_1094	-0.715	0.448501
G217B_2215	-0.715	0.0610103
G217B_1709	-0.716	0.707849
G217B_8077	-0.717	0.67616
G217B_6006	-0.718	0.439599
G217B_8912	-0.718	0.0262777
G217B_4192	-0.719	0.152227
G217B_5821	-0.719	0.0174783
G217B_6626	-0.719	0.0511797
G217B_1482	-0.72	0.198256
G217B_3222	-0.72	0.138675
G217B_5019	-0.72	0.4798
G217B_5375	-0.72	0.652558
G217B_5429	-0.72	0.234762
G217B_5587	-0.72	0.0888666
G217B_6744	-0.72	0.621914
G217B_0903	-0.721	0.162034
G217B_3830	-0.721	0.111946
G217B_6940	-0.722	0.598111
G217B_7636	-0.722	0.276548
G217B_7894	-0.722	0.506131
G217B_5385	-0.723	0.0487309
G217B_7295	-0.723	0.486135
G217B_8651	-0.723	0.73705
G217B_2313	-0.724	0.169232
G217B_3668	-0.724	0.0831667
G217B_6010	-0.724	0.139367
G217B_7383	-0.724	0.0221771
G217B_7408	-0.724	0.21984
G217B_2119	-0.725	0.102161
G217B_4381	-0.725	0.072892
G217B_6477	-0.725	0.733721
G217B_0610	-0.726	0.14131
G217B_2194	-0.726	0.107146
G217B_2109	-0.728	0.0675498
G217B_2850	-0.728	0.059126
G217B_7376	-0.728	0.0317814
G217B_8310	-0.728	0.204249
G217B_0784	-0.729	0.132236
G217B_3321	-0.732	0.194931
G217B_8595	-0.732	0.562644
G217B_6995	-0.733	0.500255
G217B_3181	-0.734	0.0597666
G217B_6162	-0.734	0.0164303
G217B_4237	-0.735	0.0844033
G217B_5667	-0.735	0.00635218
G217B_5865	-0.735	0.0551403
G217B_6829	-0.735	0.659546
G217B_8834	-0.735	0.0387131
G217B_1286	-0.737	0.209381
G217B_5366	-0.737	0.033726
G217B_6226	-0.737	0.718692
G217B_7907	-0.737	0.713633
G217B_4338	-0.738	0.0328733
G217B_6442	-0.74	0.0106251
G217B_7680	-0.742	0.441479
G217B_6102	-0.743	0.0535848
G217B_6290	-0.743	0.594328
G217B_2662	-0.744	0.162034
G217B_4954	-0.744	0.592592
G217B_5923	-0.744	0.232125
G217B_7769	-0.744	0.104015
G217B_8499	-0.744	0.302843
G217B_1137	-0.745	0.0361624
G217B_2546	-0.746	0.667937
G217B_1660	-0.747	0.549271
G217B_2907	-0.747	0.11483
G217B_0265	-0.748	0.0802298
G217B_5811	-0.748	0.611669
G217B_6131	-0.748	0.752481
G217B_0539	-0.749	0.0279135
G217B_5368	-0.749	0.33305
G217B_1478	-0.75	0.0537116
G217B_5087	-0.75	0.130044
G217B_3450	-0.751	0.0539778
G217B_4845	-0.751	0.621458
G217B_8230	-0.752	0.0802298
G217B_7998	-0.753	0.00429965
G217B_1647	-0.755	0.0668121
G217B_4408	-0.755	0.744888
G217B_7797	-0.756	0.217956
G217B_8386	-0.757	0.143145
G217B_7010	-0.759	0.27635
G217B_8563	-0.759	0.0620939
G217B_4898	-0.76	0.526422
G217B_6067	-0.76	0.152195
G217B_2211	-0.761	0.0974207
G217B_8540	-0.761	0.0627785
G217B_1504	-0.762	0.14043
G217B_1644	-0.762	0.0167802
G217B_1943	-0.762	0.641759
G217B_3781	-0.762	0.403652
G217B_4249	-0.764	0.0670321
G217B_4724	-0.764	0.710188
G217B_5497	-0.764	0.193012
G217B_8279	-0.764	0.304202
G217B_8032	-0.765	0.449367
G217B_2262	-0.766	0.375724
G217B_8633	-0.766	0.032436
G217B_0428	-0.767	0.414002
G217B_4040	-0.767	0.594561
G217B_6081	-0.768	0.19768
G217B_5014	-0.769	0.615185
G217B_5384	-0.769	0.0131816
G217B_1721	-0.77	0.254656
G217B_0343	-0.771	0.0332791
G217B_7259	-0.773	0.665655
G217B_0577	-0.774	0.139081
G217B_3214	-0.777	0.183919
G217B_4100	-0.777	0.336138
G217B_4207	-0.777	0.0626096
G217B_5117	-0.777	0.0937533
G217B_5169	-0.777	0.74311
G217B_5859	-0.777	0.138894
G217B_8779	-0.777	0.0610103
G217B_2395	-0.779	0.114121
G217B_4928	-0.779	0.0537968
G217B_1265	-0.782	0.0332791
G217B_5732	-0.782	0.162027
G217B_6021	-0.783	0.110875
G217B_6888	-0.783	0.444121
G217B_7153	-0.783	0.676914
G217B_8715	-0.783	0.0329375
G217B_4895	-0.784	0.0905961
G217B_3533	-0.785	0.151214
G217B_8624	-0.785	0.145862
G217B_7995	-0.786	0.0556242
G217B_8507	-0.786	0.00994359
G217B_1499	-0.787	0.649007
G217B_3982	-0.788	0.037345
G217B_0597	-0.789	0.216558
G217B_1226	-0.789	0.582754
G217B_2906	-0.789	0.269803
G217B_0711	-0.79	0.112605
G217B_8290	-0.79	0.724496
G217B_0679	-0.791	0.510389
G217B_2478	-0.791	0.157592
G217B_0083	-0.792	0.748834
G217B_5357	-0.792	0.0089857
G217B_6054	-0.792	0.0415925
G217B_4927	-0.793	0.430802
G217B_0638	-0.794	0.130542
G217B_5154	-0.794	0.0723538
G217B_8895	-0.794	0.139966
G217B_0431	-0.795	0.0324471
G217B_4090	-0.795	0.648704
G217B_6123	-0.796	0.0274615
G217B_4669	-0.798	0.0151571
G217B_0768	-0.799	0.0314273
G217B_4784	-0.801	0.465592
G217B_7951	-0.801	0.159562
G217B_8654	-0.801	0.0148699
G217B_1170	-0.802	0.784998
G217B_4599	-0.802	0.559073
G217B_4670	-0.803	0.138219
G217B_1254	-0.804	0.139677
G217B_4385	-0.804	0.278995
G217B_7839	-0.804	0.00624442
G217B_7821	-0.806	0.654651
G217B_8625	-0.806	0.194931
G217B_8928	-0.806	0.648122
G217B_0115	-0.809	0.243788
G217B_8156	-0.809	0.429362
G217B_0625	-0.81	0.574382
G217B_2851	-0.81	0.149602
G217B_8248	-0.811	0.0564094
G217B_0927	-0.812	0.628093
G217B_5292	-0.812	0.558782
G217B_5949	-0.812	0.0644002
G217B_7032	-0.812	0.51341
G217B_4149	-0.814	0.0918298
G217B_5971	-0.814	0.559111
G217B_7346	-0.815	0.0981582
G217B_5699	-0.816	0.183919
G217B_7126	-0.818	0.0891127
G217B_3417	-0.819	0.548074
G217B_7694	-0.819	0.0278234
G217B_0785	-0.82	0.0102962
G217B_6387	-0.82	0.0127062
G217B_1387	-0.821	0.124698
G217B_2434	-0.821	0.138339
G217B_4708	-0.821	0.0829128
G217B_8554	-0.822	0.0314402
G217B_0674	-0.823	0.0744748
G217B_2829	-0.823	0.0373539
G217B_5156	-0.823	0.00592798
G217B_2494	-0.824	0.157605
G217B_5317	-0.824	0.577986
G217B_6763	-0.824	0.541319
G217B_5285	-0.825	0.266043
G217B_6079	-0.825	0.267816
G217B_0315	-0.826	0.551051
G217B_4329	-0.827	0.534884
G217B_6203	-0.827	0.620474
G217B_5283	-0.828	0.055889
G217B_8219	-0.828	0.0668121
G217B_1037	-0.829	0.401445
G217B_7880	-0.833	0.0744748
G217B_3215	-0.834	0.0209918
G217B_1702	-0.835	0.448501
G217B_5144	-0.836	0.262971
G217B_7873	-0.837	0.0214979
G217B_3599	-0.838	0.342248
G217B_3813	-0.838	0.433843
G217B_7374	-0.838	0.285453
G217B_5336	-0.841	0.0401026
G217B_5361	-0.841	0.641463
G217B_8915	-0.841	0.0985934
G217B_2110	-0.842	0.139966
G217B_1219	-0.843	0.114716
G217B_1878	-0.843	0.0374756
G217B_3662	-0.843	0.0105287
G217B_4480	-0.843	0.0891427
G217B_6945	-0.843	0.574382
G217B_1457	-0.844	0.0706966
G217B_7051	-0.844	0.0697344
G217B_3897	-0.845	0.223814
G217B_1202	-0.846	0.659717
G217B_8713	-0.846	0.0111899
G217B_0645	-0.847	0.122606
G217B_3457	-0.847	0.63329
G217B_6550	-0.847	0.129248
G217B_5602	-0.848	0.0143191
G217B_0714	-0.849	0.0258535
G217B_0850	-0.849	0.592592
G217B_6612	-0.849	0.0205178
G217B_7194	-0.849	0.00508419
G217B_1575	-0.85	0.561654
G217B_4446	-0.85	0.0279289
G217B_7127	-0.852	0.198256
G217B_3258	-0.853	0.00192446
G217B_8690	-0.853	0.237963
G217B_3687	-0.854	0.112775
G217B_4331	-0.854	0.436234
G217B_0400	-0.855	0.0160713
G217B_7406	-0.855	0.0416542
G217B_8734	-0.855	0.378382
G217B_2695	-0.857	0.130542
G217B_6920	-0.857	0.278422
G217B_7269	-0.858	0.0826049
G217B_2980	-0.859	0.0094499
G217B_4460	-0.859	0.0903337
G217B_7089	-0.859	0.0317546
G217B_8152	-0.859	0.518128
G217B_4063	-0.861	0.0582155
G217B_7651	-0.862	0.0226632
G217B_3713	-0.863	0.479969
G217B_4324	-0.863	0.177682
G217B_5043	-0.863	0.690864
G217B_7619	-0.864	0.59779
G217B_2631	-0.865	0.0798964
G217B_8545	-0.865	0.690831
G217B_1567	-0.866	0.073531
G217B_8440	-0.866	0.0206957
G217B_4686	-0.867	0.0359755
G217B_1019	-0.868	0.0151571
G217B_4479	-0.868	0.591873
G217B_3996	-0.869	0.02143
G217B_6294	-0.869	0.0389576
G217B_6689	-0.869	0.12802
G217B_3913	-0.87	0.130559
G217B_5664	-0.871	0.0170669
G217B_5217	-0.872	0.032436
G217B_5968	-0.872	0.0257072
G217B_0444	-0.873	0.0846792
G217B_3590	-0.873	0.126493
G217B_8796	-0.873	0.0170219
G217B_4688	-0.874	0.0135324
G217B_1168	-0.875	0.0040674
G217B_2817	-0.875	0.055889
G217B_4531	-0.875	0.593486
G217B_6089	-0.875	0.0180846
G217B_1423	-0.876	0.0317546
G217B_4661	-0.878	0.031459
G217B_8382	-0.878	0.00658993
G217B_8597	-0.878	0.0144105
G217B_1571	-0.879	0.0204743
G217B_6592	-0.879	0.106586
G217B_7982	-0.879	0.509999
G217B_4982	-0.88	0.0289094
G217B_8455	-0.88	0.0188714
G217B_6446	-0.881	0.409575
G217B_8276	-0.881	0.0891127
G217B_3689	-0.882	0.146872
G217B_7078	-0.882	0.267816
G217B_2701	-0.884	0.0747354
G217B_1496	-0.886	0.254788
G217B_4151	-0.887	0.0174783
G217B_3848	-0.888	0.00407705
G217B_0857	-0.89	0.0119979
G217B_2768	-0.89	0.0257072
G217B_5537	-0.89	0.0320814
G217B_1033	-0.891	0.0226632
G217B_2446	-0.891	0.298391
G217B_7037	-0.891	0.0303654
G217B_7303	-0.891	0.0437921
G217B_8107	-0.891	0.46875
G217B_4155	-0.892	0.0103592
G217B_4301	-0.892	0.230851
G217B_5995	-0.892	0.0814395
G217B_2827	-0.893	0.0129436
G217B_3135	-0.893	0.66247
G217B_1422	-0.894	0.225366
G217B_3747	-0.894	0.457733
G217B_5663	-0.894	0.00409985
G217B_7285	-0.894	0.207179
G217B_7725	-0.894	0.0151571
G217B_3723	-0.895	0.0661523
G217B_0893	-0.896	0.00891251
G217B_1058	-0.896	0.208911
G217B_3176	-0.898	0.350698
G217B_5856	-0.899	0.0245698
G217B_6320	-0.899	0.469293
G217B_8969	-0.899	0.601114
G217B_3336	-0.901	0.00528402
G217B_6378	-0.901	0.115731
G217B_1231	-0.902	0.0627785
G217B_4319	-0.902	0.027527
G217B_4558	-0.902	0.430802
G217B_5775	-0.902	0.0119102
G217B_7766	-0.902	0.00897866
G217B_1220	-0.905	0.126493
G217B_1645	-0.905	0.112925
G217B_6190	-0.905	0.476981
G217B_7361	-0.906	0.641463
G217B_1975	-0.908	0.0506055
G217B_5016	-0.908	0.0317814
G217B_2824	-0.909	0.0387131
G217B_4623	-0.909	0.246068
G217B_5609	-0.909	0.0230779
G217B_7622	-0.909	0.00678264
G217B_3120	-0.91	0.0455425
G217B_4032	-0.912	0.0723538
G217B_7871	-0.912	0.122176
G217B_2378	-0.913	0.113228
G217B_0778	-0.915	0.0404707
G217B_5603	-0.916	0.584551
G217B_3642	-0.917	0.0257267
G217B_6014	-0.917	0.0217185
G217B_8601	-0.917	0.015419
G217B_3367	-0.918	0.0138834
G217B_5311	-0.918	0.341588
G217B_1113	-0.919	0.137978
G217B_3264	-0.919	0.0102857
G217B_2974	-0.92	0.0247911
G217B_5724	-0.92	0.4798
G217B_5730	-0.92	0.00261212
G217B_8707	-0.92	0.0712757
G217B_3645	-0.921	0.755343
G217B_8515	-0.921	0.0946708
G217B_3875	-0.922	0.106586
G217B_0767	-0.923	0.0299024
G217B_2933	-0.924	0.118607
G217B_5948	-0.924	0.00861099
G217B_6941	-0.924	0.0174438
G217B_4674	-0.926	0.00404846
G217B_7155	-0.926	0.0404325
G217B_5002	-0.928	0.0279289
G217B_4440	-0.931	0.205853
G217B_5978	-0.931	0.0192326
G217B_1824	-0.932	0.0671813
G217B_8812	-0.932	0.510019
G217B_6769	-0.933	0.0117992
G217B_8073	-0.933	0.0661005
G217B_5272	-0.935	0.0557957
G217B_6345	-0.935	0.00720985
G217B_4492	-0.936	0.0531703
G217B_6327	-0.936	0.026921
G217B_6746	-0.936	0.361502
G217B_7920	-0.936	0.00865205
G217B_4789	-0.937	0.00321527
G217B_4900	-0.937	0.00434985
G217B_8484	-0.938	0.147832
G217B_3561	-0.939	0.194931
G217B_4648	-0.939	0.0299024
G217B_6063	-0.94	0.00366533
G217B_3843	-0.941	0.192527
G217B_6438	-0.941	0.00474456
G217B_3974	-0.942	0.0314402
G217B_7669	-0.942	0.00811271
G217B_8736	-0.942	0.0173984
G217B_0328	-0.943	0.00713588
G217B_3906	-0.943	0.00578167
G217B_8542	-0.943	0.272043
G217B_0157	-0.944	0.232125
G217B_2254	-0.944	0.0132543
G217B_3661	-0.944	0.106056
G217B_6055	-0.944	0.0639297
G217B_7113	-0.944	0.103911
G217B_7354	-0.944	0.515023
G217B_1142	-0.945	0.0769111
G217B_1025	-0.948	0.118607
G217B_4138	-0.949	0.380901
G217B_4719	-0.949	0.00274209
G217B_3675	-0.95	0.13154
G217B_6457	-0.95	0.0303732
G217B_5085	-0.951	0.0658847
G217B_7758	-0.951	0.336138
G217B_7734	-0.952	0.0105881
G217B_8511	-0.953	0.643313
G217B_6577	-0.954	0.00475373
G217B_3137	-0.956	0.0802298
G217B_3833	-0.957	0.00218139
G217B_0899	-0.957	0.306467
G217B_1336	-0.957	0.692236
G217B_0553	-0.958	0.0129436
G217B_6693	-0.958	0.031451
G217B_3633	-0.959	0.130559
G217B_5302	-0.96	0.0639297
G217B_8795	-0.96	0.257507
G217B_2592	-0.962	0.0813708
G217B_3831	-0.962	0.0103592
G217B_6008	-0.962	0.00722122
G217B_6418	-0.962	0.178675
G217B_5714	-0.964	0.00445937
G217B_6881	-0.964	0.0174783
G217B_8866	-0.964	0.0373944
G217B_0604	-0.965	0.705251
G217B_2090	-0.966	0.0145372
G217B_5735	-0.966	0.00329531
G217B_5975	-0.971	0.225612
G217B_1797	-0.972	0.00140913
G217B_5020	-0.973	0.106082
G217B_7072	-0.975	0.124698
G217B_7501	-0.975	0.174016
G217B_4659	-0.976	0.0195668
G217B_5140	-0.976	0.0787216
G217B_6334	-0.978	0.00120953
G217B_1859	-0.979	0.00720985
G217B_2799	-0.98	0.0636404
G217B_2134	-0.981	0.0905961
G217B_7927	-0.981	0.176751
G217B_0305	-0.982	0.0173838
G217B_1556	-0.983	0.0119979
G217B_8908	-0.984	0.601114
G217B_4774	-0.985	0.0530526
G217B_7112	-0.986	0.00218139
G217B_2731	-0.986	0.0257072
G217B_1468	-0.988	0.213188
G217B_2738	-0.988	0.0314402
G217B_4745	-0.991	0.0901499
G217B_8760	-0.992	0.106082
G217B_5955	-0.993	0.263819
G217B_3003	-0.994	0.289232
G217B_3484	-0.995	0.00734495
G217B_6529	-0.995	0.0422146
G217B_8728	-0.996	0.0028899
G217B_8799	-0.997	0.614951
G217B_2564	-0.998	0.0111899
G217B_5094	-0.998	0.106082
G217B_3501	-0.999	0.000558419
G217B_0360	-0.999	0.00508419
G217B_0566	-1	0.00664243
G217B_2425	-1	0.580282
G217B_3586	-1	0.0205178
G217B_5074	-1	0.0028899
G217B_5521	-1	0.635248
G217B_7986	-1	0.00466012
G217B_1392	-1.01	0.00158414
G217B_8839	-1.01	0.00153933
G217B_0940	-1.01	0.256486
G217B_1389	-1.01	0.553674
G217B_1483	-1.01	0.20255
G217B_1576	-1.01	0.0656813
G217B_3693	-1.01	0.00260456
G217B_4919	-1.01	0.0102857
G217B_5212	-1.01	0.499497
G217B_5554	-1.01	0.00763798
G217B_6845	-1.01	0.022299
G217B_6962	-1.01	0.311567
G217B_6983	-1.01	0.0945749
G217B_7516	-1.01	0.193864
G217B_1670	-1.02	0.332013
G217B_1687	-1.02	0.0947226
G217B_2514	-1.02	0.0696288
G217B_2855	-1.02	0.0122713
G217B_3772	-1.02	0.489335
G217B_5796	-1.02	0.0136879
G217B_6460	-1.02	0.00262685
G217B_6935	-1.02	0.0197296
G217B_7021	-1.02	0.193736
G217B_7754	-1.02	0.0109873
G217B_0202	-1.03	0.0417203
G217B_1607	-1.03	0.0110823
G217B_1864	-1.03	0.165607
G217B_2197	-1.03	0.00921237
G217B_2692	-1.03	0.566438
G217B_2901	-1.03	0.00682542
G217B_3331	-1.03	0.149882
G217B_4031	-1.03	0.307579
G217B_5230	-1.03	0.516385
G217B_5412	-1.03	0.00251786
G217B_5445	-1.03	0.520671
G217B_7171	-1.03	0.0139225
G217B_7744	-1.03	0.387912
G217B_6297	-1.04	0.00238934
G217B_1126	-1.04	0.0217185
G217B_1466	-1.04	0.00330974
G217B_2101	-1.04	0.0640265
G217B_2635	-1.04	0.0156607
G217B_2787	-1.04	0.042527
G217B_2971	-1.04	0.00436498
G217B_3534	-1.04	0.499497
G217B_5442	-1.04	0.624472
G217B_6641	-1.04	0.0205178
G217B_7902	-1.04	0.226919
G217B_8035	-1.04	0.00264983
G217B_1413	-1.05	0.0313867
G217B_1484	-1.05	0.0238446
G217B_1610	-1.05	0.00610288
G217B_2820	-1.05	0.230077
G217B_4807	-1.05	0.00336895
G217B_5010	-1.05	0.358704
G217B_6500	-1.05	0.0217185
G217B_6540	-1.05	0.490548
G217B_7793	-1.05	0.285453
G217B_0099	-1.06	0.00149168
G217B_7191	-1.06	0.000407844
G217B_8949	-1.06	0.000836241
G217B_0901	-1.06	0.507281
G217B_2081	-1.06	0.0307684
G217B_2172	-1.06	0.584551
G217B_3920	-1.06	0.00673456
G217B_4150	-1.06	0.366201
G217B_5864	-1.06	0.024639
G217B_7459	-1.06	0.0232833
G217B_7847	-1.06	0.373656
G217B_8628	-1.06	0.533101
G217B_7473	-1.07	0.00187575
G217B_0174	-1.07	0.0247911
G217B_0489	-1.07	0.0124891
G217B_0540	-1.07	0.562132
G217B_0620	-1.07	0.00423611
G217B_1013	-1.07	0.00804704
G217B_1021	-1.07	0.0253562
G217B_1688	-1.07	0.0119172
G217B_2872	-1.07	0.193446
G217B_3857	-1.07	0.0334948
G217B_5644	-1.07	0.209381
G217B_5809	-1.07	0.00654802
G217B_6443	-1.07	0.49348
G217B_7187	-1.07	0.00956612
G217B_2936	-1.08	0.00213125
G217B_4019	-1.08	0.00154202
G217B_7494	-1.08	0.00116327
G217B_0517	-1.08	0.178675
G217B_0836	-1.08	0.010223
G217B_1378	-1.08	0.0525638
G217B_1492	-1.08	0.0227757
G217B_3038	-1.08	0.00423611
G217B_3107	-1.08	0.0030163
G217B_3706	-1.08	0.0068248
G217B_7657	-1.08	0.183248
G217B_7737	-1.08	0.256708
G217B_7985	-1.08	0.108517
G217B_8582	-1.08	0.0771714
G217B_3469	-1.09	0.000335909
G217B_4681	-1.09	0.000449799
G217B_5360	-1.09	0.00036417
G217B_1592	-1.09	0.666922
G217B_1929	-1.09	0.449575
G217B_2009	-1.09	0.0225148
G217B_2527	-1.09	0.00381704
G217B_3047	-1.09	0.239283
G217B_3165	-1.09	0.0139225
G217B_3187	-1.09	0.586761
G217B_5149	-1.09	0.117794
G217B_6609	-1.09	0.0309999
G217B_7837	-1.09	0.700101
G217B_8185	-1.09	0.00797264
G217B_0747	-1.1	0.00036986
G217B_0977	-1.1	0.00124759
G217B_2071	-1.1	0.000760278
G217B_6375	-1.1	0.000558419
G217B_2626	-1.1	0.0137348
G217B_3560	-1.1	0.00604961
G217B_5496	-1.1	0.279021
G217B_6119	-1.1	0.0035284
G217B_6238	-1.1	0.153093
G217B_8157	-1.1	0.0846792
G217B_8973	-1.1	0.504209
G217B_0764	-1.11	0.000602908
G217B_7746	-1.11	0.000835903
G217B_5318	-1.11	0.00446234
G217B_7554	-1.11	0.0026851
G217B_5851	-1.12	0.00201497
G217B_7080	-1.12	0.000743792
G217B_1141	-1.12	0.390525
G217B_1987	-1.12	0.00429965
G217B_2118	-1.12	0.0160713
G217B_3584	-1.12	0.00317805
G217B_4607	-1.12	0.0160905
G217B_6347	-1.12	0.00531598
G217B_6877	-1.12	0.0434103
G217B_7411	-1.12	0.0254944
G217B_8075	-1.12	0.423373
G217B_8600	-1.12	0.00434985
G217B_1652	-1.13	0.00105961
G217B_1689	-1.13	0.00036417
G217B_3368	-1.13	0.000819922
G217B_3511	-1.13	0.00083261
G217B_6116	-1.13	0.00238934
G217B_0603	-1.13	0.427689
G217B_1373	-1.13	0.00287445
G217B_4533	-1.13	0.00491407
G217B_6669	-1.13	0.00348394
G217B_6911	-1.13	0.0232833
G217B_7350	-1.13	0.518087
G217B_0735	-1.14	0.00116327
G217B_0860	-1.14	0.00177187
G217B_0953	-1.14	0.00199881
G217B_1767	-1.14	0.00118146
G217B_6662	-1.14	0.00103713
G217B_7422	-1.14	0.000552344
G217B_0098	-1.14	0.00442942
G217B_0196	-1.14	0.0111411
G217B_0739	-1.14	0.0356919
G217B_1042	-1.14	0.223934
G217B_3025	-1.14	0.464185
G217B_3346	-1.14	0.00454237
G217B_3852	-1.14	0.0214979
G217B_6893	-1.14	0.641759
G217B_3381	-1.15	0.00209364
G217B_7054	-1.15	0.000449799
G217B_1069	-1.15	0.00493093
G217B_3652	-1.15	0.00835938
G217B_5347	-1.15	0.00652499
G217B_6688	-1.15	0.00288279
G217B_6745	-1.15	0.187871
G217B_7255	-1.15	0.0107301
G217B_8529	-1.15	0.0307684
G217B_0069	-1.16	0.00118146
G217B_7877	-1.16	0.000898966
G217B_2413	-1.16	0.141623
G217B_3392	-1.16	0.0253368
G217B_4106	-1.16	0.0802298
G217B_6005	-1.16	0.00894204
G217B_6638	-1.16	0.0137348
G217B_7627	-1.16	0.387557
G217B_4161	-1.17	0.000977294
G217B_6466	-1.17	0.000303176
G217B_0968	-1.17	0.0574613
G217B_1893	-1.17	0.163297
G217B_2207	-1.17	0.0214979
G217B_3434	-1.17	0.0059991
G217B_6069	-1.17	0.00686593
G217B_6305	-1.17	0.00531598
G217B_6403	-1.17	0.00858089
G217B_6591	-1.17	0.00385129
G217B_6822	-1.17	0.0106251
G217B_7790	-1.17	0.441479
G217B_2223	-1.18	0.000540303
G217B_7933	-1.18	0.00117873
G217B_0364	-1.18	0.00748105
G217B_0395	-1.18	0.206032
G217B_0921	-1.18	0.00614944
G217B_3307	-1.18	0.0478001
G217B_3980	-1.18	0.43365
G217B_6412	-1.18	0.00407705
G217B_8481	-1.18	0.00547669
G217B_8551	-1.18	0.00815082
G217B_0037	-1.19	0.00148139
G217B_1619	-1.19	0.00182746
G217B_2444	-1.19	0.000397114
G217B_4538	-1.19	0.00103713
G217B_4704	-1.19	0.00137295
G217B_4894	-1.19	0.00101802
G217B_6531	-1.19	0.0014707
G217B_0153	-1.19	0.022352
G217B_0456	-1.19	0.56029
G217B_0965	-1.19	0.260523
G217B_1732	-1.19	0.0219411
G217B_1818	-1.19	0.00308969
G217B_4689	-1.19	0.392557
G217B_6285	-1.19	0.0030129
G217B_7407	-1.19	0.00429965
G217B_8132	-1.19	0.0126921
G217B_8674	-1.19	0.00366533
G217B_8740	-1.19	0.00720985
G217B_0496	-1.2	0.00103682
G217B_0532	-1.2	0.000721251
G217B_3639	-1.2	0.000190087
G217B_3923	-1.2	0.000724771
G217B_4465	-1.2	0.000558419
G217B_6749	-1.2	0.00230646
G217B_0337	-1.2	0.500255
G217B_1766	-1.2	0.0706966
G217B_2910	-1.2	0.0151571
G217B_7474	-1.2	0.00500869
G217B_8840	-1.2	0.00798107
G217B_0524	-1.21	0.00189721
G217B_2750	-1.21	0.000555729
G217B_6001	-1.21	0.00144757
G217B_7338	-1.21	0.000150781
G217B_0565	-1.21	0.00396967
G217B_1469	-1.21	0.00763798
G217B_2421	-1.21	0.257288
G217B_4601	-1.21	0.347294
G217B_5050	-1.21	0.0328986
G217B_8184	-1.21	0.00628387
G217B_1352	-1.22	0.000119486
G217B_5785	-1.22	0.000170626
G217B_6485	-1.22	0.00036417
G217B_8094	-1.22	0.000709783
G217B_8234	-1.22	0.000891368
G217B_1189	-1.22	0.0219411
G217B_3856	-1.22	0.0219411
G217B_4436	-1.22	0.0328733
G217B_5773	-1.22	0.122606
G217B_5985	-1.22	0.00366533
G217B_6825	-1.22	0.0040828
G217B_6919	-1.22	0.0108559
G217B_8878	-1.22	0.0342707
G217B_3274	-1.23	0.000141521
G217B_7310	-1.23	0.00203664
G217B_0359	-1.23	0.109611
G217B_5476	-1.23	0.0031104
G217B_5540	-1.23	0.00474456
G217B_7023	-1.23	0.0110976
G217B_7579	-1.23	0.349929
G217B_7958	-1.23	0.00763798
G217B_8623	-1.23	0.00596764
G217B_4145	-1.24	0.0013746
G217B_5160	-1.24	0.000855438
G217B_1282	-1.24	0.00861474
G217B_3223	-1.24	0.0195891
G217B_5715	-1.24	0.00488886
G217B_6009	-1.24	0.0656223
G217B_6307	-1.24	0.23145
G217B_4141	-1.25	0.000667922
G217B_4524	-1.25	0.00185521
G217B_4636	-1.25	0.00201497
G217B_4848	-1.25	0.00148139
G217B_5600	-1.25	0.000235635
G217B_8346	-1.25	0.000370112
G217B_4125	-1.25	0.00445937
G217B_3537	-1.26	0.000357029
G217B_4110	-1.26	0.00210554
G217B_6072	-1.26	0.000141435
G217B_6979	-1.26	0.000174331
G217B_2312	-1.26	0.00499525
G217B_4136	-1.26	0.033726
G217B_4526	-1.26	0.430802
G217B_5351	-1.26	0.20695
G217B_5449	-1.26	0.00558565
G217B_5583	-1.26	0.00581938
G217B_7722	-1.26	0.00409278
G217B_7999	-1.26	0.219269
G217B_1076	-1.27	0.00101802
G217B_1476	-1.27	0.000335909
G217B_7844	-1.27	0.000834631
G217B_5086	-1.27	0.218363
G217B_5538	-1.27	0.0320814
G217B_1881	-1.28	0.00347952
G217B_3098	-1.28	0.00341023
G217B_3243	-1.28	0.41492
G217B_4372	-1.28	0.262113
G217B_8527	-1.28	0.00969059
G217B_8883	-1.28	0.00337405
G217B_0890	-1.29	0.000865829
G217B_2488	-1.29	0.000181737
G217B_3277	-1.29	0.000184699
G217B_4139	-1.29	0.000248621
G217B_6085	-1.29	0.00127099
G217B_2220	-1.29	0.0195668
G217B_2830	-1.29	0.00260143
G217B_2986	-1.29	0.440257
G217B_3167	-1.29	0.207627
G217B_3782	-1.29	0.121465
G217B_5300	-1.29	0.00316549
G217B_6823	-1.29	0.0095033
G217B_3279	-1.3	0.00036417
G217B_8141	-1.3	0.000277796
G217B_2231	-1.3	0.395444
G217B_2999	-1.3	0.254587
G217B_5548	-1.3	0.0134101
G217B_6071	-1.3	0.00556371
G217B_2495	-1.31	0.000319187
G217B_3354	-1.31	0.000260202
G217B_8965	-1.31	0.00110029
G217B_3999	-1.31	0.018752
G217B_4274	-1.31	0.0257072
G217B_5329	-1.31	0.00244004
G217B_1927	-1.32	0.000137485
G217B_2083	-1.32	0.00046145
G217B_2192	-1.32	0.000711595
G217B_5092	-1.32	0.00134463
G217B_6832	-1.32	0.000407844
G217B_8296	-1.32	0.000743495
G217B_2252	-1.32	0.362862
G217B_4600	-1.32	0.0199428
G217B_5574	-1.32	0.00246324
G217B_6954	-1.32	0.151214
G217B_1781	-1.33	0.00120953
G217B_2698	-1.33	0.000780577
G217B_4247	-1.33	0.00076294
G217B_5511	-1.33	0.000325777
G217B_2486	-1.33	0.296462
G217B_4665	-1.33	0.00592798
G217B_5510	-1.33	0.00450961
G217B_5947	-1.33	0.00566499
G217B_7282	-1.33	0.112434
G217B_8342	-1.33	0.0661059
G217B_7703	-1.34	0.000491849
G217B_8638	-1.34	0.000648865
G217B_0803	-1.34	0.248519
G217B_0909	-1.34	0.317971
G217B_2340	-1.34	0.0417203
G217B_2806	-1.34	0.00566499
[truncated: 397 more rows]
