# Supplementary material for: Determination of the peroxisomal proteome of pathogenic stage Histoplasma capsulatum
Source: mBio. 2026 Jun 9;17(7):e00771-26. doi: 10.1128/mbio.00771-26 (PMC13343957; doi:10.1128/mbio.00771-26)
Supplement: Table S4 — Differential abundance statistics. [file mbio.00771-26-s0005.xlsx]

## Sheet: ReadMe
Supplementary Table 4: Differential abundance statistics. This sheet contains the differential enrichment statistics for the intramacrophage protomics data described in Table S1 after normalization to endogenously biotinylated control proteins
Column Labels	Description
Gene Product	Histoplasma gene product detected via proteomics.
Log2 Fold Change (TurboID:PTS/TurboID)	The fold change for each detected gene product between samples derived from TurboID:PTS- or TurboID-expressing strains. Results are reported in Log2 format. Positive numbers indicate increased abundance in the peroxisome-labeled (TurboID:PTS) samples.
Adj. P-value	Benjamini-Hochberg adjusted p-values for multiple testing for each detected gene product between samples derived from TurboID:PTS- or TurboID-expressing strains.

## Sheet: Intramacrophage results
Gene Product	Log2 Fold Change (TurboID:PTS1/TurboID)	Adj. P-value
G217B_7495	9.01	0.000870161
G217B_2857	7.55	0.000870161
G217B_6347	7.33	0.000870161
G217B_4564	6.85	0.0021071
G217B_6113	6.76	0.000870161
G217B_0342	6.74	0.000989476
G217B_5074	6.61	0.0226383
G217B_0638	6.55	0.000989476
G217B_4618	6.53	0.000870161
G217B_8300	6.42	0.000989476
G217B_3328	6.26	0.00146382
G217B_7005	6.26	0.000892741
G217B_2000	6.25	0.000989476
G217B_5165	6.24	0.000870161
G217B_8374	6.09	0.00146382
G217B_0173	5.95	0.00646921
G217B_5352	5.83	0.00146382
G217B_3364	5.6	0.00209813
G217B_8788	5.45	0.00146382
G217B_0816	5.38	0.00241516
G217B_5424	5.3	0.00119294
G217B_6565	5.27	0.00131032
G217B_5753	5.14	0.00141083
G217B_7623	5.08	0.00256447
G217B_1942	4.91	0.00224854
G217B_7421	4.9	0.071866
G217B_6561	4.86	0.00217404
G217B_7766	4.7	0.00209813
G217B_5557	4.66	0.00209813
G217B_6457	4.56	0.0635579
G217B_7804	4.54	0.00256447
G217B_2043	4.33	0.00256447
G217B_6145	4.32	0.00241416
G217B_6488	4.29	0.00582582
G217B_2697	4.27	0.0662519
G217B_6387	4.27	0.0038721
G217B_2207	4.18	0.00299655
G217B_4777	4.17	0.00335677
G217B_1732	4.13	0.0603691
G217B_4440	4.09	0.0128196
G217B_3886	4.07	0.0211822
G217B_6054	4.01	0.00335677
G217B_6995	3.98	0.0264014
G217B_1998	3.74	0.0159215
G217B_0400	3.63	0.0182341
G217B_4438	3.58	0.00486943
G217B_5662	3.57	0.00477256
G217B_2056	3.51	0.00776404
G217B_4779	3.5	0.0543217
G217B_4921	3.45	0.127122
G217B_4913	3.41	0.0618294
G217B_8207	3.41	0.0381946
G217B_6390	3.38	0.00762769
G217B_4017	3.36	0.00788171
G217B_3738	3.26	0.0240823
G217B_6858	3.26	0.00923723
G217B_3884	3.17	0.140809
G217B_8545	3.14	0.00923723
G217B_3587	3.09	0.00967862
G217B_8480	3.03	0.0402232
G217B_4905	2.95	0.0152767
G217B_8577	2.89	0.249415
G217B_1159	2.82	0.00874574
G217B_8795	2.72	0.0363189
G217B_8625	2.71	0.0832112
G217B_8481	2.7	0.0265721
G217B_1768	2.61	0.0755332
G217B_5732	2.57	0.0119828
G217B_7708	2.48	0.196173
G217B_4719	2.46	0.0646369
G217B_2829	2.42	0.302062
G217B_3393	2.35	0.30584
G217B_3214	2.08	0.294257
G217B_1389	2.07	0.258096
G217B_7968	2.06	0.0272132
G217B_4460	2.02	0.130339
G217B_6619	1.98	0.161084
G217B_3896	1.92	0.122899
G217B_0085	1.89	0.0900633
GFP-TurboID	1.86	0.045953
G217B_3062	1.85	0.130824
G217B_7896	1.84	0.264822
G217B_4317	1.79	0.123737
G217B_0090	1.76	0.16823
G217B_6479	1.73	0.118952
G217B_5312	1.71	0.323078
G217B_7072	1.59	0.103721
G217B_7493	1.59	0.2494
G217B_7773	1.59	0.231918
G217B_5887	1.58	0.259163
G217B_7459	1.55	0.20198
G217B_1164	1.45	0.275459
G217B_7881	1.45	0.419961
G217B_3353	1.44	0.258096
G217B_2054	1.37	0.33193
G217B_7043	1.35	0.149521
G217B_3628	1.34	0.209312
G217B_5417	1.33	0.324986
G217B_6769	1.29	0.631224
G217B_0265	1.23	0.251135
G217B_4547	1.22	0.284287
G217B_2413	1.21	0.249109
G217B_4358	1.2	0.467993
G217B_1509	1.18	0.339713
G217B_1824	1.15	0.537786
G217B_1124	1.14	0.325383
G217B_5082	1.12	0.263634
G217B_1579	1.09	0.631224
G217B_2877	1.09	0.331691
G217B_4021	1.09	0.621083
G217B_4726	1.05	0.474055
G217B_7080	1.03	0.318395
G217B_2202	1.02	0.391699
G217B_4556	0.933	0.39709
G217B_3984	0.928	0.407654
G217B_1989	0.907	0.586696
G217B_6470	0.89	0.5716
G217B_6285	0.879	0.371187
G217B_5653	0.801	0.749498
G217B_0126	0.8	0.643279
G217B_4190	0.783	0.591371
G217B_0898	0.78	0.577443
G217B_6505	0.773	0.473008
G217B_1902	0.768	0.649883
G217B_5205	0.767	0.50679
G217B_7985	0.747	0.750704
G217B_5559	0.735	0.627508
G217B_3339	0.714	0.418269
G217B_4353	0.699	0.559032
G217B_1545	0.67	0.543679
G217B_1138	0.668	0.615716
G217B_8455	0.668	0.726306
G217B_6014	0.623	0.490215
G217B_2863	0.607	0.568755
G217B_7039	0.602	0.549983
G217B_4635	0.592	0.527728
G217B_8941	0.553	0.623153
G217B_7720	0.519	0.72021
G217B_6442	0.513	0.547991
G217B_5708	0.505	0.829193
G217B_2118	0.449	0.649498
G217B_6818	0.444	0.788741
G217B_5968	0.439	0.810453
G217B_2816	0.437	0.749498
G217B_1610	0.436	0.635268
G217B_8865	0.435	0.823282
G217B_2514	0.418	0.796545
G217B_5338	0.417	0.660759
G217B_3988	0.411	0.703065
G217B_1373	0.408	0.846659
G217B_3883	0.379	0.724363
G217B_8566	0.372	0.760542
G217B_8597	0.369	0.720691
G217B_5522	0.36	0.764077
G217B_5412	0.352	0.750704
G217B_2021	0.33	0.768297
G217B_4811	0.309	0.823282
G217B_4693	0.306	0.809203
G217B_1372	0.3	0.78903
G217B_3289	0.291	0.883761
G217B_5053	0.29	0.754327
G217B_8296	0.272	0.773502
G217B_8157	0.266	0.840254
G217B_3928	0.265	0.796545
G217B_3713	0.252	0.871584
G217B_5017	0.243	0.846659
G217B_7704	0.239	0.831074
G217B_7703	0.238	0.844672
G217B_5043	0.234	0.853967
G217B_4855	0.225	0.835467
G217B_2527	0.224	0.888516
G217B_0291	0.222	0.835467
G217B_5714	0.217	0.887636
G217B_8219	0.212	0.871028
G217B_5809	0.209	0.844937
G217B_8079	0.197	0.857582
G217B_6068	0.193	0.849005
G217B_8137	0.184	0.908319
G217B_8221	0.182	0.846659
G217B_0566	0.179	0.853604
G217B_1803	0.177	0.853543
G217B_3868	0.174	0.86347
G217B_1497	0.163	0.936027
G217B_6436	0.147	0.895386
G217B_8336	0.13	0.959385
G217B_2959	0.125	0.913874
G217B_8768	0.124	0.92092
G217B_2626	0.123	0.902297
G217B_3453	0.117	0.938082
G217B_1320	0.11	0.92098
G217B_8530	0.104	0.949085
G217B_3675	0.096	0.953568
G217B_1941	0.0955	0.96088
G217B_2154	0.0793	0.973259
G217B_2090	0.0789	0.943306
G217B_4768	0.076	0.959385
G217B_0975	0.0675	0.980494
G217B_8096	0.066	0.958649
G217B_1071	0.053	0.983347
G217B_5065	0.0434	0.971845
G217B_6898	0.0413	0.971581
G217B_1016	0.0349	0.977548
G217B_8536	0.0288	0.981291
G217B_5066	0.0257	0.984545
G217B_6897	0.0256	0.981775
G217B_8796	0.0209	0.988868
G217B_8920	0.0191	0.988196
G217B_3125	0.0152	0.991032
G217B_5534	0.0079	0.995913
G217B_7839	0.00561	0.995913
G217B_3944	0.00536	0.995913
G217B_2872	0.00506	0.995913
G217B_4301	0.00431	0.998022
G217B_1284	-0.00271	0.998018
G217B_2128	-0.0191	0.991032
G217B_1546	-0.0256	0.983347
G217B_0382	-0.039	0.983347
G217B_8249	-0.0681	0.963868
G217B_3701	-0.0708	0.984545
G217B_5667	-0.0796	0.930473
G217B_0217	-0.0959	0.963868
G217B_2330	-0.0998	0.91646
G217B_0038	-0.102	0.976572
G217B_6363	-0.105	0.91646
G217B_2770	-0.115	0.92098
G217B_1250	-0.129	0.904034
G217B_3627	-0.138	0.933868
G217B_6372	-0.152	0.889402
G217B_2656	-0.155	0.942715
G217B_5583	-0.159	0.881514
G217B_8714	-0.163	0.906961
G217B_0710	-0.166	0.871584
G217B_0157	-0.176	0.877073
G217B_6852	-0.18	0.856655
G217B_7693	-0.18	0.871584
G217B_0273	-0.182	0.857582
G217B_1401	-0.185	0.853604
G217B_3559	-0.187	0.895386
G217B_1468	-0.188	0.871584
G217B_5162	-0.191	0.846659
G217B_0395	-0.194	0.893178
G217B_8624	-0.194	0.886076
G217B_7474	-0.196	0.904034
G217B_7058	-0.197	0.877073
G217B_5670	-0.205	0.846659
G217B_8550	-0.205	0.846764
G217B_7171	-0.229	0.823282
G217B_5601	-0.241	0.806358
G217B_2956	-0.242	0.823282
G217B_5270	-0.244	0.921804
G217B_6333	-0.247	0.814508
G217B_0454	-0.254	0.844672
G217B_0117	-0.259	0.883761
G217B_3475	-0.259	0.908891
G217B_6466	-0.268	0.773502
G217B_1529	-0.27	0.841497
G217B_3308	-0.271	0.941148
G217B_8883	-0.272	0.89891
G217B_1383	-0.276	0.818487
G217B_3561	-0.277	0.844672
G217B_1611	-0.28	0.768297
G217B_0635	-0.281	0.806358
G217B_2419	-0.304	0.780964
G217B_6142	-0.312	0.747111
G217B_1627	-0.315	0.750704
G217B_5266	-0.318	0.791673
G217B_0901	-0.336	0.858222
G217B_8339	-0.341	0.808625
G217B_7769	-0.344	0.876976
G217B_8077	-0.345	0.790104
G217B_6146	-0.346	0.722183
G217B_6294	-0.354	0.853967
G217B_5344	-0.356	0.723132
G217B_8022	-0.356	0.773502
G217B_7745	-0.36	0.70664
G217B_6831	-0.367	0.775485
G217B_2887	-0.376	0.698301
G217B_5112	-0.376	0.698279
G217B_5283	-0.384	0.849015
G217B_0532	-0.389	0.737661
G217B_2683	-0.396	0.737661
G217B_0836	-0.405	0.784122
G217B_7221	-0.41	0.639282
G217B_2759	-0.417	0.740437
G217B_4641	-0.418	0.764077
G217B_5669	-0.428	0.622417
G217B_5110	-0.43	0.764077
G217B_6757	-0.431	0.659772
G217B_6832	-0.437	0.676634
G217B_3865	-0.446	0.618358
G217B_7089	-0.447	0.779085
G217B_1392	-0.458	0.643169
G217B_1929	-0.46	0.824412
G217B_8522	-0.462	0.625154
G217B_4810	-0.467	0.676174
G217B_5560	-0.472	0.81604
G217B_5524	-0.485	0.781242
G217B_1828	-0.487	0.681074
G217B_6636	-0.487	0.611059
G217B_7789	-0.49	0.682644
G217B_0367	-0.492	0.611241
G217B_6745	-0.493	0.732559
G217B_6074	-0.494	0.67612
G217B_1206	-0.497	0.592593
G217B_7453	-0.502	0.637655
G217B_1715	-0.509	0.619844
G217B_1323	-0.513	0.583485
G217B_2451	-0.516	0.659923
G217B_1747	-0.523	0.726306
G217B_7034	-0.524	0.616387
G217B_5938	-0.525	0.586628
G217B_4591	-0.533	0.698301
G217B_0137	-0.534	0.586772
G217B_8721	-0.537	0.732588
G217B_1899	-0.539	0.537786
G217B_2578	-0.551	0.806358
G217B_4198	-0.552	0.547506
G217B_7927	-0.561	0.769859
G217B_5181	-0.577	0.798081
G217B_8907	-0.58	0.552968
G217B_5710	-0.586	0.69036
G217B_8182	-0.587	0.631224
G217B_3461	-0.593	0.481801
G217B_7998	-0.61	0.473008
G217B_5335	-0.611	0.543679
G217B_1192	-0.617	0.533136
G217B_8908	-0.618	0.481478
G217B_3856	-0.622	0.699268
G217B_4594	-0.634	0.743814
G217B_6670	-0.651	0.709821
G217B_8358	-0.66	0.443627
G217B_1175	-0.662	0.46677
G217B_8040	-0.671	0.481801
G217B_7771	-0.672	0.554426
G217B_3137	-0.686	0.542775
G217B_4870	-0.686	0.559944
G217B_2812	-0.689	0.5716
G217B_0195	-0.698	0.50679
G217B_2395	-0.712	0.747111
G217B_5575	-0.713	0.465244
G217B_8730	-0.716	0.559944
G217B_7023	-0.718	0.417437
G217B_3537	-0.719	0.393517
G217B_8155	-0.72	0.549586
G217B_7458	-0.721	0.544238
G217B_7135	-0.723	0.624242
G217B_4735	-0.727	0.419961
G217B_3626	-0.731	0.588395
G217B_4946	-0.732	0.591371
G217B_1068	-0.734	0.402493
G217B_1625	-0.743	0.507403
G217B_4674	-0.745	0.375002
G217B_2060	-0.746	0.522789
G217B_4414	-0.751	0.377576
G217B_0343	-0.755	0.4422
G217B_4699	-0.76	0.459793
G217B_6320	-0.762	0.473008
G217B_1814	-0.763	0.665402
G217B_4329	-0.766	0.489201
G217B_5050	-0.766	0.543353
G217B_4737	-0.769	0.391445
G217B_8705	-0.771	0.442621
G217B_8170	-0.776	0.422943
G217B_3706	-0.778	0.524633
G217B_3258	-0.795	0.711032
G217B_5720	-0.807	0.418269
G217B_8527	-0.809	0.449066
G217B_7376	-0.81	0.352666
G217B_3812	-0.816	0.4422
G217B_7076	-0.823	0.353114
G217B_3123	-0.841	0.703645
G217B_7114	-0.842	0.3584
G217B_1644	-0.843	0.346284
G217B_5357	-0.849	0.354715
G217B_2319	-0.852	0.659961
G217B_1028	-0.858	0.3115
G217B_0953	-0.862	0.514034
G217B_2848	-0.862	0.547585
G217B_7667	-0.873	0.683269
G217B_8606	-0.876	0.407654
G217B_2619	-0.878	0.346284
G217B_2194	-0.88	0.430532
G217B_6887	-0.893	0.45986
G217B_4319	-0.896	0.362876
G217B_3652	-0.899	0.543679
G217B_6537	-0.905	0.413191
G217B_7194	-0.906	0.559944
G217B_2671	-0.909	0.339713
G217B_0927	-0.913	0.481801
G217B_4116	-0.916	0.346284
G217B_7032	-0.925	0.263777
G217B_4800	-0.941	0.611059
G217B_6691	-0.947	0.355504
G217B_5538	-0.955	0.619864
G217B_1898	-0.956	0.352086
G217B_3897	-0.956	0.332664
G217B_1258	-0.957	0.325761
G217B_0166	-0.987	0.32354
G217B_7112	-0.994	0.227546
G217B_1408	-0.995	0.360812
G217B_5174	-1.02	0.681074
G217B_6529	-1.02	0.375148
G217B_7627	-1.02	0.256613
G217B_2946	-1.03	0.251135
G217B_3002	-1.03	0.383734
G217B_6182	-1.03	0.737661
G217B_0711	-1.04	0.410843
G217B_1168	-1.04	0.395428
G217B_7498	-1.04	0.22595
G217B_8928	-1.04	0.403839
G217B_2750	-1.05	0.238513
G217B_4854	-1.05	0.249415
G217B_6609	-1.05	0.337236
G217B_0767	-1.07	0.383223
G217B_1340	-1.07	0.424468
G217B_2501	-1.07	0.241485
G217B_2799	-1.07	0.234302
G217B_5219	-1.07	0.24141
G217B_5574	-1.07	0.420961
G217B_1134	-1.08	0.24141
G217B_1700	-1.08	0.209926
G217B_4755	-1.08	0.546327
G217B_4652	-1.09	0.218888
G217B_7619	-1.09	0.597988
G217B_1078	-1.1	0.372695
G217B_1796	-1.1	0.547122
G217B_4533	-1.1	0.310756
G217B_7281	-1.1	0.256611
G217B_7422	-1.1	0.193969
G217B_7694	-1.1	0.276894
G217B_1196	-1.11	0.237338
G217B_1280	-1.11	0.481675
G217B_2214	-1.11	0.372978
G217B_2818	-1.11	0.350656
G217B_5007	-1.11	0.20198
G217B_5663	-1.12	0.421603
G217B_6662	-1.12	0.183302
G217B_7187	-1.12	0.183452
G217B_3331	-1.13	0.347859
G217B_2935	-1.14	0.204493
G217B_6780	-1.14	0.407757
G217B_1113	-1.15	0.18043
G217B_6010	-1.15	0.201062
G217B_7285	-1.15	0.183084
G217B_3929	-1.17	0.245796
G217B_4933	-1.17	0.188101
G217B_5061	-1.18	0.309539
G217B_5857	-1.18	0.200596
G217B_0371	-1.19	0.18043
G217B_6094	-1.19	0.180426
G217B_7550	-1.2	0.192
G217B_0073	-1.21	0.481801
G217B_6909	-1.21	0.202145
G217B_0074	-1.22	0.309539
G217B_6455	-1.22	0.472096
G217B_8600	-1.22	0.445835
G217B_8818	-1.22	0.206
G217B_0484	-1.24	0.447102
G217B_1781	-1.24	0.185003
G217B_3857	-1.24	0.193618
G217B_5859	-1.24	0.446216
G217B_5985	-1.24	0.141924
G217B_0315	-1.25	0.258804
G217B_4110	-1.25	0.19964
G217B_5360	-1.25	0.418269
G217B_6055	-1.25	0.395672
G217B_1033	-1.26	0.199328
G217B_2986	-1.26	0.403447
G217B_5156	-1.27	0.194951
G217B_1614	-1.28	0.539903
G217B_2110	-1.28	0.210376
G217B_3912	-1.28	0.209312
G217B_8171	-1.28	0.19801
G217B_8797	-1.29	0.19964
G217B_4079	-1.3	0.277871
G217B_4436	-1.3	0.260385
G217B_7937	-1.3	0.193107
G217B_8445	-1.3	0.136982
G217B_3852	-1.31	0.20198
G217B_3982	-1.31	0.210496
G217B_5080	-1.31	0.191747
G217B_8731	-1.31	0.128003
G217B_0202	-1.32	0.266674
G217B_2086	-1.32	0.123495
G217B_7337	-1.32	0.249109
G217B_4592	-1.33	0.198208
G217B_2830	-1.34	0.16487
G217B_8198	-1.34	0.136127
G217B_2059	-1.35	0.161084
G217B_4943	-1.35	0.124025
G217B_6089	-1.37	0.149752
G217B_7053	-1.37	0.191549
G217B_3511	-1.38	0.371241
G217B_3847	-1.39	0.191747
G217B_5702	-1.4	0.157872
G217B_7560	-1.4	0.245083
G217B_6185	-1.41	0.282726
G217B_8873	-1.41	0.249415
G217B_2312	-1.42	0.204167
G217B_4019	-1.42	0.121383
G217B_4678	-1.42	0.193186
G217B_2817	-1.43	0.182049
G217B_7755	-1.44	0.148735
G217B_4151	-1.45	0.148996
G217B_4626	-1.45	0.112231
G217B_0663	-1.46	0.283745
G217B_1993	-1.46	0.223457
G217B_3373	-1.48	0.202729
G217B_0963	-1.49	0.0988142
G217B_3906	-1.49	0.0997934
G217B_4688	-1.49	0.17666
G217B_5678	-1.49	0.162293
G217B_5791	-1.49	0.251135
G217B_6899	-1.49	0.128752
G217B_8521	-1.49	0.113353
G217B_3655	-1.5	0.124025
G217B_2108	-1.51	0.440478
G217B_3482	-1.51	0.289845
G217B_6533	-1.51	0.281988
G217B_8728	-1.51	0.35511
G217B_1797	-1.53	0.0900633
G217B_4249	-1.53	0.138812
G217B_8185	-1.53	0.127088
G217B_6370	-1.54	0.0993103
G217B_8342	-1.54	0.0849917
G217B_4490	-1.55	0.247087
G217B_3993	-1.57	0.0768684
G217B_5494	-1.57	0.0914852
G217B_5712	-1.57	0.166701
G217B_6720	-1.58	0.196173
G217B_5436	-1.59	0.277871
G217B_6412	-1.59	0.230292
G217B_7004	-1.59	0.113353
G217B_7051	-1.59	0.21475
G217B_0603	-1.6	0.0927901
G217B_2389	-1.61	0.116133
G217B_8424	-1.61	0.0687597
G217B_8432	-1.61	0.259414
G217B_1508	-1.62	0.151423
G217B_6163	-1.62	0.100642
G217B_8248	-1.62	0.191893
G217B_7754	-1.63	0.112231
G217B_5002	-1.64	0.0985591
G217B_1466	-1.65	0.176762
G217B_3215	-1.65	0.0842321
G217B_5094	-1.65	0.256613
G217B_2185	-1.66	0.0869692
G217B_4145	-1.66	0.183084
G217B_2096	-1.67	0.3584
G217B_2215	-1.67	0.366637
G217B_3920	-1.67	0.20481
G217B_6009	-1.67	0.123824
G217B_7993	-1.68	0.0975645
G217B_8089	-1.69	0.148336
G217B_3367	-1.71	0.125429
G217B_0320	-1.73	0.0848181
G217B_2592	-1.73	0.134548
G217B_3665	-1.73	0.057253
G217B_0492	-1.74	0.0668869
G217B_1619	-1.74	0.115534
G217B_2715	-1.74	0.057274
G217B_2386	-1.75	0.127088
G217B_2022	-1.76	0.137197
G217B_6463	-1.76	0.0623766
G217B_7191	-1.76	0.096235
G217B_3908	-1.77	0.342759
G217B_2566	-1.78	0.220469
G217B_7734	-1.78	0.0755332
G217B_6485	-1.79	0.114373
G217B_0364	-1.8	0.0530515
G217B_3437	-1.81	0.0845162
G217B_6356	-1.81	0.209312
G217B_7371	-1.81	0.0849917
G217B_0641	-1.82	0.0549374
G217B_3599	-1.82	0.303269
G217B_4031	-1.82	0.288026
G217B_4442	-1.82	0.249415
G217B_3222	-1.83	0.179248
G217B_4784	-1.84	0.185003
G217B_1893	-1.85	0.307812
G217B_3368	-1.85	0.0779908
G217B_4845	-1.85	0.133556
G217B_6742	-1.85	0.103721
G217B_7608	-1.86	0.0869692
G217B_0785	-1.87	0.0549374
G217B_6075	-1.87	0.0682716
G217B_2046	-1.88	0.256611
G217B_7844	-1.88	0.110984
G217B_0968	-1.89	0.0412741
G217B_8232	-1.89	0.0525853
G217B_1039	-1.9	0.161084
G217B_1702	-1.9	0.191776
G217B_5548	-1.9	0.215666
G217B_6791	-1.9	0.249109
G217B_6840	-1.9	0.0531209
G217B_4665	-1.91	0.346284
G217B_5019	-1.91	0.0797113
G217B_7126	-1.91	0.0912354
G217B_0556	-1.92	0.0616638
G217B_5039	-1.93	0.100213
G217B_7395	-1.93	0.0549374
G217B_2251	-1.94	0.0595073
G217B_3502	-1.94	0.106351
G217B_1336	-1.95	0.0431719
G217B_3579	-1.95	0.122049
G217B_3888	-1.95	0.100507
G217B_4044	-1.95	0.0431719
G217B_4071	-1.95	0.0497695
G217B_5055	-1.95	0.112231
G217B_5207	-1.95	0.127573
G217B_8927	-1.95	0.226119
G217B_1556	-1.96	0.0659504
G217B_2109	-1.96	0.112316
G217B_7249	-1.97	0.0473817
G217B_7362	-1.97	0.183084
G217B_3277	-1.98	0.0474126
G217B_7054	-1.98	0.0935432
G217B_7462	-1.99	0.0488452
G217B_7181	-2	0.0712187
G217B_0893	-2.01	0.208413
G217B_4584	-2.01	0.107706
G217B_5057	-2.01	0.047716
G217B_5085	-2.01	0.138006
G217B_6072	-2.01	0.0614277
G217B_6500	-2.01	0.162247
G217B_7206	-2.01	0.0499752
G217B_0007	-2.03	0.0516273
G217B_1652	-2.03	0.0385118
G217B_5302	-2.03	0.0590223
G217B_5808	-2.03	0.0431719
G217B_6375	-2.04	0.125429
G217B_5114	-2.05	0.0754307
G217B_5704	-2.05	0.0500256
G217B_6209	-2.05	0.0427576
G217B_1908	-2.06	0.0888445
G217B_7669	-2.06	0.174205
G217B_8224	-2.06	0.0358383
G217B_0784	-2.07	0.0468757
G217B_1324	-2.07	0.0779503
G217B_1766	-2.07	0.11525
G217B_2261	-2.07	0.122049
G217B_2974	-2.07	0.122081
G217B_5336	-2.07	0.0750644
G217B_7868	-2.07	0.108487
G217B_8120	-2.07	0.0308391
G217B_5627	-2.08	0.0618294
G217B_5948	-2.08	0.05633
G217B_2142	-2.09	0.0652126
G217B_4220	-2.09	0.0524506
G217B_5715	-2.09	0.0922011
G217B_5473	-2.1	0.196173
G217B_5932	-2.1	0.111267
G217B_0972	-2.11	0.0516273
G217B_5671	-2.11	0.0797113
G217B_6051	-2.11	0.0537012
G217B_2244	-2.12	0.0595073
G217B_2343	-2.12	0.0606907
G217B_3913	-2.12	0.206
G217B_5345	-2.12	0.0374353
G217B_6983	-2.12	0.0345561
G217B_2564	-2.13	0.0516901
G217B_5142	-2.13	0.0531949
G217B_6298	-2.13	0.0334097
G217B_1492	-2.14	0.14608
G217B_8641	-2.14	0.179248
G217B_0328	-2.15	0.176578
G217B_3581	-2.15	0.0420926
G217B_5851	-2.15	0.0659504
G217B_8638	-2.15	0.0273235
G217B_5064	-2.16	0.0306152
G217B_3875	-2.17	0.0466929
G217B_7084	-2.17	0.0801051
G217B_0168	-2.18	0.0537167
G217B_4033	-2.18	0.0656832
G217B_4573	-2.18	0.206017
G217B_2906	-2.19	0.0276674
G217B_2868	-2.2	0.0514404
G217B_6063	-2.2	0.0238376
G217B_8515	-2.21	0.0240823
G217B_4150	-2.22	0.0497695
G217B_7107	-2.22	0.0560747
G217B_7243	-2.22	0.0716115
G217B_5140	-2.23	0.0267971
G217B_5408	-2.23	0.0666823
G217B_6461	-2.23	0.0781221
G217B_5949	-2.24	0.0373254
G217B_6308	-2.24	0.0272713
G217B_1137	-2.25	0.0261981
G217B_3469	-2.26	0.035227
G217B_7697	-2.26	0.068741
G217B_2083	-2.27	0.104191
G217B_4600	-2.27	0.0321981
G217B_4686	-2.27	0.033385
G217B_6360	-2.27	0.0260522
G217B_1864	-2.28	0.0623369
G217B_4324	-2.28	0.230292
G217B_3772	-2.29	0.0569395
G217B_4149	-2.29	0.0347056
G217B_5785	-2.29	0.029115
G217B_7338	-2.29	0.0626301
G217B_4101	-2.3	0.0813969
G217B_7010	-2.3	0.149296
G217B_0679	-2.31	0.0980785
G217B_4701	-2.31	0.03836
G217B_6947	-2.31	0.0233982
G217B_1013	-2.32	0.034052
G217B_5540	-2.32	0.245329
G217B_5746	-2.33	0.138189
G217B_6689	-2.33	0.283416
G217B_1966	-2.34	0.0227963
G217B_2425	-2.34	0.0911589
G217B_5730	-2.34	0.0198633
G217B_1286	-2.36	0.196687
G217B_6008	-2.36	0.0659857
G217B_2437	-2.37	0.0381946
G217B_4708	-2.37	0.0162642
G217B_7692	-2.37	0.108457
G217B_4073	-2.38	0.0193252
G217B_4789	-2.38	0.0681012
G217B_6822	-2.38	0.0219181
G217B_7168	-2.38	0.0219181
G217B_6404	-2.39	0.0782029
G217B_7106	-2.39	0.0363516
G217B_8141	-2.39	0.0367277
G217B_8909	-2.39	0.101366
G217B_5885	-2.4	0.0293247
G217B_6104	-2.41	0.0397044
G217B_2081	-2.42	0.0388459
G217B_6531	-2.44	0.0489639
G217B_7473	-2.44	0.0438519
G217B_7947	-2.44	0.0170873
G217B_4445	-2.45	0.0233982
G217B_8881	-2.45	0.0335495
G217B_0572	-2.48	0.0329972
G217B_0747	-2.48	0.0752204
G217B_6327	-2.48	0.0334097
G217B_1109	-2.49	0.0628255
G217B_6923	-2.49	0.0337586
G217B_5946	-2.5	0.0219181
G217B_0778	-2.51	0.0431719
G217B_1112	-2.51	0.0543217
G217B_3644	-2.51	0.013612
G217B_5497	-2.51	0.0628255
G217B_8603	-2.51	0.0240823
G217B_0082	-2.53	0.0321981
G217B_3098	-2.53	0.0145281
G217B_8574	-2.53	0.201596
G217B_2553	-2.54	0.0355459
G217B_7996	-2.54	0.0145416
G217B_1739	-2.55	0.0389629
G217B_2526	-2.55	0.0474126
G217B_5096	-2.55	0.0206312
G217B_5453	-2.55	0.0233982
G217B_1462	-2.58	0.0266434
G217B_1750	-2.58	0.102283
G217B_2254	-2.58	0.0500256
G217B_4485	-2.58	0.038413
G217B_4774	-2.58	0.0779503
G217B_0025	-2.59	0.029929
G217B_2431	-2.59	0.0261939
G217B_3648	-2.59	0.11289
G217B_7295	-2.59	0.0194709
G217B_7772	-2.59	0.0625574
G217B_2478	-2.6	0.0414226
G217B_2197	-2.61	0.130339
G217B_0757	-2.62	0.0363177
G217B_3254	-2.62	0.0346877
G217B_7962	-2.62	0.250987
G217B_8554	-2.63	0.0187887
G217B_1607	-2.64	0.0816512
G217B_4492	-2.64	0.161543
G217B_4928	-2.66	0.113126
G217B_6878	-2.66	0.0193252
G217B_8012	-2.66	0.0129615
G217B_8230	-2.66	0.0175313
G217B_1987	-2.67	0.0233982
G217B_4998	-2.68	0.0134796
G217B_2321	-2.69	0.0164715
G217B_2963	-2.69	0.0113643
G217B_3390	-2.69	0.023569
G217B_4522	-2.69	0.0158916
G217B_6577	-2.69	0.0153756
G217B_8092	-2.69	0.0113643
G217B_4279	-2.7	0.0432961
G217B_4704	-2.7	0.0951026
G217B_4736	-2.7	0.0472882
G217B_6021	-2.7	0.096235
G217B_0429	-2.71	0.0749933
G217B_1021	-2.71	0.0173755
G217B_3571	-2.71	0.0306854
G217B_8507	-2.71	0.0246462
G217B_5865	-2.72	0.0109759
G217B_7257	-2.72	0.0285048
G217B_8309	-2.72	0.0145416
G217B_0359	-2.73	0.0101153
G217B_5384	-2.73	0.0358383
G217B_6847	-2.73	0.031598
G217B_1411	-2.74	0.0228299
G217B_4758	-2.75	0.0193252
G217B_0523	-2.76	0.0338385
G217B_4636	-2.77	0.0361672
G217B_8156	-2.77	0.0261981
G217B_2406	-2.78	0.0142566
G217B_4951	-2.78	0.0514404
G217B_7622	-2.78	0.0218278
G217B_5160	-2.81	0.0198633
G217B_6815	-2.81	0.118437
G217B_4140	-2.82	0.017277
G217B_2002	-2.83	0.0175099
G217B_4207	-2.83	0.0698139
G217B_6460	-2.83	0.0286542
G217B_8584	-2.83	0.0266087
G217B_1352	-2.84	0.0114114
G217B_5975	-2.84	0.0163971
G217B_0517	-2.85	0.0426681
G217B_1282	-2.85	0.152383
G217B_2488	-2.85	0.0393694
G217B_2662	-2.85	0.0224666
G217B_4783	-2.85	0.00892865
G217B_0796	-2.86	0.0108038
G217B_4155	-2.86	0.0132103
G217B_5173	-2.86	0.010278
G217B_4538	-2.87	0.0269942
G217B_1151	-2.88	0.0454688
G217B_3560	-2.88	0.00871525
G217B_5821	-2.88	0.0121857
G217B_1779	-2.91	0.0361672
G217B_5147	-2.91	0.0112544
G217B_3384	-2.92	0.0291461
G217B_5366	-2.93	0.00787755
G217B_7037	-2.93	0.136932
G217B_8582	-2.94	0.0590223
G217B_8188	-2.95	0.0173545
G217B_1211	-2.96	0.0154469
G217B_5867	-2.96	0.00878568
G217B_7286	-2.97	0.0632988
G217B_0764	-2.98	0.0109286
G217B_4524	-2.98	0.00776404
G217B_2516	-3	0.00685072
G217B_5081	-3	0.0495798
G217B_6297	-3	0.015467
G217B_7636	-3	0.00923723
G217B_4936	-3.01	0.0122412
G217B_5014	-3.01	0.0138551
G217B_5347	-3.01	0.0158341
G217B_8094	-3.01	0.00875583
G217B_2009	-3.03	0.00916154
G217B_3450	-3.03	0.0284627
G217B_5155	-3.03	0.0180858
G217B_2216	-3.04	0.0222647
G217B_2989	-3.04	0.0124597
G217B_3639	-3.04	0.0107294
G217B_4454	-3.04	0.0194709
G217B_2614	-3.05	0.017277
G217B_5844	-3.05	0.031598
G217B_7797	-3.05	0.00980166
G217B_8949	-3.05	0.0125151
G217B_0099	-3.06	0.0188156
G217B_5154	-3.06	0.0073573
G217B_4848	-3.07	0.0733338
G217B_7847	-3.07	0.00603408
G217B_8773	-3.07	0.00852975
G217B_0069	-3.08	0.0229181
G217B_1409	-3.08	0.00914417
G217B_2080	-3.08	0.00837484
G217B_5897	-3.08	0.0110377
G217B_4274	-3.09	0.00710165
G217B_6821	-3.09	0.00678571
G217B_7347	-3.09	0.0224074
G217B_2223	-3.11	0.0116752
G217B_3651	-3.11	0.0124597
G217B_4581	-3.11	0.0143621
G217B_5510	-3.11	0.0122372
G217B_5940	-3.11	0.00787755
G217B_4062	-3.12	0.00715442
G217B_6979	-3.12	0.00603896
G217B_5317	-3.13	0.0934594
G217B_3181	-3.15	0.00685072
G217B_4586	-3.15	0.0263822
G217B_4884	-3.16	0.0135585
G217B_4106	-3.19	0.00787755
G217B_6722	-3.19	0.00728115
G217B_7651	-3.19	0.00874574
G217B_6247	-3.2	0.00776404
G217B_2806	-3.21	0.00878751
G217B_0860	-3.22	0.0269942
G217B_4869	-3.23	0.00685072
G217B_1767	-3.24	0.0293247
G217B_2855	-3.24	0.0109621
G217B_5272	-3.24	0.00796355
G217B_5554	-3.24	0.0107469
G217B_0977	-3.25	0.0205943
G217B_5478	-3.25	0.013612
G217B_7537	-3.25	0.00573863
G217B_2444	-3.26	0.0276674
G217B_3515	-3.26	0.00527608
G217B_4927	-3.26	0.0073573
G217B_6418	-3.27	0.00916154
G217B_0360	-3.28	0.0263822
G217B_0431	-3.28	0.0137023
G217B_1191	-3.28	0.0124377
G217B_2840	-3.28	0.0055524
G217B_8912	-3.28	0.00874574
G217B_4661	-3.29	0.0156798
G217B_5170	-3.29	0.00435651
G217B_5775	-3.3	0.00474925
G217B_8551	-3.3	0.00694009
G217B_3705	-3.31	0.00604325
G217B_2692	-3.32	0.0484841
G217B_0648	-3.33	0.00444434
G217B_3446	-3.33	0.0434919
G217B_4127	-3.33	0.00474695
G217B_0459	-3.34	0.160148
G217B_6693	-3.34	0.0109595
G217B_8035	-3.34	0.0156798
G217B_1076	-3.36	0.0166622
G217B_6708	-3.37	0.0233982
G217B_6773	-3.37	0.00466618
G217B_8142	-3.37	0.0138551
G217B_0921	-3.38	0.00962257
G217B_8792	-3.38	0.0247969
G217B_5420	-3.4	0.010278
G217B_6162	-3.4	0.00521568
G217B_0735	-3.42	0.00435651
G217B_1108	-3.43	0.0132103
G217B_7920	-3.43	0.0273235
G217B_4320	-3.44	0.00435651
G217B_5077	-3.44	0.017277
G217B_6960	-3.44	0.00594315
G217B_0496	-3.46	0.00408623
G217B_2767	-3.46	0.00414724
G217B_3831	-3.46	0.0153756
G217B_6108	-3.46	0.014864
G217B_8382	-3.46	0.00386326
G217B_0890	-3.47	0.00737064
G217B_5947	-3.47	0.0117836
G217B_8690	-3.47	0.0075468
G217B_2192	-3.48	0.00466618
G217B_3120	-3.48	0.0248576
G217B_5569	-3.48	0.00435651
G217B_6071	-3.48	0.00414724
G217B_6738	-3.48	0.00582167
G217B_8674	-3.48	0.0361672
G217B_5995	-3.49	0.00497649
G217B_8354	-3.5	0.00431294
G217B_8810	-3.5	0.00425988
G217B_3642	-3.52	0.0119828
G217B_0954	-3.53	0.0170482
G217B_8346	-3.55	0.00466618
G217B_0750	-3.56	0.00358704
G217B_3354	-3.56	0.044002
G217B_4359	-3.56	0.0942448
G217B_0539	-3.57	0.010221
G217B_3312	-3.57	0.00414724
G217B_5217	-3.57	0.0388459
G217B_4129	-3.58	0.00604325
G217B_7873	-3.58	0.00367389
G217B_0727	-3.59	0.0186839
G217B_4064	-3.59	0.00414724
G217B_4752	-3.59	0.00776404
G217B_1647	-3.6	0.00441339
G217B_3170	-3.6	0.00694009
G217B_8622	-3.6	0.00637579
G217B_7346	-3.62	0.015799
G217B_8713	-3.63	0.00682502
G217B_2598	-3.64	0.00441339
G217B_4681	-3.64	0.00685072
G217B_6717	-3.64	0.0038721
G217B_8807	-3.64	0.00425193
G217B_2418	-3.66	0.031819
G217B_2851	-3.67	0.00594315
G217B_3996	-3.67	0.0329972
G217B_5643	-3.67	0.0176253
G217B_6116	-3.67	0.017209
G217B_8779	-3.67	0.00438287
G217B_0563	-3.68	0.015799
G217B_3605	-3.68	0.00604325
G217B_6052	-3.68	0.00406594
G217B_0037	-3.69	0.0061795
G217B_3244	-3.69	0.00435651
G217B_5556	-3.7	0.00366759
G217B_6749	-3.7	0.00521568
G217B_8835	-3.7	0.00367739
G217B_0629	-3.71	0.00639464
G217B_5868	-3.71	0.022367
G217B_1927	-3.72	0.00358704
G217B_4484	-3.72	0.00399197
G217B_2029	-3.73	0.0110377
G217B_3833	-3.75	0.0117836
G217B_6587	-3.75	0.00466618
G217B_6935	-3.76	0.00435651
G217B_4465	-3.77	0.00435651
G217B_0768	-3.78	0.0389629
G217B_1680	-3.79	0.00422673
G217B_2169	-3.79	0.00580689
G217B_3602	-3.79	0.00604325
G217B_3662	-3.79	0.00962257
G217B_6771	-3.79	0.00335677
G217B_0129	-3.8	0.00414724
G217B_4189	-3.8	0.0031956
G217B_4648	-3.8	0.0162015
G217B_6845	-3.81	0.00299655
G217B_1265	-3.82	0.00423019
G217B_1504	-3.82	0.00621475
G217B_4415	-3.82	0.00318255
G217B_6920	-3.82	0.00679098
G217B_1180	-3.83	0.00466618
G217B_7554	-3.83	0.00438287
G217B_7995	-3.83	0.00358704
G217B_0012	-3.85	0.00376714
G217B_1660	-3.85	0.0299585
G217B_2980	-3.85	0.00381292
G217B_4982	-3.85	0.00582167
G217B_7877	-3.85	0.00425193
G217B_8895	-3.85	0.00369044
G217B_4141	-3.86	0.00875583
G217B_5645	-3.86	0.00466618
G217B_8005	-3.86	0.00784206
G217B_8110	-3.86	0.00425193
G217B_3923	-3.87	0.0307948
G217B_5978	-3.88	0.00636629
G217B_1881	-3.89	0.0103489
G217B_2698	-3.89	0.00435651
G217B_1263	-3.9	0.00406594
G217B_8762	-3.9	0.00820398
G217B_4698	-3.91	0.0038105
G217B_8743	-3.92	0.00425193
G217B_2153	-3.93	0.00366759
G217B_5102	-3.93	0.00299655
G217B_2544	-3.94	0.0154469
G217B_3474	-3.94	0.0119828
G217B_3153	-3.95	0.0675178
G217B_3693	-3.95	0.00448706
G217B_5198	-3.95	0.00897365
G217B_5600	-3.96	0.0232554
G217B_0803	-3.97	0.00285746
G217B_1355	-3.97	0.00299655
G217B_1670	-3.97	0.0228053
G217B_1940	-3.97	0.00441339
G217B_2466	-4.02	0.0170001
G217B_5092	-4.02	0.00283927
G217B_7494	-4.02	0.0035487
G217B_5226	-4.04	0.00685072
G217B_6345	-4.04	0.00344527
G217B_1069	-4.06	0.00448706
G217B_6438	-4.06	0.00269596
G217B_5607	-4.07	0.0108081
G217B_6352	-4.07	0.00299655
G217B_3274	-4.08	0.00299655
G217B_7746	-4.08	0.00444434
G217B_7502	-4.11	0.0038721
G217B_4063	-4.12	0.00241516
G217B_6123	-4.12	0.00423019
G217B_5329	-4.13	0.00311004
G217B_7666	-4.14	0.00256447
G217B_8954	-4.14	0.00226844
G217B_0489	-4.15	0.00226844
G217B_1689	-4.15	0.00311249
G217B_2495	-4.15	0.00335677
G217B_3513	-4.15	0.00335677
G217B_8369	-4.15	0.0242602
G217B_5977	-4.16	0.0276674
G217B_3608	-4.17	0.00677591
G217B_1476	-4.18	0.00241516
G217B_5476	-4.18	0.00591926
G217B_5511	-4.2	0.00466618
G217B_7492	-4.2	0.00311249
G217B_7374	-4.21	0.00226844
G217B_8234	-4.21	0.00335677
G217B_6331	-4.22	0.00358704
G217B_6638	-4.22	0.00864615
G217B_7822	-4.22	0.00414724
G217B_7310	-4.23	0.0173522
G217B_0951	-4.24	0.00296441
G217B_1075	-4.24	0.00847055
G217B_3197	-4.24	0.00584589
G217B_5537	-4.26	0.00376884
G217B_3894	-4.27	0.00256447
G217B_4669	-4.27	0.00358704
G217B_6371	-4.27	0.002205
G217B_2768	-4.29	0.00270355
G217B_3038	-4.29	0.0331622
G217B_3960	-4.29	0.0154215
G217B_2971	-4.3	0.002205
G217B_6341	-4.32	0.00241516
G217B_4247	-4.33	0.0252062
G217B_0534	-4.34	0.00233999
G217B_2763	-4.34	0.0390761
G217B_6429	-4.34	0.0683191
G217B_8879	-4.34	0.00330678
G217B_4894	-4.35	0.00487967
G217B_5087	-4.35	0.00209813
G217B_7997	-4.35	0.00376884
G217B_3279	-4.38	0.00406594
G217B_3501	-4.38	0.00582167
G217B_5149	-4.38	0.0154662
G217B_6102	-4.39	0.00406594
G217B_4446	-4.42	0.00425193
G217B_6825	-4.43	0.00209813
G217B_5757	-4.43	0.00614773
G217B_1136	-4.45	0.0055765
G217B_4161	-4.45	0.00224854
G217B_1297	-4.47	0.0038721
G217B_1413	-4.48	0.00414724
G217B_0970	-4.49	0.00684217
G217B_0444	-4.51	0.00233999
G217B_0622	-4.51	0.00441339
G217B_2589	-4.51	0.00256447
G217B_3484	-4.53	0.0036231
G217B_6669	-4.53	0.00256447
G217B_3010	-4.54	0.00521568
G217B_0524	-4.59	0.00303688
G217B_2593	-4.63	0.00233999
G217B_4237	-4.65	0.00299655
G217B_7986	-4.65	0.0101153
G217B_1551	-4.66	0.00435651
G217B_3336	-4.66	0.00209813
G217B_0147	-4.67	0.0027959
G217B_1019	-4.67	0.002205
G217B_2641	-4.67	0.00256447
G217B_3580	-4.67	0.00358704
G217B_0153	-4.68	0.00442427
G217B_3440	-4.68	0.00319599
G217B_8165	-4.68	0.0023579
G217B_0174	-4.7	0.00474925
G217B_4316	-4.72	0.00296441
G217B_6918	-4.75	0.00435651
G217B_6633	-4.76	0.00299655
G217B_0582	-4.78	0.00280389
G217B_4820	-4.78	0.00209813
G217B_8357	-4.78	0.00209813
G217B_8654	-4.78	0.00209813
G217B_4076	-4.79	0.00226844
G217B_6081	-4.8	0.0108081
G217B_6980	-4.81	0.0038721
G217B_8203	-4.81	0.0181847
G217B_0749	-4.84	0.00298332
G217B_3361	-4.84	0.00285746
G217B_3107	-4.85	0.00713608
G217B_2936	-4.86	0.00226844
G217B_2071	-4.87	0.00195479
G217B_1849	-4.87	0.00299655
G217B_2701	-4.9	0.0038721
G217B_2820	-4.9	0.00319599
G217B_4895	-4.91	0.00780978
G217B_7933	-4.91	0.00217404
G217B_3848	-4.93	0.0021071
G217B_7220	-4.93	0.00358704
G217B_2119	-4.95	0.00311249
G217B_6334	-4.97	0.00174803
G217B_0739	-4.98	0.00614773
G217B_2937	-4.98	0.00584589
G217B_8839	-4.98	0.00226844
G217B_5799	-5.04	0.00195479
G217B_0964	-5.04	0.00821065
G217B_1121	-5.05	0.00256447
G217B_8338	-5.1	0.00226844
G217B_4192	-5.13	0.00209813
G217B_1139	-5.18	0.002205
G217B_6688	-5.18	0.00233999
G217B_2039	-5.21	0.00241516
G217B_5735	-5.23	0.00131032
G217B_6748	-5.25	0.00299655
G217B_8450	-5.33	0.00146382
G217B_3671	-5.39	0.00217404
G217B_6085	-5.39	0.00233999
G217B_7411	-5.43	0.00131032
G217B_5598	-5.46	0.00209813
G217B_7330	-5.46	0.00174666
G217B_7616	-5.49	0.00961096
G217B_8039	-5.74	0.00209813
G217B_1127	-5.77	0.00119294
G217B_8633	-5.85	0.00127753
G217B_6119	-5.86	0.00780978
G217B_4480	-5.9	0.00318255
G217B_5789	-5.96	0.00119294
G217B_7926	-6.26	0.000892741
G217B_7082	-6.31	0.00113502
G217B_2122	-6.61	0.00131032
G217B_8896	-7.06	0.00209813
