# Supplementary material for: Determination of the peroxisomal proteome of pathogenic stage Histoplasma capsulatum
Source: mBio. 2026 Jun 9;17(7):e00771-26. doi: 10.1128/mbio.00771-26 (PMC13343957; doi:10.1128/mbio.00771-26)
Supplement: Table S5 — Combined peroxisome proteome of Histoplasma yeasts. [file mbio.00771-26-s0006.xlsx]

## Sheet: ReadMe
Supplementary Table 5: Combined peroxisome proteome of Histoplasma yeasts detected in PEX(+), pex5Δ, or pex7Δ strains during growth in media and in the PEX(+) strain during intracellular growth. This sheet contains identities and descriptions for proteins which are significantly enriched in samples derived from strains expressing peroxisome-targeted TurboID compared to strains expressing cytosoli…
Column Labels	Description
Gene Product	Histoplasma gene product detected via proteomics.
PEX(+) peroxisome enriched	Proteins that are significantly enriched in the peroxisomes of Histoplasma yeasts with unaltered peroxisome import are designated as "TRUE". Proteins not significantly enriched in this comparison are designated as "FALSE".
pex5Δ peroxisome enriched	Proteins that are significantly enriched in the peroxisomes of pex5Δ mutant Histoplasma yeasts are designated as "TRUE". Proteins not significantly enriched in this comparison are designated as "FALSE".
pex7Δ peroxisome enriched	Proteins that are significantly enriched in the peroxisomes of pex7Δ mutant Histoplasma yeasts are designated as "TRUE". Proteins not significantly enriched in this comparison are designated as "FALSE".
PEX(+) Intramacrophage peroxisome enriched	Proteins that are significantly enriched in the peroxisomes of Histoplasma yeasts with unaltered peroxisome import after 24 hours of growth in macrophages are designated as "TRUE". Proteins not significantly enriched in this comparison are designated as "FALSE".
Annotated Histoplasma Protein	Top BLAST hit for each significantly enriched gene product searched against publicly available Histoplasma proteome (taxid:2902605).
Top Blast Hit	Top BLAST hit for each significantly enriched gene product searched against the proteomes of model fungi Aspergillus fumigatus AF293 (taxid:330879), Aspergillus nidulans FGSC A4 (taxid:227321), Saccharomyces cerevisiae S288c (taxid:559292), and Neurospora crassa OR74A (taxid:367110).
Putative Annotation	Annotation assisgned to the identified top BLAST hit for each significantly enriched gene product.
Yeast:Mycelial Expression Ratio	Ratio of normalized transcript abundance from in vitro cultures of Histoplasma grown in the yeast phase or mycelial phase. Numbers >1 indicate greater enrichment of transcript in the yeast phase.
PTS1 Sequence	The C-terminal tripeptide for each each significantly enriched gene product that matches the PTS1 consensus sequence [A/S/C/P/H]-[K/R]-[L/I]. Proteins which did not have a tripeptide which matched this sequence are represented by "-".
PTS2 Sequence	Search results through the N-terminal 40 amino acids for each each significantly enriched gene product that match the PTS2 consensus sequence [R/K]-[L/V/I/Q]-XXXXX-[H/Q]-[L/A/I/F]. Proteins which did not match this consensus sequence are represented by "-".

## Sheet: Table S5
Gene Product	PEX(+) peroxisome enriched	pex5Δ peroxisome enriched	pex7Δ peroxisome enriched	PEX(+) Intramacrophage peroxisome enriched	Annotated Histoplasma Protein1	Top Blast Hit2	Putative Annotation	Yeast:Mycelial Expression Ratio	PTS1 Sequence	PTS2 Sequence
G217B_7495	TRUE	FALSE	TRUE	TRUE	KAG5297106.1	XP_751204.1	Lipid transfer protein, putative	2.44	AKL	-
G217B_8788	TRUE	TRUE	FALSE	TRUE	KAG5294998.1	XP_751733.1	3-ketoacyl-coA thiolase	1.18	-	RLSQVTSHL
G217B_4017	TRUE	FALSE	TRUE	TRUE	KAG5292896.1	XP_753983.1	acyl-CoA dehydrogenase family protein	0.96	-	-
G217B_7623	TRUE	FALSE	TRUE	TRUE	KAG5297561.1	XP_662001.1	acetate-CoA ligase fatD	1.32	PKL	-
G217B_5074	TRUE	FALSE	TRUE	TRUE	KAG5302300.1	XP_751233.1	cytochrome c peroxidase	4.12	ARL	-
G217B_3886	TRUE	FALSE	TRUE	TRUE	KAG5288071.1	XP_050467298.1	medium-chain fatty acid-CoA ligase faaB	4.21	AKL	-
G217B_1998	TRUE	TRUE	TRUE	TRUE	KAG5298359.1	XP_751480.1	isocitrate lyase	3.52	-	-
G217B_5165	TRUE	FALSE	TRUE	TRUE	KAG5302093.1	XP_755817.1	enoyl-CoA hydratase/isomerase family protein	0.89	AKL	-
G217B_6387	TRUE	FALSE	TRUE	TRUE	KAG5301772.1	XP_747216.1	choline oxidase (CodA), putative	1.47	ARL	-
G217B_6347	TRUE	FALSE	TRUE	TRUE	KAG5301816.1	XP_755318.1	oxidoreductase, 2-nitropropane dioxygenase family, putative	2.44	AKL	-
G217B_0638	TRUE	FALSE	TRUE	TRUE	N/A	XP_753520.1	D-amino acid oxidase	1.39	-	-
G217B_6145	TRUE	TRUE	FALSE	TRUE	KAG5288332.1	XP_747355.1	fumarate reductase Osm1, putative	3.54	-	-
G217B_0173	TRUE	FALSE	TRUE	TRUE	KAG5301183.1	XP_755349.1	phenylacetyl-CoA ligase, putative	1.14	AKL	-
G217B_1159	TRUE	FALSE	TRUE	TRUE	KAG5289247.1	XP_755585.1	carnitine O-acetyltransferase CAT2	1.84	AKL	-
G217B_2697	TRUE	FALSE	TRUE	TRUE	KAG5290233.1	XP_011393182.1	fumarylacetoacetate hydrolase	1.3	ARL	-
G217B_7642	TRUE	FALSE	TRUE	FALSE	KAG5297063.1	XP_747673.1	dodecenoyl-CoA isomerase	2.14	HKL	-
G217B_6054	TRUE	FALSE	TRUE	TRUE	KAG5301936.1	XP_748560.2	FAD dependent oxidoreductase superfamily	4.39	AKI	-
G217B_3330	TRUE	FALSE	TRUE	FALSE	KAG5301012.1	XP_747326.1	indolepyruvate decarboxylase family protein	0.63	AKL	-
G217B_0400	TRUE	FALSE	TRUE	TRUE	KAG5300536.1	XP_752822.1	general amidase, putative	2.67	SKL	-
G217B_5352	TRUE	TRUE	TRUE	TRUE	KAG5300683.1	XP_756042.1	integral membrane protein 25D9-6	0.65	-	-
G217B_4779	TRUE	FALSE	FALSE	TRUE	KAG5296603.1	XP_663427.1	protein sidA	3.01	ARL	-
G217B_6028	TRUE	FALSE	FALSE	FALSE	KAG5301956.1	XP_748734.1	pyruvate dehydrogenase (acetyl-transferring) subunit E1 beta	0.89	-	-
G217B_0455	TRUE	FALSE	TRUE	FALSE	KAG5300598.1	XP_001728478.1	3-hydroxyacyl-CoA dehydrogenase	1.49	SRL	-
G217B_5753	TRUE	FALSE	TRUE	TRUE	KAG5291726.1	XP_960429.1	2-nitropropane dioxygenase family oxidoreductase	1.31	AKL	-
G217B_4438	TRUE	FALSE	TRUE	TRUE	KAG5297851.1	XP_663670.1	hypothetical protein	1.52	SKI	-
G217B_6113	TRUE	FALSE	TRUE	TRUE	KAG5301875.1	XP_746498.1	L-lactate dehydrogenase	3.94	SRL	-
G217B_2000	TRUE	FALSE	FALSE	TRUE	KAG5298356.1	XP_751476.1	short chain dehydrogenase/reductase family	2.63	-	-
G217B_2043	TRUE	FALSE	TRUE	TRUE	KAG5298315.1	XP_664356.1	acyl-CoA oxidase aoxA	3.02	SKL	-
G217B_0535	TRUE	FALSE	TRUE	FALSE	KAG5291953.1	XP_011394946.1	hypothetical protein NCU05500	0.69	ARL	-
G217B_4378	TRUE	FALSE	TRUE	FALSE	KAG5297918.1	XP_754904.1	septin	0.67	-	-
G217B_6390	TRUE	FALSE	FALSE	TRUE	KAG5301770.1	XP_747215.1	betaine aldehyde dehydrogenase (BadH), putative	1.37	-	-
G217B_6995	TRUE	FALSE	TRUE	TRUE	KAG5290087.1	No Hits	N/A	0.04	AKI	-
G217B_6457	TRUE	FALSE	TRUE	TRUE	KAG5301709.1	XP_755385.1	urate oxidase UaZ	0.41	PKL	-
G217B_1478	TRUE	FALSE	FALSE	FALSE	KAG5291489.1	XP_748141.1	a-pheromone processing metallopeptidase Ste23	1.09	PKL	-
G217B_6612	TRUE	FALSE	FALSE	FALSE	KAG5301551.1	XP_658313.1	stress-regulated transcription factor RPN4	6.49	-	-
G217B_6561	TRUE	FALSE	TRUE	TRUE	KAG5301604.1	XP_752886.1	acyl-CoA thioesterase II	2.48	-	-
G217B_2469	TRUE	FALSE	FALSE	FALSE	KAG5292465.1	XP_754942.1	40S ribosomal protein eS27	0.86	-	-
G217B_7766	TRUE	FALSE	FALSE	TRUE	KAG5296936.1	XP_750306.1	cysteine dioxygenase Cdo1, putative	5.31	HKL	-
G217B_0115	TRUE	FALSE	TRUE	FALSE	KAG5301259.1	XP_680625.2	hypothetical protein	2.24	SKL	-
G217B_6565	TRUE	TRUE	FALSE	TRUE	KAG5301599.1	XP_752908.1	peroxisome biosynthesis protein (Peroxin-7), putative	0.62	-	-
G217B_7804	TRUE	FALSE	FALSE	TRUE	KAG5297531.1	XP_752124.1	mitochondrial cytochrome b2-like, putative	1.91	AKL	-
G217B_4618	TRUE	FALSE	TRUE	TRUE	KAG5301093.1	XP_681039.1	hypothetical protein	0.48	-	-
G217B_1942	TRUE	FALSE	TRUE	TRUE	KAG5298417.1	XP_751977.1	acyl-CoA dehydrogenase, putative	2.74	-	-
G217B_7880	TRUE	FALSE	FALSE	FALSE	KAG5297451.1	XP_750435.1	type 2C protein phosphatase ptcF	1.29	AKL	-
G217B_4558	TRUE	FALSE	FALSE	FALSE	KAG5295008.1	XP_663437.1	acetate-CoA ligase pcsA	1.73	AKL	-
G217B_7708	TRUE	FALSE	FALSE	FALSE	KAG5296998.1	XP_747723.1	malate synthase AcuE	0.55	AKL	-
G217B_2056	TRUE	FALSE	TRUE	TRUE	KAG5298303.1	XP_751599.1	toxin biosynthesis protein, putative	1.3	AKL	-
G217B_2207	TRUE	FALSE	TRUE	TRUE	KAG5295228.1	XP_754167.1	copper amine oxidase, putative	0.07	SKL	-
G217B_6239	TRUE	FALSE	FALSE	FALSE	KAG5287972.1	XP_682430.1	hypothetical protein	2.96	SRL	-
G217B_3587	TRUE	FALSE	FALSE	TRUE	KAG5294259.1	XP_747713.1	aminotransferase, putative	1.4	-	-
G217B_7421	TRUE	FALSE	TRUE	TRUE	KAG5297186.1	XP_751172.1	metallo-beta-lactamase domain protein, putative	1.95	-	-
G217B_7353	TRUE	FALSE	FALSE	FALSE	KAG5297258.1	XP_749396.1	SNARE complex subunit (Vam7), putative	1.69	-	-
G217B_8374	TRUE	FALSE	FALSE	TRUE	KAG5301875.1	XP_957990.1	L-lactate ferricytochrome c oxidoreductase	3.28	PKI	-
G217B_4023	TRUE	FALSE	FALSE	FALSE	KAG5292890.1	XP_753997.1	60S ribosomal protein uL2	0.56	-	RLNKAPAQF
G217B_6858	TRUE	FALSE	FALSE	TRUE	KAG5289945.1	XP_746692.1	alcohol dehydrogenase, zinc-containing	1.25	SKL	-
G217B_7005	TRUE	FALSE	FALSE	TRUE	KAG5290098.1	XP_752031.1	oxidoreductase, 2-nitropropane dioxygenase family, putative	1.5	SKL	-
G217B_8480	TRUE	FALSE	TRUE	TRUE	KAG5288175.1	XP_753262.1	FAD dependent oxidoreductase superfamily	1.1	SKL	-
G217B_7480	TRUE	FALSE	FALSE	FALSE	KAG5297119.1	XP_963677.2	acetate-CoA ligase	0.8	ARI	-
G217B_8300	TRUE	FALSE	TRUE	TRUE	KAG5287231.1	XP_754174.1	enoyl-CoA hydratase/isomerase family protein	1.91	-	-
G217B_8342	TRUE	FALSE	FALSE	FALSE	KAG5292698.1	XP_662726.1	adenylate kinase ADK1	1.06	-	-
G217B_5270	TRUE	FALSE	FALSE	FALSE	KAG5294670.1	XP_755041.1	60S ribosomal protein uL15	0.33	-	-
G217B_4913	TRUE	FALSE	FALSE	TRUE	KAG5296795.1	XP_754607.1	fructosyl amino acid oxidasesarcosine oxidase, putative	1.41	SRL	-
G217B_6588	TRUE	FALSE	FALSE	FALSE	KAG5301576.1	XP_658356.1	DNA-directed RNA polymerase core subunit RPB5	1.82	-	-
G217B_3003	TRUE	FALSE	FALSE	FALSE	KAG5289692.1	XP_750126.1	DUF726 domain protein	1.86	-	-
G217B_2353	TRUE	FALSE	FALSE	FALSE	KAG5291583.1	XP_748067.1	cytochrome c oxidase subunit VI	0.88	-	-
G217B_4440	TRUE	FALSE	FALSE	TRUE	KAG5297849.1	XP_755226.1	GDSL Lipase/Acylhydrolase family protein	3.2	PKL	-
G217B_0528	TRUE	FALSE	FALSE	FALSE	KAG5294998.1	XP_752635.1	3-ketoacyl-CoA ketothiolase (Kat1), putative	1.24	-	RLQAVLAQL
G217B_3328	FALSE	TRUE	TRUE	TRUE	KAG5301010.1	XP_747320.1	peroxisomal membrane protein (Pex13), putative	2.03	-	-
G217B_4564	FALSE	FALSE	TRUE	TRUE	KAG5298417.1	XP_663432.1	hypothetical protein	1.84	AKL	-
G217B_3738	FALSE	FALSE	TRUE	TRUE	KAG5294392.1	XP_750976.1	acyl-CoA dehydrogenase family protein	0.99	-	-
G217B_0816	FALSE	FALSE	TRUE	TRUE	KAG5292234.1	XP_749112.1	thioesterase family protein	1.85	-	-
G217B_2857	FALSE	FALSE	FALSE	TRUE	KAG5289538.1	XP_750094.1	Peroxisomal adenine nucleotide transporter (Ant1)	1.54	-	-
G217B_0342	FALSE	FALSE	FALSE	TRUE	KAG5300466.1	XP_749938.1	enoyl-CoA hydratase/isomerase family protein	0.84	AKL	-
G217B_5424	FALSE	FALSE	FALSE	TRUE	KAG5300763.1	XP_753374.1	mitochondrial 3-hydroxyisobutyryl-CoA hydrolase	0.97	-	-
G217B_5557	FALSE	FALSE	FALSE	TRUE	KAG5300903.1	XP_753475.1	LON domain serine protease, putative	2.03	SRL	-
G217B_3364	FALSE	FALSE	FALSE	TRUE	KAG5301046.1	XP_747356.1	conserved hypothetical protein	0.78	ARL	-
G217B_4777	FALSE	FALSE	FALSE	TRUE	KAG5294650.1	XP_658212.1	Siderohpore biosynthesis protein (Sid3)	4.9	SKL	-
G217B_5662	FALSE	FALSE	FALSE	TRUE	KAG5291835.1	XP_753754.2	Woronin body protein HexA, putative	0.15	SRL	-
G217B_6488	FALSE	FALSE	FALSE	TRUE	KAG5301674.1	>XP_746577.1	peroxisomal multifunctional beta-oxidation protein, putative	1.92	SKL	-
G217B_8545	FALSE	FALSE	FALSE	TRUE	KAG5294732.1	XP_961579.3	superoxide dismutase	0.71	-	-
G217B_5732	FALSE	FALSE	FALSE	TRUE	KAG5291747.1	XP_753678.1	cysteinyl-tRNA synthetase	0.5	-	-
G217B_4905	FALSE	FALSE	FALSE	TRUE	KAG5296803.1	XP_754600.1	peroxisomal membrane anchor protein (Pex14)	1.47	-	-
G217B_8481	FALSE	FALSE	FALSE	TRUE	KAG5288176.1	XP_681349.2	PRX5-like subfamily peroxiredoxin	7.1	SKL	-
G217B_7968	FALSE	FALSE	FALSE	TRUE	KAG5297358.1	XP_754637.2	C2H2 transcription factor, putative	1.64	-	-
G217B_8795	FALSE	FALSE	FALSE	TRUE	KAG5295006.1	XP_663233.1	NADH-quinone oxidoreductase subunit ndiA	1.08	-	-
G217B_8207	FALSE	FALSE	FALSE	TRUE	KAG5287123.1	XP_660638.1	protein suAprgA1	0.79	-	-
G217B_1732	FALSE	FALSE	FALSE	TRUE	KAG5298090.1	XP_748905.1	DNA damage-inducible v-SNARE binding protein Ddi1	0.67	-	-
G217B_1768	FALSE	FALSE	FALSE	TRUE	KAG5298043.1	XP_748917.1	metallopeptidase MepB	0.57	-	-
G217B_8625	FALSE	FALSE	FALSE	TRUE	KAG5294836.1	XP_752364.1	eukaryotic translation initiation factor 3 subunit	0.63	-	KIIKHSSQA
G217B_0085	FALSE	FALSE	FALSE	TRUE	KAG5301307.1	XP_754874.1	conserved hypothetical protein	0.62	-	-
1Annotations were assigned by BLAST hits to publicly available Histoplasma annotated genome (BioProject PRJNA682643)
2Annotations were assigned by BLAST hits to A. fumigatus AF293, Aspergillus nidulans FGSC A4, Saccharomyces cerevisiae S288c, and Neurospora crassa OR74A.
